# Supplementary material for: Disentangling the taxonomy of the subfamily Rasborinae (Cypriniformes, Danionidae) in Sundaland using DNA barcodes
Source: Sci Rep. 2020 Feb 18;10:2818. doi: 10.1038/s41598-020-59544-9 (PMC7028728; doi:10.1038/s41598-020-59544-9)
Supplement: Supplementary file 3 — Supplementary Information 3. [file 41598_2020_59544_MOESM3_ESM.xlsx]

## Sheet: Feuil1
Species	Authors	Type locality (site)	lat	long	Holotypes	Paratypes	Max. Length	LTypeMax	1. Bali	2. Bangka	3. Batam/Bintan	4. Belitong	5. Buru	6. Java	7. Kalimantan	8. Madura	9. Natuna/Riau	10. Sumatera	11. Peninsular Malaysia	Present Study
Boraras maculatus	(Duncker 1904)	Bukit Merah, Bandar Maharani, Johore, Malaysia	2.083052	102.567066	ZMH H383	BMNH 1913.5.24.15-17 [ex SSMKL] (3), ZMA 103216 (5), ZMH H382 (57); ZRC 2313 (6)	2.5	SL										1	1	1
Boraras merah	(Kottelat 1991)	Sungei Jelai Bila basin, 2°41'S, 111°13'E, Nataik Sedawak, about 30 kilometers south of Sukamara, Kalimantan Tengah, Borneo	-2.683382	111.216730	ZSM 27975	LIPI [ex MZB 15183, 26971] (6); CMK 6651 (1), 7433 (2, c&s); ZSM 26717 (4), 26971 (13 now 7)	2	SL							1					1
Brevibora cheeya	Liao & Tan, 2011	Terengganu, Rantau Abang, 56 kilometers to Kuala Terengganu, Malaysia	4.861753	103.390247	ZRC 51965	BMNH 2010.1.11.1-70 (70); CMK 8156 (20); ZRC 24127 (17).40196 (10), 51996 (46)	2.8	SL										1	1	1
Brevibora dorsiocellata	(Duncker, 1904)	Muar River, Tebinh Tinggi, Johore, Malaysia	2.470434	102.780264	ZMH H374	BMNH 1913.5.24.13-14 [ex SSMKL] (2); ZMA 103217 (3); ZMH H375 (1), H376 (15), H377 (8); ZRC 2315 (3)	6	TL							1			1	1	1
Brevibora exilis	Liao & Tan, 2014	Borneo, Kalimantan Tengah, Kahayan basin, Rungan River, Indonesia	1.4204982	113.4651764	MZB 17295	CMK 23245 (5), MZB 17206 (5), ZRC 51359 (21, 1 c&s)	2.5	SL							1					1
Kottelatia brittani	Axelroad, 1976	Johore River, Segamat, Malaysia	2.504567	102.816286	USNM 214847	CAS 35615 (7); USNM 214848-49 (1, 6)	5.0	TL											1	1
Pectenocypris balaena	Roberts, 1989	Danau Piam near Ketungau, 38 kilometers north-northeast of Sintang, Borneo, Indonesia	0.401373	111.633376	MZB 4006	(28) BMNH 1982.3.29.107-108 (2); CAS 49307 (7, 2 c&s); MZB 3422 (1), 3423; USNM 230238 (6); ZMA 116531	3.5	SL							1					1
Pectenocypris korthausae	Kottelat, 1982	About 50-100 kilometers north of Sampit, Kalimantan, Borneo, Indonesia	-1.811772	112.554776	MHNG 2073.72	BMNH 1981.5.26.11-14 (4); CAS 50488 [ex MHNG 2073.78] (1); Kottelat coll. CMK 1455-57, MHNG 2073.73-78 (6), 2073.81 (1, c&s), 2073.82 (1); MNHN 1981-0856 (1); USNM 227297 (1)	3.5	SL							1			1		1
Pectenocypris micromysticetus	Tan & Kottelat, 2009	Danau Semangkat, a lake connected to Batang Hari by Sungai Bangko, opposite Kampung Senaning, Jambi, Sumatra, Indonesia	-1.7705556	99.19222222222223	MZB 10093	CMK 11248 (40); MZB 6001 (10); ZRC 38675 (48), 51758 (46)												1
Rasbora api	Lumbantobing, 2010	Irrigation canal of Aek Pinangsori River, tributary to Batang Lumut River, on road between Sibolga and Batangtoru, 1°33'59"N, 98°54'52"[or 62]E, Kabupaten Tapanuli Tengah, Province of Sumatra Utara, Sumatra, Indonesia, elevation about 46 meters.	1.5663889	98.91444444444446	MZB 16457		4.65	SL										1
Rasbora aprotaenia	Hubbs & Brittan, 1954	Tjilowaeng River, Java, Indonesia	-6.604482	106.791122	UMMZ 157126	UMMZ 157156 (6 or 17)	5.1	SL						1						1
Rasbora argyrotaenia	(Bleeker, 1849)	Banjumas, Gombong, Purworedjo, Surabaya, Java, Indonesia	NA	NA	BMNH 1866.5.2.152 (1), ?NMV 46548-53 (6); RMNH 7036		12	TL						1	1			1		1
Rasbora arundinata	Lumbantobing, 2014	Sumatra, Province of Nanggroe Aceh Drussalam, Kabupaten Aceh Singkil, road from Subulussalam to Singkil, Lae Petal River, 2°31'76"N, 98°02'64"E, Indonesia	2.5377778	98.05111111111111	MZB 17811 (e USNM 390034)		8.6	SL										1		1
Rasbora atranus	Kottelat & Tan, 2011	Mahakam River drainage, tributary of Sungai Hajuq, about 1 km south of Northeastern Lampunut camp, 0°03.92'S, 114°55.34'E, Long Iram subdistrict, Kalimantan Timur, Borneo	-0.0755556	114.92611111111111	MZB 10975	CMK 16911 (15), MZB 10976 (15), ZRC 51186 (138)									1
Rasbora baliensis	Hubbs & Brittan, 1954	Lake at Danau Bratan, Bali, Indonesia, elevation 1231 meters	-8.272646	115.170631	UMMZ 157146	UMMZ 157127	3.5	SL	1					1						1
Rasbora bankanensis	(Bleeker, 1853)	Marawang, Bangka, Indonesia	-1.991604	106.095512	BMNH 1866.5.2.160		6	SL		1					1			1		1
Rasbora beauforti	Hardenberg, 1937	Kotawaringin drainage, Sungei Karang Enyir, near Karang Panjang village, southwestern Borneo, Indonesia	-2.464761	111.874212	ZRC 52443		2	TL							1					1
Rasbora bindumatoga	Lumbantobing, 2014	Sumatra, Province of Sumatera Utara (North Sumatra), Kapupaten Tapanuli Selatan, Batang Angkola River, 1°09'90"N, 99°24'83"E, Indonesia	1.175	99.42305555555556	MZB 17889													1
Rasbora borapetensis	Smith, 1934	Bung Borapet, Nakorn-Sawan, central Thailand	15.674355	100.245974	KUMF 0163 [ex USNM 108127]	USNM 108127 (5)	6	SL							1				1	1
Rasbora borneensis	Bleeker, 1860	Banjer River of Duson River, Bandjarmasin, Borneo, Indonesia	-2.977467	114.769393	BMNH 1866.5.2.155	RMNH 7497	8	SL							1					1
Rasbora bunguranensis	Brittan, 1951	Bunguran Island, between Borneo and Malaya	3.928007	108.197409	BMNH 1912.12.10.11	CAS-SU 15328 [ex BMNH 1912.12.10:19-20] (2); BMNH 1912.12.10.12-18 (7)	8	SL									1
Rasbora caudimaculata	Volz, 1903	Semangka River, tributary of the Musi River, Pelambang, Sumatra, Indonesia	-3.013307	104.750599	NMBE 1020707-08		17	SL							1			1		1
Rasbora cephalotaenia	(Bleeker, 1852)	Tjirutjup River, Blitong, Indonesia	-2.828362	107.903140	BMNH 1866.5.2.151	(7) ?NMV A934 (1), RMNH 4982 (5)	13	TL		1		1			1			1		1
Rasbora chrysotaenia	Ahl, 1937	Sumatra	?	?	ZMB 20874		3.5	TL										1		1
Rasbora cryptica	Kottelat & Tan, 2011	Serian, stream at 0.25 km towards Kanpung Lanchang, tributary of Sungai Kuhas, 6.9 km left at Tebelu Tebakang turnoff, 5.8 km into right trail, Sarawak, Borneo	1.104310	110.512786	ZRC 41204										1
Rasbora daniconius	Hamilton, 1822	Southern Bengal, India	?	?	?	?	15	TL											1	1
Rasbora dies	Kottelat, 2008	Tarakan Island, Kalimantan Timur, Borneo, Indonesia	3.328456	117.592231	MZB 10980	ZRC 46265 (34)	3.58	SL							1
Rasbora dusonensis	(Bleeker, 1850)	Bandjarmasin, in Duson River or Banjer River, Borneo, Indonesia	-2.977467	114.769393	RMNH 7037		12	SL							1			1		1
Rasbora einthovenii	(Bleeker, 1851)	Sambas, western Borneo, Indonesia	1.360423	109.304047	BMNH 1866.5.2.158 (1), NMV 46546-47 (1, 1)		9	TL							1			1		1
Rasbora elegans	Volz, 1903	Semangka River, tributary of the Musi River, Pelambang, Sumatra, Indonesia	-3.013307	104.750599	NMBE 1023520-26 (7		20	SL							1			1		1
Rasbora ennealepis	Roberts, 1989	Sungai Sekumpai, a small forest tributary of the Sungai Pinoh, 23 kilometerssouth of Nangapinoh, Indonesia	-0.346355	111.875220	MZB 3997	BMNH 1982.3.29.81-82 (2); CAS 49288 (4), 49289 (2); MZB 3378 (1), 3379; RMNH 28852 (2); USNM 230230 (4)	4.5	SL							1					1
Rasbora haru	Lumbantobing, 2014	Sumatra, Province of Sumatera Utara, Kubupaten Karo, Lau Kawar, 3°11.816'N, 98°23.420'E, Sumatra	3.41	98.5	MZB 17888													1
Rasbora hosii	Boulenger, 1895	Baram River, Sarawak State, Borneo, East Malaysia	4.531608	114.172746	BMNH 1894.8.3.65	BMNH 1894.8.3.66 (1)	7.07	SL							1
Rasbora hubbsi	Brittan, 1954	Lahad Datu River, North Borneo	5.014601	118.296247	CAS-SU 17477	CAS-SU 17478 (10), 48304 (17, not 10)	5	TL							1					1
Rasbora jacobsoni	Weber & de Beaufort, 1916	Kaju tanam; Arau; Lake Singkara; brook near Manindjau; Fort de Kock; Pond Ajertegenang (elevation 1150 meters); Siboga, Sumatra	-0.630248	100.546890	ZMA 100646 (10), 109265-70 (4, 12, 2, 6, 15, 13), 109276 (5)		4.74	SL										1		1
Rasbora johannae	Siebert & Guiry, 1996	Tributary of Sungai Busang upstream from Project Barito Ulu basecamp, Barito River drainage, Kalimantan Tengah, Indonesia	-0.669528	114.588061	MZB 6094	BMNH 1995.5.3.20-66 (47)	3.81	SL							1					1
Rasbora kalbarensis	Kottelat, 1991	Inundation swamp near Palai, 15 kilometers from Sosok on road to Tayan, about 0°10'N, 110°08'E, Kalimantan Barat, Borneo	0.1666667	110.13333333333334	MZB 5881		2.5	SL							1					1
Rasbora kalochroma	(Bleeker, 1851)	Bandjarmasin, Borneo, Indonesia	-3.315850	114.583728	RMNH 4983	BMNH 1866.5.2.156 (1), ?NMVC 46545 (1), RMNH 9045 (5)	10	TL							1			1		1
Rasbora kluetensis	Lumbantobing, 2010	Irrigation canal of Kluet River, 3°09'14"N, 97°24'43"E, Province of Nanggroe Aceh Darussalam, Sumatra, Indonesia, elevation about 35 meters	3.1538889	97.41194444444444	MZB 16470	MZB 16469 (1), 16674 (73), 16675 [ex USNM 390218] (4); UF 174134 (10); USNM 390218 (4), 391747 (59)	4.35	SL										1
Rasbora kottelati	Lim, 1995	Ditch 34 kilometers from Jukah, Mukah-Sibu Road, Sarawak state, Borneo, West Malaysia	2.863212	112.157931	ZRC 37918a	CMK 10935 (10), 10845 (7), 10866 (3), 10958 (9), 10970 (5); Sarawak Mus. (10, 5, 6, 8, 3); ZRC 31791 (2), 37841 (4), 37848 (1), 37856 (3), 37918b (9), 37934 (7), 37949 (10), 37961 (7), 37969 (3)	7	TL							1					1
Rasbora lacrimula	Hadiaty & Kottelat, 2009	Ulu Belayan, 0°16'57.4"N, 116°18'07.8'E, Mahakam River drainage, Kalimantan Timur, Borneo, Indonesia	0.2826111	116.30216666666666	MZB 16669	CMK 20807 (4); MZB 16538 (5), 16544 (15); ZRC 51719 (2)									1					1
Rasbora lateristriata	(Bleeker, 1854)	Java, Indonesia	-7.290533	110.702965	RMNH 4969	(13) BMNH 1866.5.2.153 (1); ?NMV 46544 (1), RMNH 9089 (3), 17486 [ex RMNH 9089] (3); ZMA 103232 (1)	12	TL	1	1		1		1	1	1		1		1
Rasbora laticlavia	Siebert & Richardson, 1997	Small tributary of Sungai Maruwei, about 1 kilometer upstream from Desa Maruwei, 0°21'59"S, 114°44'06"E, Kalimantan Tengah, Indonesia	-0.3663889	114.735	MZB 6093	BMNH 1994.7.25.1-4 (4), RMNH 32595 (4)	11.23	SL							1					1
Rasbora leptosoma	(Bleeker, 1855)	Lahat, Palembang Province, Sumatra, Indonesia	-3.781953	103.542963	RMNH 4981	BMNH 1866.5.2.157 (1)	9.4	TL										1
Rasbora maninjau	Lumbantobing, 2014	Province of Sumatera Barat (West Sumatra), Kabupaten Agam, Kecamata Tanjung Riya, by hotel Dan Maninjau, Sumatra	-0.302041	100.248981	MZB 17890	MZB 21120 (1), USNM 406859 (1, c&s)												1		1
Rasbora meinkeni	de Beaufort, 1931	Sumatra, Indonesia	-0.406802	101.578868	ZMA 100259 (2)		3.9	SL										1		1
Rasbora myersi	Brittan, 1954	Potoes Sibau, Borneo, Indonesia	0.853897	112.930237	CAS-SU 17342	CAS-SU 17345 (2) [not 17343 (3)]	7.29	SL							1					1
Rasbora nematotaenia	Hubbs & Brittan, 1954	Moesi River at Moera Klingi, southeastern Sumatra, Indonesia - Moesi = Musi?	-3.037899	103.248259	UMMZ 157138	UMMZ 157147												1
Rasbora nodulosa	Lumbantobing, 2010	Tangantangan River on road between Blang Pidie and Tapaktuan, 3°39'09"N, 96°54'83"E, Province of Nanggroe Aceh Darussalam, Sumatra, Indonesia	3.6525	96.92305555555556	MZB 16465	ANSP 189275 (4)MZB 16466 (27), 16468 (10); USNM 391731 (51), 391743 (36); ZRC 51792 (5)	5.17	SL										1
Rasbora notura	Kottelat, 2005	Sekayu waterfalls, 4°57'50"N, 102°57'14"E, Terengganu, Malaysia	4.963603	102.949890	ZRC 21684	CMK 8169 (19), 8222 (1); ZRC 9313 (1), 19489 (1), 21685 (14), 23501 (10), 24555 (1), 38747 (3), 40238 (2), 41863 (2), 41888 (4), 41924 (1), 43779 (8), 43803 (1)	7.2	SL											1
Rasbora patrickyapi	Tan, 2009	Sungei Rijak, kilometer 84 along road from Palangkaraya to Telakin, Rungan-Kahayan basin, Central Kalimantan, Indonesia, 01°37.319’S 113°37.560’E.	-1.7052778	113.77222222222221	MZB 10707	CMK 21508 (5); MZB 5334 (11), 10708 (4); ZRC 51748 (11), 51749 (20), 51750 (5)	5.7	SL							1					1
Rasbora paucisqualis	Ahl, 1935	Malay Peninsula, Johor	1.874080	103.277712	ZMB 20873	BMNH 1995.5.14:101-107	4	SL											1	1
Rasbora paviana	Tirant 1885	Stream in Thu-dâu-môt, Vietnam	10.979262	106.641196	MNHL 4200-0256	MNHL 4200-0257 (6)	12	SL											1	1
Rasbora reticulata	Weber & de Beaufort, 1915	Nias Island, Lolowua, about 5 hrs. sw of Gunung Sitoli in chain of mountains, Sumatra, Indonesia	1.220252	97.603132	ZMA 109585	AMNH uncat. (5); CAS-SU 15336 (3); ZMA 109586-89 (233, now 77, 3, 9); ZRC 43264-68 (5)	6	TL										1
Rasbora rheophila	Kottelat, 2012	Sungai Pangakatan, a tributary of Sungai Liwagu, near Ranau on road to hot spring, Sabah, Borneo	5.956047	116.673530	IRSNB 874	CMK 9461 (5), MHNG 2542.37 (9), RSNB 875 (83), ZRC 47505 (1)	5.9	SL							1					1
Rasbora rutteni	Weber & de Beaufort, 1916	Sungi Wain, rivulet near Bontung, Borneo	-1.147937	116.836532	CAS-SU 15338 (1); ZMA 102360-61 (23, 15), 112589 (1)		4.3	SL							1					1
Rasbora sarawakensis	Brittan, 1951	Brook, 16 miles east of Kuching, Sarawak state, Borneo, East Malaysia	1.590032	110.338418	CAS-SU 15375 [ex 15367]	CAS-SU 33567 (9), 33593 (3)	4.52	SL							1					1
Rasbora semilineata	Weber & de Beaufort, 1916	Upper course of Sungei Wain, Borneo	-1.145608	116.836297	CAS-SU 15339 [ex ZMA] (1), ZMA 112588 (5)		3.7	SL							1					1
Rasbora simonbirchi	Britz & Tan 2018	Desa Karendan, Barito River drainage, Central Kalimantan, Borneo	-0.570406	115.143025	MZB 17227	BMNH, MZB, ZRC	5	SL							1
Rasbora spilotaenia	Hubbs & Brittan, 1954	Pond near Passangrahan Ranau, Sumatra, Indonesia	-4.840635	103.996514	UMMZ 157136	UMMZ 157121 (4), 157125 (2), 157129 (6), 157132 (2), 157142 (2)	7.8	SL										1		1
Rasbora subtilis	Roberts, 1989	Danau Piam near Ketungau, 38 kilometersnorth-northeast of Sintang, Indonesia	0.402052	111.633599	MZB 3407	CAS 49301-02 (1, 2), MZB 3408 (1), USNM 230235 (2)	4	TL							1					1
Rasbora sumatrana	(Bleeker, 1852)	Solok, western Sumatra, Indonesia	-0.788380	100.654580	RMNH 7038	(3) BMNH 1866.5.2.161 (1), RMNH 8909 (1)	13	TL							1			1		1
Rasbora tawarensis	Weber & de Beaufort, 1916	Lake Tawar, Achin, Sumatra, Indonesia	4.611471	96.923553	RMNH 112276	CAS-SU 15340 (1); ZMA 112277-78 (4, 3), 250149 (4)	12	TL										1		1
Rasbora tobana	Ahl, 1934	Porsea, Toba Lake, Sumatra, Indonesia	2.466128	99.130177	(58, in 2 lots) CAS 68363 (4); ZMB 20860 (many), 20879 (4 of many)		3.53	SL										1
Rasbora tornieri	Ahl, 1922	Central Sumatra, Indonesia	-0.406802	101.578868	ZMB 20542	ZMB 20543 (4), 32042 [ex ZMB 20542] (81)	17	SL										1		1
Rasbora trifasciata	Popta, 1905	Bo River, Borneo	-0.323710	116.816488	(9) NMW 51457 (1), RMNH 7623 (orig. 9), ZMA 109274 (1)		5.9	SL							1					1
Rasbora trilineata	Steindachner, 1870	Johore, Pengulon Patie, peninsular Malaysia	1.4089	103.781	NMW 51459:9	(several) NMW 51458-61 (12, 34, 8, 3); ?RMNH 8096 (3)	13	TL							1			1	1	1
Rasbora truncata	Lumbantobing, 2010	Alas River near road between Kutacane and Blangkejeren, 3°42'69"N, 97°38'02"E, Province of Nanggroe Aceh Darussalam, Sumatra, Indonesia	3.7191667	97.63388888888889	MZB 16678	AMNH 248874 (5), 248875 (5); ANSP 189276 (5, 189277 (5)); MZB 16679 (4), 16680 (40), 16682 (37), 16683 (17); UF 174135 (5); USNM 391744 (37), 391745 (39); ZRC 51794 (10)	3.79	SL										1
Rasbora tubbi	Brittan, 1954	Brunei, stream above Tasek waterfall near Brunei Town, Borneo	4.900489	114.944929	CAS-SU 17475	CAS-SU 17476 (6)	10.3	SL							1					1
Rasbora tuberculata	Kottelat, 1995	Sungai Pala at Pala Hulu, 0°21'42"N, 111°55'47"E, Kapuas basin, Kalimantan Barat, Borneo, Indonesia	0.3616667	111.92972222222222	MZB 5902	CMK 10540 (16); MZB 5903 (6); ZRC 38691 [43264](5)	2.68	SL							1					1
Rasbora vaillantii	Popta, 1905	Bo River, Borneo	1.417944	115.341524	RMNH 7619	RMNH 32594 (15), 32595 (4)	6.97	SL							1					1
Rasbora volzii	Popta, 1905	Bongan and Howong rivers, Central Borneo	0.772220	113.289800	RMNH 7621(1 of 6, 74.1 mm SL)	RMNH 7620 (4), 7621 (5)	12.6	TL							1					1
Rasbora vulcanus	Tan, 1999	Batang Si Joontour, about 53 kilometers to Painan on Padang-Painan road, 1°04'52.8"S, 100°27'26.0"E, Painan, western Sumatra, Indonesia	-1.0813333	100.45722222222223	MZB 9317	CMK 14812	4.01	SL										1		1
Rasbora vulgaris	Duncker, 1904	Kuala Lumpur, Malaysia	3.034012	101.515699	ZMH 200 [formerly 8467]		7.8	SL											1	1
Trigonopoma gracile	(Kottelat, 1991)	Sungei Kepayung, 7 kilometers southeast of Anjungan on road to Pontianak, 0°20'N, 109°08'E, Kalimantan Barat, Borneo, Indonesia	0.3333333	109.13333333333334	MZB 5883 (URC 20831 [ex CMK 6664])	LIPI [ex MZB 15184] (2); MZB uncat. (20); ZRC 4918-4924 (6), CMK 4156 (8), 6664 (76), 6685 (5), 6756 (7), 6782 (5), 6811 (1), 6962 (57), 7022 (4), 7286 (2), 7373 (2); ZSM 26939 (12), 26952 (3), 26968 (9 now 5)	5.5	SL							1					1
Trigonopoma pauciperforatum	(Weber & de Beaufort, 1916)	Gunung Sahilan and Deli, Sumatra, Indonesia	0.032765	101.320213	ZMA 123590	CAS-SU 15335 [ex ZMA] (4); ZMA 250150 (117)	7	TL							1					1
Trigonostigma espei	(Meinken 1967)	Thailand (aquarium specimens imported from Bangkok)	NA	NA	ZMH	ZMH	2.5	SL											1	1
Trigonostigma hengeli	(Meinken, 1956)	Jambi, Sumatra, Indonesia	-1.658689	102.794681	ZMH H1184		3	SL							1			1		1
Trigonostigma heteromorpha	(Duncker, 1904)	Kuala Lumpur, Selangor, Malaysia	3.123072	101.682534	ZMH H378	BMNH 1905.5.6.2-3 [ex SSMKL] (2); ZMA 103218 (3); ZMH H379 (1), H380 (22), H381 (2); ZRC 2314 (6)	5	TL										1	1	1
