# Supplementary material for: Disentangling the taxonomy of the subfamily Rasborinae (Cypriniformes, Danionidae) in Sundaland using DNA barcodes
Source: Sci Rep. 2020 Feb 18;10:2818. doi: 10.1038/s41598-020-59544-9 (PMC7028728; doi:10.1038/s41598-020-59544-9)
Supplement: Supplementary file 4 — Supplementary Information 4. [file 41598_2020_59544_MOESM4_ESM.xlsx]

## Sheet: Lab Sheet
Project:	BIFGG;BIFGJ;BIFH;BIFHB (991 records selected)			User:	Arni R. F. Sholihah
Created:	2019-09-13
Project Code	Process ID	Sample ID	Field ID	BIN	Catalog Num	COI-5P Seq. Length	COI-5P Trace Count	COI-5P Accession	Image Count	Barcode Compliant	Contamination	Stop Codon	Flagged Record	Collection Date	Identification	Life Stage	Extra Info	Voucher Type	Institution	Notes
BIFGG	BIFD4843-16	BIF5724	BIF5724.2	BOLD:ADN0680	MZB-BIF5724	652[0n]	2		1	Yes				24-Apr-2016	Brevibora dorsiocellata			Vouchered:Registered Collection	Indonesian Institute of Sciences, Research Centre for Biology
BIFGG	BIFD3720-16	BIF4600	BIF4600.2	BOLD:AAY0407	MZB-BIF4600	652[0n]	2		1	Yes				17-Nov-2015	Rasbora sumatrana			Vouchered:Registered Collection	Indonesian Institute of Sciences, Research Centre for Biology
BIFGG	BIFD3628-16	BIF4508	BIF4508.2	BOLD:AAU5244	MZB-BIF4508	652[0n]	2		1	Yes				26-May-2015	Rasbora myersi			Vouchered:Registered Collection	Indonesian Institute of Sciences, Research Centre for Biology
BIFGG	BIFD4842-16	BIF5723	BIF5723.2	BOLD:ADN0680	MZB-BIF5723	652[0n]	2		1	Yes				24-Apr-2016	Brevibora dorsiocellata			Vouchered:Registered Collection	Indonesian Institute of Sciences, Research Centre for Biology
BIFGG	BIFL1457-18	BIF6707	BIF6707	BOLD:ADO7209	MZB-BIF6707	652[0n]	2		1	Yes				07-Oct-2016	Rasbora maninjau			Vouchered:Registered Collection	Indonesian Institute of Sciences, Research Centre for Biology
BIFGG	BIFD4836-16	BIF5717	BIF5717.2	BOLD:AAY0407	MZB-BIF5717	645[0n]	2		1	Yes				24-Apr-2016	Rasbora sumatrana			Vouchered:Registered Collection	Indonesian Institute of Sciences, Research Centre for Biology
BIFGG	BIFD4844-16	BIF5725	BIF5725.2	BOLD:ADN0680	MZB-BIF5725	652[0n]	2		1	Yes				24-Apr-2016	Brevibora dorsiocellata			Vouchered:Registered Collection	Indonesian Institute of Sciences, Research Centre for Biology
BIFGG	BIFD4188-16	BIF5069	BIF5069.2	BOLD:AAU2983	MZB-BIF5069	610[0n]	2		1	Yes				26-Nov-2015	Rasbora dusonensis			Vouchered:Registered Collection	Indonesian Institute of Sciences, Research Centre for Biology
BIFGG	BIFD4846-16	BIF5727	BIF5727.2	BOLD:AAR2916	MZB-BIF5727	652[0n]	2		1	Yes				24-Apr-2016	Rasbora caudimaculata			Vouchered:Registered Collection	Indonesian Institute of Sciences, Research Centre for Biology
BIFGG	BIFD4835-16	BIF5716	BIF5716.2	BOLD:ADY4315	MZB-BIF5716	652[0n]	2		1	Yes				24-Apr-2016	Rasbora paucisqualis			Vouchered:Registered Collection	Indonesian Institute of Sciences, Research Centre for Biology
BIFGG	BIFD3332-16	BIF4212	BIF4212.2	BOLD:ADY6054	MZB-BIF4212	652[0n]	2		1	Yes				23-May-2015	Rasbora spilotaenia			Vouchered:Registered Collection	Indonesian Institute of Sciences, Research Centre for Biology
BIFGG	BIFD4042-16	BIF4923	BIF4923.2	BOLD:AAU2983	MZB-BIF4923	644[0n]	2		1	Yes				25-Nov-2015	Rasbora dusonensis			Vouchered:Registered Collection	Indonesian Institute of Sciences, Research Centre for Biology
BIFGG	BIFD3627-16	BIF4507	BIF4507.2	BOLD:AAU2983	MZB-BIF4507	652[0n]	2		1	Yes				26-May-2015	Rasbora dusonensis			Vouchered:Registered Collection	Indonesian Institute of Sciences, Research Centre for Biology
BIFGG	BIFD3790-16	BIF4670	BIF4670.2	BOLD:ADY6054	MZB-BIF4670	652[0n]	2		1	Yes				18-Nov-2015	Rasbora spilotaenia			Vouchered:Registered Collection	Indonesian Institute of Sciences, Research Centre for Biology
BIFGG	BIFD3381-16	BIF4261	BIF4261.2	BOLD:ADY6054	MZB-BIF4261	652[0n]	2		1	Yes				23-May-2015	Rasbora spilotaenia			Vouchered:Registered Collection	Indonesian Institute of Sciences, Research Centre for Biology
BIFGG	BIFD4795-16	BIF5676	BIF5676.2	BOLD:AAI0356	MZB-BIF5676	652[0n]	2		1	Yes				23-Apr-2016	Rasbora cephalotaenia			Vouchered:Registered Collection	Indonesian Institute of Sciences, Research Centre for Biology
BIFGG	BIFD3894-16	BIF4774	BIF4774.2	BOLD:AAU5244	MZB-BIF4774	652[0n]	2		1	Yes				19-Nov-2015	Rasbora myersi			Vouchered:Registered Collection	Indonesian Institute of Sciences, Research Centre for Biology
BIFGG	BIFD3306-16	BIF4186	BIF4186.2	BOLD:ADY6054	MZB-BIF4186	652[0n]	2		1	Yes				22-May-2015	Rasbora spilotaenia			Vouchered:Registered Collection	Indonesian Institute of Sciences, Research Centre for Biology
BIFGG	BIFD3334-16	BIF4214	BIF4214.2	BOLD:ADY6054	MZB-BIF4214	652[0n]	2		1	Yes				23-May-2015	Rasbora spilotaenia			Vouchered:Registered Collection	Indonesian Institute of Sciences, Research Centre for Biology
BIFGG	BIFD4947-16	BIF5828	BIF5828.2	BOLD:AAI0356	MZB-BIF5828	645[0n]	2		1	Yes				25-Apr-2016	Rasbora cephalotaenia			Vouchered:Registered Collection	Indonesian Institute of Sciences, Research Centre for Biology
BIFGG	BIFD5234-16	BIF6116	BIF6116.2	BOLD:ACC0851	MZB-BIF6116	652[0n]	2		1	Yes				01-May-2016	Rasbora chrysotaenia			Vouchered:Registered Collection	Indonesian Institute of Sciences, Research Centre for Biology
BIFGG	BIFD4000-16	BIF4880	BIF4880.2	BOLD:ACC0851	MZB-BIF4880	585[0n]	2		1	Yes				22-Nov-2015	Rasbora chrysotaenia			Vouchered:Registered Collection	Indonesian Institute of Sciences, Research Centre for Biology
BIFGG	BIFD3707-16	BIF4587	BIF4587.2	BOLD:AAE7384	MZB-BIF4587	621[0n]	2		1	Yes				17-Nov-2015	Rasbora trilineata			Vouchered:Registered Collection	Indonesian Institute of Sciences, Research Centre for Biology
BIFGG	BIFD5334-16	BIF6217	BIF6217.2	BOLD:ACC0851	MZB-BIF6217	612[0n]	2		1	Yes				02-May-2016	Rasbora chrysotaenia			Vouchered:Registered Collection	Indonesian Institute of Sciences, Research Centre for Biology
BIFGG	BIFD3799-16	BIF4679	BIF4679.2	BOLD:ACQ2593	MZB-BIF4679	652[0n]	2		1	Yes				18-Nov-2015	Rasbora argyrotaenia			Vouchered:Registered Collection	Indonesian Institute of Sciences, Research Centre for Biology
BIFGG	BIFD3383-16	BIF4263	BIF4263.2	BOLD:ADY6054	MZB-BIF4263	652[0n]	2		1	Yes				23-May-2015	Rasbora spilotaenia			Vouchered:Registered Collection	Indonesian Institute of Sciences, Research Centre for Biology
BIFGG	BIFD3492-16	BIF4372	BIF4372.2	BOLD:AAU2983	MZB-BIF4372	652[0n]	2		1	Yes				25-May-2015	Rasbora dusonensis			Vouchered:Registered Collection	Indonesian Institute of Sciences, Research Centre for Biology
BIFGG	BIFD4796-16	BIF5677	BIF5677.2	BOLD:AAI0356	MZB-BIF5677	629[0n]	2		1	Yes				23-Apr-2016	Rasbora cephalotaenia			Vouchered:Registered Collection	Indonesian Institute of Sciences, Research Centre for Biology
BIFGG	BIFD3382-16	BIF4262	BIF4262.2	BOLD:ADY6054	MZB-BIF4262	642[0n]	2		1	Yes				23-May-2015	Rasbora spilotaenia			Vouchered:Registered Collection	Indonesian Institute of Sciences, Research Centre for Biology
BIFGG	BIFD4794-16	BIF5675	BIF5675.2	BOLD:AAI0356	MZB-BIF5675	652[0n]	2		1	Yes				23-Apr-2016	Rasbora cephalotaenia			Vouchered:Registered Collection	Indonesian Institute of Sciences, Research Centre for Biology
BIFGG	BIFD4856-16	BIF5737	BIF5737.2	BOLD:AAY0407	MZB-BIF5737	652[0n]	2		1	Yes				24-Apr-2016	Rasbora sumatrana			Vouchered:Registered Collection	Indonesian Institute of Sciences, Research Centre for Biology
BIFGG	BIFD4845-16	BIF5726	BIF5726.2	BOLD:ADN0680	MZB-BIF5726	652[0n]	2		1	Yes				24-Apr-2016	Brevibora dorsiocellata			Vouchered:Registered Collection	Indonesian Institute of Sciences, Research Centre for Biology
BIFGG	BIFD5208-16	BIF6089	BIF6089.2	BOLD:ACC0851	MZB-BIF6089	618[0n]	2		1	Yes				01-May-2016	Rasbora chrysotaenia			Vouchered:Registered Collection	Indonesian Institute of Sciences, Research Centre for Biology
BIFGG	BIFD3999-16	BIF4879	BIF4879.2	BOLD:ACC0851	MZB-BIF4879	652[0n]	2		1	Yes				22-Nov-2015	Rasbora chrysotaenia			Vouchered:Registered Collection	Indonesian Institute of Sciences, Research Centre for Biology
BIFGG	BIFD3721-16	BIF4601	BIF4601.2	BOLD:AAY0407	MZB-BIF4601	652[0n]	2		1	Yes				17-Nov-2015	Rasbora sumatrana			Vouchered:Registered Collection	Indonesian Institute of Sciences, Research Centre for Biology
BIFGG	BIFD4793-16	BIF5674	BIF5674.2	BOLD:AAI0356	MZB-BIF5674	652[0n]	2		1	Yes				23-Apr-2016	Rasbora cephalotaenia			Vouchered:Registered Collection	Indonesian Institute of Sciences, Research Centre for Biology
BIFGG	BIFD3998-16	BIF4878	BIF4878.2	BOLD:ACC0851	MZB-BIF4878	641[0n]	2		1	Yes				22-Nov-2015	Rasbora chrysotaenia			Vouchered:Registered Collection	Indonesian Institute of Sciences, Research Centre for Biology
BIFGG	BIFD4857-16	BIF5738	BIF5738.2	BOLD:AAY0407	MZB-BIF5738	652[0n]	2		1	Yes				24-Apr-2016	Rasbora sumatrana			Vouchered:Registered Collection	Indonesian Institute of Sciences, Research Centre for Biology
BIFGG	BIFD3791-16	BIF4671	BIF4671.2	BOLD:ADY6054	MZB-BIF4671	652[0n]	2		1	Yes				18-Nov-2015	Rasbora spilotaenia			Vouchered:Registered Collection	Indonesian Institute of Sciences, Research Centre for Biology
BIFGG	BIFD5609-16	BIF6492	BIF6492.2	BOLD:ADN2767	MZB-BIF6492	652[0n]	2		1	Yes				04-May-2016	Rasbora dusonensis			Vouchered:Registered Collection	Indonesian Institute of Sciences, Research Centre for Biology
BIFGG	BIFD4771-16	BIF5652	BIF5652.2	BOLD:ADN1457	MZB-BIF5652	652[0n]	2		1	Yes				23-Apr-2016	Rasbora kalbarensis			Vouchered:Registered Collection	Indonesian Institute of Sciences, Research Centre for Biology
BIFGG	BIFD4838-16	BIF5719	BIF5719.2	BOLD:AAY0407	MZB-BIF5719	652[0n]	2		1	Yes				24-Apr-2016	Rasbora sumatrana			Vouchered:Registered Collection	Indonesian Institute of Sciences, Research Centre for Biology
BIFGG	BIFD4996-16	BIF5877	BIF5877.2	BOLD:ADF6073	MZB-BIF5877	652[0n]	2		1	Yes				27-Apr-2016	Rasbora arundinata			Vouchered:Registered Collection	Indonesian Institute of Sciences, Research Centre for Biology
BIFGG	BIFD3907-16	BIF4787	BIF4787.2	BOLD:ACC0851	MZB-BIF4787	630[0n]	2		1	Yes				21-Nov-2015	Rasbora chrysotaenia			Vouchered:Registered Collection	Indonesian Institute of Sciences, Research Centre for Biology
BIFGG	BIFD4995-16	BIF5876	BIF5876.2	BOLD:ADF6073	MZB-BIF5876	652[0n]	2		1	Yes				27-Apr-2016	Rasbora arundinata			Vouchered:Registered Collection	Indonesian Institute of Sciences, Research Centre for Biology
BIFGG	BIFD4997-16	BIF5878	BIF5878.2	BOLD:ADF6073	MZB-BIF5878	652[0n]	2		1	Yes				27-Apr-2016	Rasbora arundinata			Vouchered:Registered Collection	Indonesian Institute of Sciences, Research Centre for Biology
BIFGG	BIFD4759-16	BIF5640	BIF5640.2	BOLD:ACC0669	MZB-BIF5640	652[0n]	2		1	Yes				23-Apr-2016	Trigonopoma pauciperforatum			Vouchered:Registered Collection	Indonesian Institute of Sciences, Research Centre for Biology
BIFGG	BIFD5045-16	BIF5926	BIF5926.2	BOLD:ADN9402	MZB-BIF5926	629[0n]	2		1	Yes				28-Apr-2016	Rasbora jacobsoni			Vouchered:Registered Collection	Indonesian Institute of Sciences, Research Centre for Biology
BIFGG	BIFD3997-16	BIF4877	BIF4877.2	BOLD:ACC0851	MZB-BIF4877	623[0n]	2		1	No				22-Nov-2015	Rasbora chrysotaenia			Vouchered:Registered Collection	Indonesian Institute of Sciences, Research Centre for Biology
BIFGG	BIFD4765-16	BIF5646	BIF5646.2	BOLD:ACC0669	MZB-BIF5646	630[0n]	2		1	Yes				23-Apr-2016	Trigonopoma pauciperforatum			Vouchered:Registered Collection	Indonesian Institute of Sciences, Research Centre for Biology
BIFGG	BIFD4764-16	BIF5645	BIF5645.2	BOLD:ACC0669	MZB-BIF5645	652[0n]	2		1	Yes				23-Apr-2016	Trigonopoma pauciperforatum			Vouchered:Registered Collection	Indonesian Institute of Sciences, Research Centre for Biology
BIFGG	BIFD4831-16	BIF5712	BIF5712.2	BOLD:AAE7384	MZB-BIF5712	652[0n]	2		1	Yes				24-Apr-2016	Rasbora trilineata			Vouchered:Registered Collection	Indonesian Institute of Sciences, Research Centre for Biology
BIFGG	BIFD4769-16	BIF5650	BIF5650.2	BOLD:ADN1457	MZB-BIF5650	652[0n]	2		1	Yes				23-Apr-2016	Rasbora kalbarensis			Vouchered:Registered Collection	Indonesian Institute of Sciences, Research Centre for Biology
BIFGG	BIFD4936-16	BIF5817	BIF5817.2	BOLD:ADY4316	MZB-BIF5817	652[0n]	2		1	Yes				25-Apr-2016	Rasbora paucisqualis			Vouchered:Registered Collection	Indonesian Institute of Sciences, Research Centre for Biology
BIFGG	BIFD4767-16	BIF5648	BIF5648.2	BOLD:ADN1040	MZB-BIF5648	652[0n]	2		1	Yes				23-Apr-2016	Rasbora arundinata			Vouchered:Registered Collection	Indonesian Institute of Sciences, Research Centre for Biology
BIFGG	BIFD5611-16	BIF6494	BIF6494.2	BOLD:AAY0407	MZB-BIF6494	652[0n]	2		1	Yes				04-May-2016	Rasbora sumatrana			Vouchered:Registered Collection	Indonesian Institute of Sciences, Research Centre for Biology
BIFGG	BIFD3973-16	BIF4853	BIF4853.2	BOLD:ADN3885	MZB-BIF4853	541[0n]	2		1	Yes				22-Nov-2015	Rasbora vulcanus			Vouchered:Registered Collection	Indonesian Institute of Sciences, Research Centre for Biology
BIFGG	BIFD5606-16	BIF6489	BIF6489.2	BOLD:ADN2767	MZB-BIF6489	652[0n]	2		1	Yes				04-May-2016	Rasbora dusonensis			Vouchered:Registered Collection	Indonesian Institute of Sciences, Research Centre for Biology
BIFGG	BIFD3906-16	BIF4786	BIF4786.2	BOLD:ACC0851	MZB-BIF4786	652[0n]	2		1	Yes				21-Nov-2015	Rasbora chrysotaenia			Vouchered:Registered Collection	Indonesian Institute of Sciences, Research Centre for Biology
BIFGG	BIFD4755-16	BIF5636	BIF5636.2	BOLD:ACC0669	MZB-BIF5636	652[0n]	2		1	Yes				23-Apr-2016	Trigonopoma pauciperforatum			Vouchered:Registered Collection	Indonesian Institute of Sciences, Research Centre for Biology
BIFGG	BIFD4832-16	BIF5713	BIF5713.2	BOLD:AAE7384	MZB-BIF5713	652[0n]	2		1	Yes				24-Apr-2016	Rasbora trilineata			Vouchered:Registered Collection	Indonesian Institute of Sciences, Research Centre for Biology
BIFGG	BIFD3908-16	BIF4788	BIF4788.2	BOLD:ACC0851	MZB-BIF4788	652[0n]	2		1	Yes				21-Nov-2015	Rasbora chrysotaenia			Vouchered:Registered Collection	Indonesian Institute of Sciences, Research Centre for Biology
BIFGG	BIFD4994-16	BIF5875	BIF5875.2	BOLD:ADF6073	MZB-BIF5875	652[0n]	2		1	Yes				27-Apr-2016	Rasbora arundinata			Vouchered:Registered Collection	Indonesian Institute of Sciences, Research Centre for Biology
BIFGG	BIFD3305-16	BIF4185	BIF4185.2	BOLD:ACQ2593	MZB-BIF4185	652[0n]	2		1	Yes				22-May-2015	Rasbora argyrotaenia			Vouchered:Registered Collection	Indonesian Institute of Sciences, Research Centre for Biology
BIFGG	BIFD4756-16	BIF5637	BIF5637.2	BOLD:ACC0669	MZB-BIF5637	620[0n]	2		1	Yes				23-Apr-2016	Trigonopoma pauciperforatum			Vouchered:Registered Collection	Indonesian Institute of Sciences, Research Centre for Biology
BIFGG	BIFD4041-16	BIF4922	BIF4922.2	BOLD:AAU2983	MZB-BIF4922	630[0n]	2		1	Yes				25-Nov-2015	Rasbora dusonensis			Vouchered:Registered Collection	Indonesian Institute of Sciences, Research Centre for Biology
BIFGG	BIFD5333-16	BIF6216	BIF6216.2	BOLD:ACC0851	MZB-BIF6216	652[0n]	2		1	Yes				02-May-2016	Rasbora chrysotaenia			Vouchered:Registered Collection	Indonesian Institute of Sciences, Research Centre for Biology
BIFGG	BIFD3493-16	BIF4373	BIF4373.2	BOLD:AAU2983	MZB-BIF4373	652[0n]	2		1	Yes				25-May-2015	Rasbora dusonensis			Vouchered:Registered Collection	Indonesian Institute of Sciences, Research Centre for Biology
BIFGG	BIFD4943-16	BIF5824	BIF5824.2	BOLD:ADY6054	MZB-BIF5824	652[0n]	2		1	Yes				25-Apr-2016	Rasbora spilotaenia			Vouchered:Registered Collection	Indonesian Institute of Sciences, Research Centre for Biology
BIFGG	BIFD3975-16	BIF4855	BIF4855.2	BOLD:ADN3885	MZB-BIF4855	459[0n]	2		1	No				22-Nov-2015	Rasbora vulcanus			Vouchered:Registered Collection	Indonesian Institute of Sciences, Research Centre for Biology
BIFGG	BIFD5233-16	BIF6115	BIF6115.2	BOLD:ACC0851	MZB-BIF6115	652[0n]	2		1	Yes				01-May-2016	Rasbora chrysotaenia			Vouchered:Registered Collection	Indonesian Institute of Sciences, Research Centre for Biology
BIFGG	BIFD3722-16	BIF4602	BIF4602.2	BOLD:AAU5244	MZB-BIF4602	652[0n]	2		1	Yes				17-Nov-2015	Rasbora myersi			Vouchered:Registered Collection	Indonesian Institute of Sciences, Research Centre for Biology
BIFGG	BIFD4864-16	BIF5745	BIF5745.2	BOLD:ADN0813	MZB-BIF5745	579[0n]	2		1	Yes				24-Apr-2016	Rasbora einthovenii			Vouchered:Registered Collection	Indonesian Institute of Sciences, Research Centre for Biology
BIFGG	BIFD5209-16	BIF6090	BIF6090.2	BOLD:ACC0851	MZB-BIF6090	582[0n]	2		1	Yes				01-May-2016	Rasbora chrysotaenia			Vouchered:Registered Collection	Indonesian Institute of Sciences, Research Centre for Biology
BIFGG	BIFD3793-16	BIF4673	BIF4673.2	BOLD:ADN7260	MZB-BIF4673	652[0n]	2		1	Yes				18-Nov-2015	Rasbora trilineata			Vouchered:Registered Collection	Indonesian Institute of Sciences, Research Centre for Biology
BIFGG	BIFD3893-16	BIF4773	BIF4773.2	BOLD:AAU5244	MZB-BIF4773	652[0n]	2		1	Yes				19-Nov-2015	Rasbora myersi			Vouchered:Registered Collection	Indonesian Institute of Sciences, Research Centre for Biology
BIFGG	BIFD5047-16	BIF5928	BIF5928.2	BOLD:ADN9402	MZB-BIF5928	652[0n]	2		1	Yes				28-Apr-2016	Rasbora jacobsoni			Vouchered:Registered Collection	Indonesian Institute of Sciences, Research Centre for Biology
BIFGG	BIFD3993-16	BIF4873	BIF4873.2	BOLD:ADN3885	MZB-BIF4873	652[0n]	2		1	Yes				22-Nov-2015	Rasbora vulcanus			Vouchered:Registered Collection	Indonesian Institute of Sciences, Research Centre for Biology
BIFGG	BIFD3892-16	BIF4772	BIF4772.2	BOLD:AAU5244	MZB-BIF4772	652[0n]	2		1	Yes				19-Nov-2015	Rasbora myersi			Vouchered:Registered Collection	Indonesian Institute of Sciences, Research Centre for Biology
BIFGG	BIFD3629-16	BIF4509	BIF4509.2	BOLD:AAU5244	MZB-BIF4509	652[0n]	2		1	Yes				26-May-2015	Rasbora myersi			Vouchered:Registered Collection	Indonesian Institute of Sciences, Research Centre for Biology
BIFGG	BIFD3996-16	BIF4876	BIF4876.2	BOLD:ADN3885	MZB-BIF4876	599[0n]	2		1	Yes				22-Nov-2015	Rasbora vulcanus			Vouchered:Registered Collection	Indonesian Institute of Sciences, Research Centre for Biology
BIFGG	BIFD4766-16	BIF5647	BIF5647.2	BOLD:ADN1457	MZB-BIF5647	652[0n]	2		1	Yes				23-Apr-2016	Rasbora kalbarensis			Vouchered:Registered Collection	Indonesian Institute of Sciences, Research Centre for Biology
BIFGG	BIFD4825-16	BIF5706	BIF5706.2	BOLD:AAI0356	MZB-BIF5706	652[0n]	2		1	Yes				24-Apr-2016	Rasbora cephalotaenia			Vouchered:Registered Collection	Indonesian Institute of Sciences, Research Centre for Biology
BIFGG	BIFD4754-16	BIF5635	BIF5635.2	BOLD:ACC0669	MZB-BIF5635	644[0n]	2		1	Yes				23-Apr-2016	Trigonopoma pauciperforatum			Vouchered:Registered Collection	Indonesian Institute of Sciences, Research Centre for Biology
BIFGG	BIFD3909-16	BIF4789	BIF4789.2	BOLD:ACC0851	MZB-BIF4789	652[0n]	2		1	Yes				21-Nov-2015	Rasbora chrysotaenia			Vouchered:Registered Collection	Indonesian Institute of Sciences, Research Centre for Biology
BIFGG	BIFD3491-16	BIF4371	BIF4371.2	BOLD:AAU2983	MZB-BIF4371	646[0n]	2		1	Yes				25-May-2015	Rasbora dusonensis			Vouchered:Registered Collection	Indonesian Institute of Sciences, Research Centre for Biology
BIFGG	BIFD5607-16	BIF6490	BIF6490.2	BOLD:ADN2767	MZB-BIF6490	652[0n]	2		1	Yes				04-May-2016	Rasbora dusonensis			Vouchered:Registered Collection	Indonesian Institute of Sciences, Research Centre for Biology
BIFGG	BIFD4942-16	BIF5823	BIF5823.2	BOLD:ADY6054	MZB-BIF5823	652[0n]	2		1	Yes				25-Apr-2016	Rasbora spilotaenia			Vouchered:Registered Collection	Indonesian Institute of Sciences, Research Centre for Biology
BIFGG	BIFD5080-16	BIF5961	BIF5961.2	BOLD:ADN9402	MZB-BIF5961	631[0n]	2		1	Yes				28-Apr-2016	Rasbora jacobsoni			Vouchered:Registered Collection	Indonesian Institute of Sciences, Research Centre for Biology
BIFGG	BIFD5081-16	BIF5962	BIF5962.2	BOLD:ADN9402	MZB-BIF5962	652[0n]	2		1	Yes				28-Apr-2016	Rasbora jacobsoni			Vouchered:Registered Collection	Indonesian Institute of Sciences, Research Centre for Biology
BIFGG	BIFD3708-16	BIF4588	BIF4588.2	BOLD:AAE7384	MZB-BIF4588	608[0n]	2		1	Yes				17-Nov-2015	Rasbora trilineata			Vouchered:Registered Collection	Indonesian Institute of Sciences, Research Centre for Biology
BIFGG	BIFD4760-16	BIF5641	BIF5641.2	BOLD:ACC0669	MZB-BIF5641	652[0n]	2		1	Yes				23-Apr-2016	Trigonopoma pauciperforatum			Vouchered:Registered Collection	Indonesian Institute of Sciences, Research Centre for Biology
BIFGG	BIFD4792-16	BIF5673	BIF5673.2	BOLD:AAI0356	MZB-BIF5673	647[0n]	2		1	Yes				23-Apr-2016	Rasbora cephalotaenia			Vouchered:Registered Collection	Indonesian Institute of Sciences, Research Centre for Biology
BIFGG	BIFD3333-16	BIF4213	BIF4213.2	BOLD:ADY6054	MZB-BIF4213	652[0n]	2		1	Yes				23-May-2015	Rasbora spilotaenia			Vouchered:Registered Collection	Indonesian Institute of Sciences, Research Centre for Biology
BIFGG	BIFD4757-16	BIF5638	BIF5638.2	BOLD:ACC0669	MZB-BIF5638	652[0n]	2		1	Yes				23-Apr-2016	Trigonopoma pauciperforatum			Vouchered:Registered Collection	Indonesian Institute of Sciences, Research Centre for Biology
BIFGG	BIFD4774-16	BIF5655	BIF5655.2	BOLD:ADY6054	MZB-BIF5655	652[0n]	2		1	Yes				23-Apr-2016	Rasbora spilotaenia			Vouchered:Registered Collection	Indonesian Institute of Sciences, Research Centre for Biology
BIFGG	BIFD3974-16	BIF4854	BIF4854.2	BOLD:ADN3885	MZB-BIF4854	463[0n]	2		1	No				22-Nov-2015	Rasbora vulcanus			Vouchered:Registered Collection	Indonesian Institute of Sciences, Research Centre for Biology
BIFGG	BIFD3270-16	BIF4150	BIF4150.2	BOLD:ACQ2593	MZB-BIF4150	652[0n]	2		1	Yes				22-May-2015	Rasbora argyrotaenia			Vouchered:Registered Collection	Indonesian Institute of Sciences, Research Centre for Biology
BIFGG	BIFD4839-16	BIF5720	BIF5720.2	BOLD:AAY0407	MZB-BIF5720	644[0n]	2		1	Yes				24-Apr-2016	Rasbora sumatrana			Vouchered:Registered Collection	Indonesian Institute of Sciences, Research Centre for Biology
BIFGG	BIFD4172-16	BIF5053	BIF5053.2	BOLD:AAU2983	MZB-BIF5053	629[0n]	2		1	Yes				26-Nov-2015	Rasbora dusonensis			Vouchered:Registered Collection	Indonesian Institute of Sciences, Research Centre for Biology
BIFGG	BIFD4865-16	BIF5746	BIF5746.2	BOLD:ADN0813	MZB-BIF5746	652[0n]	2		1	Yes				24-Apr-2016	Rasbora einthovenii			Vouchered:Registered Collection	Indonesian Institute of Sciences, Research Centre for Biology
BIFGG	BIFD5046-16	BIF5927	BIF5927.2	BOLD:ADN9402	MZB-BIF5927	652[0n]	2		1	Yes				28-Apr-2016	Rasbora jacobsoni			Vouchered:Registered Collection	Indonesian Institute of Sciences, Research Centre for Biology
BIFGG	BIFL1276-18	BIF8901	BIF8901	BOLD:AAW7115	MZB-BIF8901	652[0n]	2		1	Yes				14-Jul-2017	Brevibora exilis			Vouchered:Registered Collection	Indonesian Institute of Sciences, Research Centre for Biology
BIFGG	BIFL1277-18	BIF8902	BIF8902	BOLD:AAW7115	MZB-BIF8902	638[0n]	2		1	Yes				14-Jul-2017	Brevibora exilis			Vouchered:Registered Collection	Indonesian Institute of Sciences, Research Centre for Biology
BIFGG	BIFL1110-18	BIF8868	BIF8868	BOLD:AAX1702	MZB-BIF8868	652[0n]	2		1	Yes				14-Jul-2017	Pectenocypris korthausae			Vouchered:Registered Collection	Indonesian Institute of Sciences, Research Centre for Biology
BIFGG	BIFL1111-18	BIF8869	BIF8869	BOLD:AAX1702	MZB-BIF8869	652[0n]	2		1	Yes				14-Jul-2017	Pectenocypris korthausae			Vouchered:Registered Collection	Indonesian Institute of Sciences, Research Centre for Biology
BIFGG	BIFL1112-18	BIF8870	BIF8870	BOLD:AAX1702	MZB-BIF8870	652[0n]	2		1	Yes				14-Jul-2017	Pectenocypris korthausae			Vouchered:Registered Collection	Indonesian Institute of Sciences, Research Centre for Biology
BIFGG	BIFL1113-18	BIF8871	BIF8871	BOLD:AAX1702	MZB-BIF8871	652[0n]	2		1	Yes				14-Jul-2017	Pectenocypris korthausae			Vouchered:Registered Collection	Indonesian Institute of Sciences, Research Centre for Biology
BIFGG	BIFL1119-18	BIF9008	BIF9008	BOLD:AAX1702	MZB-BIF9008	652[0n]	2		1	Yes				16-Jul-2017	Pectenocypris korthausae			Vouchered:Registered Collection	Indonesian Institute of Sciences, Research Centre for Biology
BIFGG	BIFL1424-18	BIF7571	BIF7571	BOLD:ADN7331	MZB-BIF7571	652[0n]	2		1	Yes				10-May-2017	Rasbora rutteni			Vouchered:Registered Collection	Indonesian Institute of Sciences, Research Centre for Biology
BIFGG	BIFL1425-18	BIF7572	BIF7572	BOLD:ADN7331	MZB-BIF7572	652[0n]	2		1	Yes				10-May-2017	Rasbora rutteni			Vouchered:Registered Collection	Indonesian Institute of Sciences, Research Centre for Biology
BIFGG	BIFL1431-18	BIF8046	BIF8046	BOLD:AAU5133	MZB-BIF8046	652[0n]	2		1	Yes				16-May-2017	Rasbora volzii			Vouchered:Registered Collection	Indonesian Institute of Sciences, Research Centre for Biology
BIFGG	BIFL1432-18	BIF8224	BIF8224	BOLD:ADN7332	MZB-BIF8224	652[0n]	2		1	Yes				18-May-2017	Rasbora subtilis			Vouchered:Registered Collection	Indonesian Institute of Sciences, Research Centre for Biology
BIFGG	BIFL1433-18	BIF9102	BIF9102	BOLD:ADO7210	MZB-BIF9102	652[0n]	2		1	Yes				20-Jul-2017	Rasbora semilineata			Vouchered:Registered Collection	Indonesian Institute of Sciences, Research Centre for Biology
BIFGG	BIFL1434-18	BIF9103	BIF9103	BOLD:ADO7210	MZB-BIF9103	652[0n]	2		1	Yes				20-Jul-2017	Rasbora semilineata			Vouchered:Registered Collection	Indonesian Institute of Sciences, Research Centre for Biology
BIFGG	BIFL1435-18	BIF7642	BIF7642	BOLD:ADN3884	MZB-BIF7642	652[0n]	2		1	Yes				12-May-2017	Rasbora tuberculata			Vouchered:Registered Collection	Indonesian Institute of Sciences, Research Centre for Biology
BIFGG	BIFL1436-18	BIF7643	BIF7643	BOLD:ADN3884	MZB-BIF7643	652[0n]	2		1	Yes				12-May-2017	Rasbora tuberculata			Vouchered:Registered Collection	Indonesian Institute of Sciences, Research Centre for Biology
BIFGG	BIFL1437-18	BIF7644	BIF7644	BOLD:ADN3884	MZB-BIF7644	652[0n]	2		1	Yes				12-May-2017	Rasbora tuberculata			Vouchered:Registered Collection	Indonesian Institute of Sciences, Research Centre for Biology
BIFGG	BIFL1444-18	BIF7648	BIF7648	BOLD:ADM9839	MZB-BIF7648	652[0n]	2		1	Yes				12-May-2017	Rasbora borneensis			Vouchered:Registered Collection	Indonesian Institute of Sciences, Research Centre for Biology
BIFGG	BIFL1445-18	BIF7780	BIF7780	BOLD:ADN3886	MZB-BIF7780	652[0n]	2		1	Yes				13-May-2017	Rasbora tuberculata			Vouchered:Registered Collection	Indonesian Institute of Sciences, Research Centre for Biology
BIFGG	BIFL1443-18	BIF6667	BIF6667	BOLD:ADN1040	MZB-BIF6667	652[0n]	2		1	Yes				07-Oct-2016	Rasbora arundinata			Vouchered:Registered Collection	Indonesian Institute of Sciences, Research Centre for Biology
BIFGG	BIFL1325-18	BIF8998	BIF8998	BOLD:ADN2766	MZB-BIF8998	652[0n]	2		1	Yes				16-Jul-2017	Rasbora patrickyapi			Vouchered:Registered Collection	Indonesian Institute of Sciences, Research Centre for Biology
BIFGG	BIFL1210-18	BIF7755	BIF7755	BOLD:ADM9839	MZB-BIF7755	645[0n]	2		1	Yes				13-May-2017	Rasbora borneensis			Vouchered:Registered Collection	Indonesian Institute of Sciences, Research Centre for Biology
BIFGG	BIFL1250-18	BIF8220	BIF8220	BOLD:AAU5133	MZB-BIF8220	631[0n]	2		1	Yes				18-May-2017	Rasbora volzii			Vouchered:Registered Collection	Indonesian Institute of Sciences, Research Centre for Biology
BIFGG	BIFL1270-18	BIF9093	BIF9093	BOLD:ADO3613	MZB-BIF9093	626[0n]	2		1	Yes				20-Jul-2017	Rasbora trifasciata			Vouchered:Registered Collection	Indonesian Institute of Sciences, Research Centre for Biology
BIFGG	BIFL1326-18	BIF8999	BIF8999	BOLD:ADN2766	MZB-BIF8999	629[0n]	2		1	Yes				16-Jul-2017	Rasbora patrickyapi			Vouchered:Registered Collection	Indonesian Institute of Sciences, Research Centre for Biology
BIFGG	BIFL1212-18	BIF7757	BIF7757	BOLD:ADM9839	MZB-BIF7757	609[0n]	2		1	Yes				13-May-2017	Rasbora borneensis			Vouchered:Registered Collection	Indonesian Institute of Sciences, Research Centre for Biology
BIFGG	BIFL1266-18	BIF7711	BIF7711	BOLD:ADO3611	MZB-BIF7711	622[0n]	2		1	Yes				13-May-2017	Rasbora sarawakensis			Vouchered:Registered Collection	Indonesian Institute of Sciences, Research Centre for Biology
BIFGG	BIFL1223-18	BIF7730	BIF7730	BOLD:ADN3887	MZB-BIF7730	629[0n]	2		1	Yes				13-May-2017	Rasbora ennealepis			Vouchered:Registered Collection	Indonesian Institute of Sciences, Research Centre for Biology
BIFGG	BIFL1479-18	BIF8993	BIF8993	BOLD:ADL5624	MZB-BIF8993	652[0n]	2		1	Yes				16-Jul-2017	Rasbora tornieri			Vouchered:Registered Collection	Indonesian Institute of Sciences, Research Centre for Biology
BIFGG	BIFL1407-18	BIF9037	BIF9037	BOLD:ADN4430	MZB-BIF9037	652[0n]	2		1	Yes				19-Jul-2017	Rasbora rutteni			Vouchered:Registered Collection	Indonesian Institute of Sciences, Research Centre for Biology
BIFGG	BIFL1350-18	BIF9104	BIF9104	BOLD:ADO6709	MZB-BIF9104	652[0n]	2		1	Yes				20-Jul-2017	Rasbora johannae			Vouchered:Registered Collection	Indonesian Institute of Sciences, Research Centre for Biology
BIFGG	BIFL1181-18	BIF7715	BIF7715	BOLD:ADN3883	MZB-BIF7715	610[0n]	2		1	Yes				13-May-2017	Rasbora ennealepis			Vouchered:Registered Collection	Indonesian Institute of Sciences, Research Centre for Biology
BIFGG	BIFL1299-18	BIF8268	BIF8268	BOLD:AAU5244	MZB-BIF8268	629[0n]	2		1	Yes				08-Jul-2017	Rasbora myersi			Vouchered:Registered Collection	Indonesian Institute of Sciences, Research Centre for Biology
BIFGG	BIFL1484-18	BIF7839	BIF7839	BOLD:ADN9095	MZB-BIF7839	652[0n]	2		1	Yes				14-May-2017	Rasbora trilineata			Vouchered:Registered Collection	Indonesian Institute of Sciences, Research Centre for Biology
BIFGG	BIFL1485-18	BIF7840	BIF7840	BOLD:ADN9095	MZB-BIF7840	636[0n]	2		1	Yes				14-May-2017	Rasbora trilineata			Vouchered:Registered Collection	Indonesian Institute of Sciences, Research Centre for Biology
BIFGG	BIFL1248-18	BIF8196	BIF8196	BOLD:AAU5133	MZB-BIF8196	644[0n]	2		1	Yes				17-May-2017	Rasbora volzii			Vouchered:Registered Collection	Indonesian Institute of Sciences, Research Centre for Biology
BIFGG	BIFL1205-18	BIF8045	BIF8045	BOLD:ADN3888	MZB-BIF8045	619[0n]	2		1	Yes				16-May-2017	Rasbora subtilis			Vouchered:Registered Collection	Indonesian Institute of Sciences, Research Centre for Biology
BIFGG	BIFL1211-18	BIF7756	BIF7756	BOLD:ADM9839	MZB-BIF7756	631[0n]	2		1	Yes				13-May-2017	Rasbora borneensis			Vouchered:Registered Collection	Indonesian Institute of Sciences, Research Centre for Biology
BIFGG	BIFL1351-18	BIF9105	BIF9105	BOLD:ADO6709	MZB-BIF9105	630[0n]	2		1	Yes				20-Jul-2017	Rasbora johannae			Vouchered:Registered Collection	Indonesian Institute of Sciences, Research Centre for Biology
BIFGG	BIFL1216-18	BIF8631	BIF8631	BOLD:ADN8441	MZB-BIF8631	629[0n]	2		1	Yes				13-Jul-2017	Rasbora cephalotaenia			Vouchered:Registered Collection	Indonesian Institute of Sciences, Research Centre for Biology
BIFGG	BIFL1227-18	BIF7660	BIF7660	BOLD:AAU5133	MZB-BIF7660	625[0n]	2		1	Yes				13-May-2017	Rasbora volzii			Vouchered:Registered Collection	Indonesian Institute of Sciences, Research Centre for Biology
BIFGG	BIFL1226-18	BIF7659	BIF7659	BOLD:AAU5133	MZB-BIF7659	627[0n]	2		1	Yes				13-May-2017	Rasbora volzii			Vouchered:Registered Collection	Indonesian Institute of Sciences, Research Centre for Biology
BIFGG	BIFL1494-18	BIF8275	BIF8275	BOLD:ADN9096	MZB-BIF8275	652[0n]	2		1	Yes				08-Jul-2017	Rasbora trilineata			Vouchered:Registered Collection	Indonesian Institute of Sciences, Research Centre for Biology
BIFGG	BIFL1224-18	BIF7765	BIF7765	BOLD:ADN3886	MZB-BIF7765	630[0n]	2		1	Yes				13-May-2017	Rasbora tuberculata			Vouchered:Registered Collection	Indonesian Institute of Sciences, Research Centre for Biology
BIFGG	BIFL1272-18	BIF9095	BIF9095	BOLD:ADO3613	MZB-BIF9095	612[0n]	2		1	Yes				20-Jul-2017	Rasbora trifasciata			Vouchered:Registered Collection	Indonesian Institute of Sciences, Research Centre for Biology
BIFGG	BIFL1279-18	BIF7266	BIF7266	BOLD:AAU2983	MZB-BIF7266	636[0n]	2		1	No				06-May-2017	Rasbora dusonensis			Vouchered:Registered Collection	Indonesian Institute of Sciences, Research Centre for Biology
BIFGG	BIFL1323-18	BIF8990	BIF8990	BOLD:ADN2766	MZB-BIF8990	652[0n]	2		1	Yes				16-Jul-2017	Rasbora patrickyapi			Vouchered:Registered Collection	Indonesian Institute of Sciences, Research Centre for Biology
BIFGG	BIFL1330-18	BIF9110	BIF9110	BOLD:ADY6054	MZB-BIF9110	652[0n]	2		1	Yes				20-Jul-2017	Rasbora elegans			Vouchered:Registered Collection	Indonesian Institute of Sciences, Research Centre for Biology
BIFGG	BIFL1209-18	BIF7754	BIF7754	BOLD:ADM9839	MZB-BIF7754	652[0n]	2		1	Yes				13-May-2017	Rasbora borneensis			Vouchered:Registered Collection	Indonesian Institute of Sciences, Research Centre for Biology
BIFGG	BIFL1183-18	BIF7717	BIF7717	BOLD:ADN3883	MZB-BIF7717	555[0n]	2		1	Yes				13-May-2017	Rasbora ennealepis			Vouchered:Registered Collection	Indonesian Institute of Sciences, Research Centre for Biology
BIFGG	BIFL1375-18	BIF8637	BIF8637	BOLD:AAR2898	MZB-BIF8637	652[0n]	2		1	Yes				13-Jul-2017	Rasbora kalochroma			Vouchered:Registered Collection	Indonesian Institute of Sciences, Research Centre for Biology
BIFGG	BIFL1220-18	BIF8635	BIF8635	BOLD:ADN8441	MZB-BIF8635	652[0n]	2		1	Yes				13-Jul-2017	Rasbora cephalotaenia			Vouchered:Registered Collection	Indonesian Institute of Sciences, Research Centre for Biology
BIFGG	BIFL1265-18	BIF7710	BIF7710	BOLD:ADO3611	MZB-BIF7710	652[0n]	2		1	Yes				13-May-2017	Rasbora sarawakensis			Vouchered:Registered Collection	Indonesian Institute of Sciences, Research Centre for Biology
BIFGG	BIFL1498-18	BIF8548	BIF8548	BOLD:AAU5244	MZB-BIF8548	622[0n]	2		1	Yes				11-Jul-2017	Rasbora myersi			Vouchered:Registered Collection	Indonesian Institute of Sciences, Research Centre for Biology
BIFGG	BIFL1197-18	BIF7771	BIF7771	BOLD:ADN3884	MZB-BIF7771	652[0n]	2		1	Yes				13-May-2017	Rasbora tuberculata			Vouchered:Registered Collection	Indonesian Institute of Sciences, Research Centre for Biology
BIFGG	BIFL1230-18	BIF7585	BIF7585	BOLD:AAU5244	MZB-BIF7585	621[0n]	2		1	Yes				12-May-2017	Rasbora myersi			Vouchered:Registered Collection	Indonesian Institute of Sciences, Research Centre for Biology
BIFGG	BIFL1352-18	BIF9106	BIF9106	BOLD:ADO6709	MZB-BIF9106	652[0n]	2		1	Yes				20-Jul-2017	Rasbora johannae			Vouchered:Registered Collection	Indonesian Institute of Sciences, Research Centre for Biology
BIFGG	BIFL1388-18	BIF9087	BIF9087	BOLD:ADM9971	MZB-BIF9087	634[0n]	2		1	Yes				20-Jul-2017	Rasbora lacrimula			Vouchered:Registered Collection	Indonesian Institute of Sciences, Research Centre for Biology
BIFGG	BIFL1218-18	BIF8633	BIF8633	BOLD:ADN8441	MZB-BIF8633	626[0n]	2		1	Yes				13-Jul-2017	Rasbora cephalotaenia			Vouchered:Registered Collection	Indonesian Institute of Sciences, Research Centre for Biology
BIFGG	BIFL1495-18	BIF8536	BIF8536	BOLD:ADN9096	MZB-BIF8536	652[0n]	2		1	Yes				11-Jul-2017	Rasbora trilineata			Vouchered:Registered Collection	Indonesian Institute of Sciences, Research Centre for Biology
BIFGG	BIFL1206-18	BIF8069	BIF8069	BOLD:ADN3887	MZB-BIF8069	610[0n]	2		1	Yes				16-May-2017	Rasbora ennealepis			Vouchered:Registered Collection	Indonesian Institute of Sciences, Research Centre for Biology
BIFGG	BIFL1396-18	BIF7683	BIF7683	BOLD:ADO3611	MZB-BIF7683	652[0n]	2		1	Yes				13-May-2017	Rasbora sarawakensis			Vouchered:Registered Collection	Indonesian Institute of Sciences, Research Centre for Biology
BIFGG	BIFL1486-18	BIF7841	BIF7841	BOLD:ADN9095	MZB-BIF7841	652[0n]	2		1	Yes				14-May-2017	Rasbora trilineata			Vouchered:Registered Collection	Indonesian Institute of Sciences, Research Centre for Biology
BIFGG	BIFL1196-18	BIF7770	BIF7770	BOLD:ADN3884	MZB-BIF7770	652[0n]	2		1	Yes				13-May-2017	Rasbora tuberculata			Vouchered:Registered Collection	Indonesian Institute of Sciences, Research Centre for Biology
BIFGG	BIFL1267-18	BIF7712	BIF7712	BOLD:ADO3611	MZB-BIF7712	630[0n]	2		1	Yes				13-May-2017	Rasbora sarawakensis			Vouchered:Registered Collection	Indonesian Institute of Sciences, Research Centre for Biology
BIFGG	BIFL1390-18	BIF9089	BIF9089	BOLD:ADM9971	MZB-BIF9089	652[0n]	2		1	Yes				20-Jul-2017	Rasbora lacrimula			Vouchered:Registered Collection	Indonesian Institute of Sciences, Research Centre for Biology
BIFGG	BIFL1398-18	BIF7685	BIF7685	BOLD:ADO3611	MZB-BIF7685	652[1n]	2		1	Yes				13-May-2017	Rasbora sarawakensis			Vouchered:Registered Collection	Indonesian Institute of Sciences, Research Centre for Biology
BIFGG	BIFL1471-18	BIF9064	BIF9064	BOLD:ADY6054	MZB-BIF9064	652[0n]	2		1	Yes				19-Jul-2017	Rasbora elegans			Vouchered:Registered Collection	Indonesian Institute of Sciences, Research Centre for Biology
BIFGG	BIFL1219-18	BIF8634	BIF8634	BOLD:ADN8441	MZB-BIF8634	650[0n]	2		1	Yes				13-Jul-2017	Rasbora cephalotaenia			Vouchered:Registered Collection	Indonesian Institute of Sciences, Research Centre for Biology
BIFGG	BIFL1331-18	BIF9111	BIF9111	BOLD:ADY6054	MZB-BIF9111	652[0n]	2		1	Yes				20-Jul-2017	Rasbora elegans			Vouchered:Registered Collection	Indonesian Institute of Sciences, Research Centre for Biology
BIFGG	BIFL1378-18	BIF7914	BIF7914	BOLD:ADN0290	MZB-BIF7914	652[0n]	2		1	Yes				14-May-2017	Rasbora kottelati			Vouchered:Registered Collection	Indonesian Institute of Sciences, Research Centre for Biology
BIFGG	BIFL1406-18	BIF9036	BIF9036	BOLD:ADN4430	MZB-BIF9036	652[0n]	2		1	Yes				19-Jul-2017	Rasbora rutteni			Vouchered:Registered Collection	Indonesian Institute of Sciences, Research Centre for Biology
BIFGG	BIFL1332-18	BIF9112	BIF9112	BOLD:ADY6054	MZB-BIF9112	652[0n]	2		1	Yes				20-Jul-2017	Rasbora elegans			Vouchered:Registered Collection	Indonesian Institute of Sciences, Research Centre for Biology
BIFGG	BIFL1389-18	BIF9088	BIF9088	BOLD:ADM9971	MZB-BIF9088	652[0n]	2		1	Yes				20-Jul-2017	Rasbora lacrimula			Vouchered:Registered Collection	Indonesian Institute of Sciences, Research Centre for Biology
BIFGG	BIFL1414-18	BIF9218	BIF9218	BOLD:ADO3612	MZB-BIF9218	652[0n]	2		1	Yes				24-Jul-2017	Rasbora laticlavia			Vouchered:Registered Collection	Indonesian Institute of Sciences, Research Centre for Biology
BIFGG	BIFL1472-18	BIF9065	BIF9065	BOLD:ADY6054	MZB-BIF9065	652[0n]	2		1	Yes				19-Jul-2017	Rasbora elegans			Vouchered:Registered Collection	Indonesian Institute of Sciences, Research Centre for Biology
BIFGG	BIFL1195-18	BIF7769	BIF7769	BOLD:ADN3884	MZB-BIF7769	652[0n]	2		1	Yes				13-May-2017	Rasbora tuberculata			Vouchered:Registered Collection	Indonesian Institute of Sciences, Research Centre for Biology
BIFGG	BIFL1469-18	BIF9035	BIF9035	BOLD:ADN8626	MZB-BIF9035	652[0n]	2		1	Yes				19-Jul-2017	Rasbora laticlavia			Vouchered:Registered Collection	Indonesian Institute of Sciences, Research Centre for Biology
BIFGG	BIFL1478-18	BIF8992	BIF8992	BOLD:ADM9839	MZB-BIF8992	652[0n]	2		1	Yes				16-Jul-2017	Rasbora borneensis			Vouchered:Registered Collection	Indonesian Institute of Sciences, Research Centre for Biology
BIFGG	BIFL1271-18	BIF9094	BIF9094	BOLD:ADO3613	MZB-BIF9094	616[0n]	2		1	Yes				20-Jul-2017	Rasbora trifasciata			Vouchered:Registered Collection	Indonesian Institute of Sciences, Research Centre for Biology
BIFGG	BIFL1413-18	BIF9217	BIF9217	BOLD:ADO3612	MZB-BIF9217	652[0n]	2		1	Yes				24-Jul-2017	Rasbora laticlavia			Vouchered:Registered Collection	Indonesian Institute of Sciences, Research Centre for Biology
BIFGG	BIFL1338-18	BIF9146	BIF9146	BOLD:ADY6054	MZB-BIF9146	652[0n]	2		1	Yes				22-Jul-2017	Rasbora elegans			Vouchered:Registered Collection	Indonesian Institute of Sciences, Research Centre for Biology
BIFGG	BIFL1247-18	BIF8195	BIF8195	BOLD:AAU5133	MZB-BIF8195	619[0n]	2		1	Yes				17-May-2017	Rasbora volzii			Vouchered:Registered Collection	Indonesian Institute of Sciences, Research Centre for Biology
BIFGG	BIFL1273-18	BIF9096	BIF9096	BOLD:ADO3613	MZB-BIF9096	650[0n]	2		1	Yes				20-Jul-2017	Rasbora trifasciata			Vouchered:Registered Collection	Indonesian Institute of Sciences, Research Centre for Biology
BIFGG	BIFL1308-18	BIF8761	BIF8761	BOLD:AAU5244	MZB-BIF8761	629[0n]	2		1	Yes				13-Jul-2017	Rasbora myersi			Vouchered:Registered Collection	Indonesian Institute of Sciences, Research Centre for Biology
BIFGG	BIFL1376-18	BIF7904	BIF7904	BOLD:ADN0290	MZB-BIF7904	652[0n]	2		1	Yes				14-May-2017	Rasbora kottelati			Vouchered:Registered Collection	Indonesian Institute of Sciences, Research Centre for Biology
BIFGG	BIFL1225-18	BIF7658	BIF7658	BOLD:AAU5133	MZB-BIF7658	631[0n]	2		1	Yes				13-May-2017	Rasbora volzii			Vouchered:Registered Collection	Indonesian Institute of Sciences, Research Centre for Biology
BIFGG	BIFL1353-18	BIF9107	BIF9107	BOLD:ADO6709	MZB-BIF9107	652[0n]	2		1	Yes				20-Jul-2017	Rasbora johannae			Vouchered:Registered Collection	Indonesian Institute of Sciences, Research Centre for Biology
BIFGG	BIFL1379-18	BIF7915	BIF7915	BOLD:ADN0290	MZB-BIF7915	652[0n]	2		1	Yes				14-May-2017	Rasbora kottelati			Vouchered:Registered Collection	Indonesian Institute of Sciences, Research Centre for Biology
BIFGG	BIFL1493-18	BIF8274	BIF8274	BOLD:ADN9096	MZB-BIF8274	629[0n]	2		1	Yes				08-Jul-2017	Rasbora trilineata			Vouchered:Registered Collection	Indonesian Institute of Sciences, Research Centre for Biology
BIFGG	BIFL1408-18	BIF9038	BIF9038	BOLD:ADN4430	MZB-BIF9038	652[0n]	2		1	Yes				19-Jul-2017	Rasbora rutteni			Vouchered:Registered Collection	Indonesian Institute of Sciences, Research Centre for Biology
BIFGG	BIFL1387-18	BIF9086	BIF9086	BOLD:ADM9971	MZB-BIF9086	652[0n]	2		1	Yes				20-Jul-2017	Rasbora lacrimula			Vouchered:Registered Collection	Indonesian Institute of Sciences, Research Centre for Biology
BIFGG	BIFL1217-18	BIF8632	BIF8632	BOLD:ADN8441	MZB-BIF8632	629[0n]	2		1	Yes				13-Jul-2017	Rasbora cephalotaenia			Vouchered:Registered Collection	Indonesian Institute of Sciences, Research Centre for Biology
BIFGG	BIFL1322-18	BIF7678	BIF7678	BOLD:ADO6360	MZB-BIF7678	652[0n]	2		1	Yes				13-May-2017	Rasbora einthovenii			Vouchered:Registered Collection	Indonesian Institute of Sciences, Research Centre for Biology
BIFGG	BIFL1481-18	BIF8995	BIF8995	BOLD:ADM9839	MZB-BIF8995	652[0n]	2		1	Yes				16-Jul-2017	Rasbora borneensis			Vouchered:Registered Collection	Indonesian Institute of Sciences, Research Centre for Biology
BIFGG	BIFL1222-18	BIF7729	BIF7729	BOLD:ADN3887	MZB-BIF7729	610[0n]	2		1	Yes				13-May-2017	Rasbora ennealepis			Vouchered:Registered Collection	Indonesian Institute of Sciences, Research Centre for Biology
BIFGG	BIFL1228-18	BIF7020	BIF7020	BOLD:ADL5624	MZB-BIF7020	642[0n]	2		1	Yes				04-May-2017	Rasbora tornieri			Vouchered:Registered Collection	Indonesian Institute of Sciences, Research Centre for Biology
BIFGG	BIFL1251-18	BIF8221	BIF8221	BOLD:AAU5133	MZB-BIF8221	629[0n]	2		1	Yes				18-May-2017	Rasbora volzii			Vouchered:Registered Collection	Indonesian Institute of Sciences, Research Centre for Biology
BIFGG	BIFL1339-18	BIF9147	BIF9147	BOLD:ADY6054	MZB-BIF9147	652[0n]	2		1	Yes				22-Jul-2017	Rasbora elegans			Vouchered:Registered Collection	Indonesian Institute of Sciences, Research Centre for Biology
BIFGG	BIFL1286-18	BIF7953	BIF7953	BOLD:AAU5244	MZB-BIF7953	621[0n]	2		1	Yes				16-May-2017	Rasbora myersi			Vouchered:Registered Collection	Indonesian Institute of Sciences, Research Centre for Biology
BIFGG	BIFL1397-18	BIF7684	BIF7684	BOLD:ADO3611	MZB-BIF7684	652[0n]	2		1	Yes				13-May-2017	Rasbora sarawakensis			Vouchered:Registered Collection	Indonesian Institute of Sciences, Research Centre for Biology
BIFGG	BIFL1377-18	BIF7913	BIF7913	BOLD:ADN0290	MZB-BIF7913	652[0n]	2		1	Yes				14-May-2017	Rasbora kottelati			Vouchered:Registered Collection	Indonesian Institute of Sciences, Research Centre for Biology
BIFGG	BIFL1241-18	BIF8839	BIF8839	BOLD:AAY0407	MZB-BIF8839	647[0n]	2		1	Yes				13-Jul-2017	Rasbora sumatrana			Vouchered:Registered Collection	Indonesian Institute of Sciences, Research Centre for Biology
BIFGG	BIFL1333-18	BIF9113	BIF9113	BOLD:ADY6054	MZB-BIF9113	631[0n]	2		1	Yes				20-Jul-2017	Rasbora elegans			Vouchered:Registered Collection	Indonesian Institute of Sciences, Research Centre for Biology
BIFGG	BIFL1240-18	BIF8838	BIF8838	BOLD:AAY0407	MZB-BIF8838	630[0n]	2		1	Yes				13-Jul-2017	Rasbora sumatrana			Vouchered:Registered Collection	Indonesian Institute of Sciences, Research Centre for Biology
BIFGG	BIFL1229-18	BIF7584	BIF7584	BOLD:AAU5244	MZB-BIF7584	623[0n]	2		1	Yes				12-May-2017	Rasbora myersi			Vouchered:Registered Collection	Indonesian Institute of Sciences, Research Centre for Biology
BIFGG	BIFL1278-18	BIF7021	BIF7021	BOLD:AAU2983	MZB-BIF7021	629[0n]	2		1	Yes				04-May-2017	Rasbora dusonensis			Vouchered:Registered Collection	Indonesian Institute of Sciences, Research Centre for Biology
BIFGG	BIFL1477-18	BIF7845	BIF7845	BOLD:ADO4290	MZB-BIF7845	652[0n]	2		1	Yes				14-May-2017	Pectenocypris balaena			Vouchered:Registered Collection	Indonesian Institute of Sciences, Research Centre for Biology
BIFGG	BIFL1182-18	BIF7716	BIF7716	BOLD:ADN3883	MZB-BIF7716	487[0n]	2		1	No				13-May-2017	Rasbora ennealepis			Vouchered:Registered Collection	Indonesian Institute of Sciences, Research Centre for Biology
BIFGG	BIFL1464-18	BIF7649	BIF7649	BOLD:AAU5244	MZB-BIF7649	644[0n]	2		1	Yes				12-May-2017	Rasbora myersi			Vouchered:Registered Collection	Indonesian Institute of Sciences, Research Centre for Biology
BIFGG	BIFL1465-18	BIF7650	BIF7650	BOLD:AAU5244	MZB-BIF7650	652[0n]	2		1	Yes				12-May-2017	Rasbora myersi			Vouchered:Registered Collection	Indonesian Institute of Sciences, Research Centre for Biology
BIFGG	BIFL1466-18	BIF7651	BIF7651	BOLD:AAU5244	MZB-BIF7651	652[0n]	2		1	Yes				12-May-2017	Rasbora myersi			Vouchered:Registered Collection	Indonesian Institute of Sciences, Research Centre for Biology
BIFGG	BIFL1467-18	BIF7652	BIF7652	BOLD:AAU5244	MZB-BIF7652	652[0n]	2		1	Yes				12-May-2017	Rasbora myersi			Vouchered:Registered Collection	Indonesian Institute of Sciences, Research Centre for Biology
BIFGG	BIFL1268-18	BIF7713	BIF7713	BOLD:ADO3611	MZB-BIF7713	629[0n]	2		1	Yes				13-May-2017	Rasbora sarawakensis			Vouchered:Registered Collection	Indonesian Institute of Sciences, Research Centre for Biology
BIFGG	BIFL1340-18	BIF9148	BIF9148	BOLD:ADY6054	MZB-BIF9148	652[0n]	2		1	Yes				22-Jul-2017	Rasbora elegans			Vouchered:Registered Collection	Indonesian Institute of Sciences, Research Centre for Biology
BIFGG	BIFL1415-18	BIF9219	BIF9219	BOLD:ADO3612	MZB-BIF9219	652[0n]	2		1	Yes				24-Jul-2017	Rasbora laticlavia			Vouchered:Registered Collection	Indonesian Institute of Sciences, Research Centre for Biology
BIFGG	BIFL1480-18	BIF8994	BIF8994	BOLD:ADL5624	MZB-BIF8994	652[0n]	2		1	Yes				16-Jul-2017	Rasbora tornieri			Vouchered:Registered Collection	Indonesian Institute of Sciences, Research Centre for Biology
BIFGG	BIFL1253-18	BIF8708	BIF8708	BOLD:ADO1054	MZB-BIF8708	630[0n]	2		1	Yes				13-Jul-2017	Sundadanio			Vouchered:Registered Collection	Indonesian Institute of Sciences, Research Centre for Biology
BIFGG	BIFL1254-18	BIF8709	BIF8709	BOLD:ADO1054	MZB-BIF8709	647[0n]	2		1	Yes				13-Jul-2017	Sundadanio			Vouchered:Registered Collection	Indonesian Institute of Sciences, Research Centre for Biology
BIFGG	BIFL1255-18	BIF8710	BIF8710	BOLD:ADO1054	MZB-BIF8710	642[0n]	2		1	Yes				13-Jul-2017	Sundadanio			Vouchered:Registered Collection	Indonesian Institute of Sciences, Research Centre for Biology
BIFGG	BIFL1260-18	BIF8873	BIF8873	BOLD:ADO1055	MZB-BIF8873	652[0n]	2		1	Yes				14-Jul-2017	Trigonopoma			Vouchered:Registered Collection	Indonesian Institute of Sciences, Research Centre for Biology
BIFGG	BIFL1261-18	BIF8874	BIF8874	BOLD:ADO1055	MZB-BIF8874	652[0n]	2		1	Yes				14-Jul-2017	Trigonopoma			Vouchered:Registered Collection	Indonesian Institute of Sciences, Research Centre for Biology
BIFGG	BIFL1262-18	BIF8875	BIF8875	BOLD:ADO1055	MZB-BIF8875	652[0n]	2		1	Yes				14-Jul-2017	Trigonopoma			Vouchered:Registered Collection	Indonesian Institute of Sciences, Research Centre for Biology
BIFGG	BIFL1356-18	BIF7668	BIF7668	BOLD:ADO0069	MZB-BIF7668	652[0n]	2		1	Yes				13-May-2017	Trigonopoma gracile			Vouchered:Registered Collection	Indonesian Institute of Sciences, Research Centre for Biology
BIFGG	BIFL1357-18	BIF7669	BIF7669	BOLD:ADO0069	MZB-BIF7669	652[0n]	2		1	Yes				13-May-2017	Trigonopoma gracile			Vouchered:Registered Collection	Indonesian Institute of Sciences, Research Centre for Biology
BIFGG	BIFL1358-18	BIF7670	BIF7670	BOLD:ADO0069	MZB-BIF7670	652[0n]	2		1	Yes				13-May-2017	Trigonopoma gracile			Vouchered:Registered Collection	Indonesian Institute of Sciences, Research Centre for Biology
BIFGG	BIFL1359-18	BIF8638	BIF8638	BOLD:ADO1055	MZB-BIF8638	652[0n]	2		1	Yes				13-Jul-2017	Trigonopoma			Vouchered:Registered Collection	Indonesian Institute of Sciences, Research Centre for Biology
BIFGG	BIFL1360-18	BIF8639	BIF8639	BOLD:ADO1055	MZB-BIF8639	652[0n]	2		1	Yes				13-Jul-2017	Trigonopoma			Vouchered:Registered Collection	Indonesian Institute of Sciences, Research Centre for Biology
BIFGG	BIFL1361-18	BIF8640	BIF8640	BOLD:ADO1055	MZB-BIF8640	652[0n]	2		1	Yes				13-Jul-2017	Trigonopoma			Vouchered:Registered Collection	Indonesian Institute of Sciences, Research Centre for Biology
BIFGG	BIFL1370-18	BIF9003	BIF9003	BOLD:ADO1055	MZB-BIF9003	652[0n]	2		1	Yes				16-Jul-2017	Trigonopoma			Vouchered:Registered Collection	Indonesian Institute of Sciences, Research Centre for Biology
BIFGG	BIFL1371-18	BIF9004	BIF9004	BOLD:ADO1055	MZB-BIF9004	652[0n]	2		1	Yes				16-Jul-2017	Trigonopoma			Vouchered:Registered Collection	Indonesian Institute of Sciences, Research Centre for Biology
BIFGG	BIFL1372-18	BIF9005	BIF9005	BOLD:ADO1055	MZB-BIF9005	652[0n]	2		1	Yes				16-Jul-2017	Trigonopoma			Vouchered:Registered Collection	Indonesian Institute of Sciences, Research Centre for Biology
BIFGG	BIFL1394-18	BIF7923	BIF7923	BOLD:ADN4643	MZB-BIF7923	652[0n]	2		1	Yes				14-May-2017	Trigonopoma pauciperforatum			Vouchered:Registered Collection	Indonesian Institute of Sciences, Research Centre for Biology
BIFGG	BIFL1395-18	BIF8085	BIF8085	BOLD:ADN4644	MZB-BIF8085	612[0n]	2		1	Yes				17-May-2017	Trigonopoma gracile			Vouchered:Registered Collection	Indonesian Institute of Sciences, Research Centre for Biology
BIFGG	BIFL1442-18	BIF6666	BIF6666	BOLD:ADN1040	MZB-BIF6666	652[0n]	2		1	Yes				07-Oct-2016	Rasbora arundinata			Vouchered:Registered Collection	Indonesian Institute of Sciences, Research Centre for Biology
BIFGG	BIFL1452-18	BIF6692	BIF6692	BOLD:ADO7209	MZB-BIF6692	513[0n]	2		1	Yes				07-Oct-2016	Rasbora maninjau			Vouchered:Registered Collection	Indonesian Institute of Sciences, Research Centre for Biology
BIFGG	BIFL1447-18	BIF6675	BIF6675	BOLD:ADO7209	MZB-BIF6675	633[0n]	2		1	Yes				07-Oct-2016	Rasbora maninjau			Vouchered:Registered Collection	Indonesian Institute of Sciences, Research Centre for Biology
BIFGG	BIFD4833-16	BIF5714	BIF5714.2	BOLD:AAE7384	MZB-BIF5714	631[0n]	2		1	Yes				24-Apr-2016	Rasbora trilineata			Vouchered:Registered Collection	Indonesian Institute of Sciences, Research Centre for Biology
BIFGG	BIFL1458-18	BIF6708	BIF6708	BOLD:ADO7209	MZB-BIF6708	642[0n]	2		1	Yes				07-Oct-2016	Rasbora maninjau			Vouchered:Registered Collection	Indonesian Institute of Sciences, Research Centre for Biology
BIFGG	BIFD4761-16	BIF5642	BIF5642.2	BOLD:ACC0669	MZB-BIF5642	652[0n]	2		1	Yes				23-Apr-2016	Trigonopoma pauciperforatum			Vouchered:Registered Collection	Indonesian Institute of Sciences, Research Centre for Biology
BIFGG	BIFD4770-16	BIF5651	BIF5651.2	BOLD:ADN1457	MZB-BIF5651	652[0n]	2		1	Yes				23-Apr-2016	Rasbora kalbarensis			Vouchered:Registered Collection	Indonesian Institute of Sciences, Research Centre for Biology
BIFGG	BIFD4772-16	BIF5653	BIF5653.2	BOLD:ADN1457	MZB-BIF5653	629[0n]	2		1	Yes				23-Apr-2016	Rasbora kalbarensis			Vouchered:Registered Collection	Indonesian Institute of Sciences, Research Centre for Biology
BIFGG	BIFD4775-16	BIF5656	BIF5656.2	BOLD:ADY6054	MZB-BIF5656	652[0n]	2		1	Yes				23-Apr-2016	Rasbora spilotaenia			Vouchered:Registered Collection	Indonesian Institute of Sciences, Research Centre for Biology
BIFGG	BIFL1446-18	BIF6674	BIF6674	BOLD:ADO7209	MZB-BIF6674	652[0n]	2		1	Yes				07-Oct-2016	Rasbora maninjau			Vouchered:Registered Collection	Indonesian Institute of Sciences, Research Centre for Biology
BIFGG	BIFD5608-16	BIF6491	BIF6491.2	BOLD:ADN2767	MZB-BIF6491	629[0n]	2		1	Yes				04-May-2016	Rasbora dusonensis			Vouchered:Registered Collection	Indonesian Institute of Sciences, Research Centre for Biology
BIFGG	BIFD4837-16	BIF5718	BIF5718.2	BOLD:AAY0407	MZB-BIF5718	652[0n]	2		1	Yes				24-Apr-2016	Rasbora sumatrana			Vouchered:Registered Collection	Indonesian Institute of Sciences, Research Centre for Biology
BIFGG	BIFL1451-18	BIF6691	BIF6691	BOLD:ADO7209	MZB-BIF6691	652[0n]	2		1	Yes				07-Oct-2016	Rasbora maninjau			Vouchered:Registered Collection	Indonesian Institute of Sciences, Research Centre for Biology
BIFGG	BIFD4777-16	BIF5658	BIF5658.2	BOLD:ADY6054	MZB-BIF5658	652[0n]	2		1	Yes				23-Apr-2016	Rasbora spilotaenia			Vouchered:Registered Collection	Indonesian Institute of Sciences, Research Centre for Biology
BIFGG	BIFL1214-18	BIF7656	BIF7656	BOLD:ADO5236	MZB-BIF7656	610[0n]	2		1	Yes				13-May-2017	Rasbora caudimaculata			Vouchered:Registered Collection	Indonesian Institute of Sciences, Research Centre for Biology
BIFGG	BIFL1215-18	BIF7657	BIF7657	BOLD:ADO5236	MZB-BIF7657	652[0n]	2		1	Yes				13-May-2017	Rasbora caudimaculata			Vouchered:Registered Collection	Indonesian Institute of Sciences, Research Centre for Biology
BIFGG	BIFGG001-19	BIF9359	BIF9359	BOLD:ADY6696	MZB-BIF9359	645[0n]				No				16-Nov-2018	Rasbora laticlavia			Vouchered:Registered Collection	Indonesian Institute of Sciences, Research Centre for Biology
BIFGG	BIFGG002-19	BIF9360	BIF9360	BOLD:ADY6696	MZB-BIF9360	645[0n]				No				16-Nov-2018	Rasbora laticlavia			Vouchered:Registered Collection	Indonesian Institute of Sciences, Research Centre for Biology
BIFGG	BIFGG004-19	BIF9362	BIF9362	BOLD:ADY6696	MZB-BIF9362	645[0n]				No				16-Nov-2018	Rasbora laticlavia			Vouchered:Registered Collection	Indonesian Institute of Sciences, Research Centre for Biology
BIFGG	BIFGG005-19	BIF9364	BIF9364	BOLD:ADY7956	MZB-BIF9364	645[0n]				No				16-Nov-2018	Rasbora elegans			Vouchered:Registered Collection	Indonesian Institute of Sciences, Research Centre for Biology
BIFGG	BIFGG006-19	BIF9365	BIF9365	BOLD:ADY6696	MZB-BIF9365	645[0n]				No				16-Nov-2018	Rasbora laticlavia			Vouchered:Registered Collection	Indonesian Institute of Sciences, Research Centre for Biology
BIFGG	BIFGG007-19	BIF9366	BIF9366	BOLD:ADY6696	MZB-BIF9366	645[0n]				No				16-Nov-2018	Rasbora laticlavia			Vouchered:Registered Collection	Indonesian Institute of Sciences, Research Centre for Biology
BIFGG	BIFGG008-19	BIF9367	BIF9367	BOLD:ADY6696	MZB-BIF9367	645[0n]				No				16-Nov-2018	Rasbora laticlavia			Vouchered:Registered Collection	Indonesian Institute of Sciences, Research Centre for Biology
BIFGG	BIFGG010-19	BIF9370	BIF9370	BOLD:ADY6696	MZB-BIF9370	645[0n]				No				16-Nov-2018	Rasbora laticlavia			Vouchered:Registered Collection	Indonesian Institute of Sciences, Research Centre for Biology
BIFGG	BIFGG011-19	BIF9371	BIF9371	BOLD:ADY6696	MZB-BIF9371	645[0n]				No				16-Nov-2018	Rasbora laticlavia			Vouchered:Registered Collection	Indonesian Institute of Sciences, Research Centre for Biology
BIFGG	BIFGG012-19	BIF9372	BIF9372	BOLD:ADY6696	MZB-BIF9372	645[0n]				No				16-Nov-2018	Rasbora laticlavia			Vouchered:Registered Collection	Indonesian Institute of Sciences, Research Centre for Biology
BIFGG	BIFGG013-19	BIF9373	BIF9373	BOLD:ADY6696	MZB-BIF9373	645[0n]				No				16-Nov-2018	Rasbora laticlavia			Vouchered:Registered Collection	Indonesian Institute of Sciences, Research Centre for Biology
BIFGG	BIFGG014-19	BIF9374	BIF9374	BOLD:ADY6696	MZB-BIF9374	645[0n]				No				16-Nov-2018	Rasbora laticlavia			Vouchered:Registered Collection	Indonesian Institute of Sciences, Research Centre for Biology
BIFGG	BIFGG018-19	BIF9652	BIF9652	BOLD:ADY7291	MZB-BIF9652	645[0n]				No				16-Nov-2018	Rasbora argyrotaenia			Vouchered:Registered Collection	Indonesian Institute of Sciences, Research Centre for Biology
BIFGG	BIFGG019-19	BIF9653	BIF9653	BOLD:ADY7291	MZB-BIF9653	645[0n]				No				16-Nov-2018	Rasbora argyrotaenia			Vouchered:Registered Collection	Indonesian Institute of Sciences, Research Centre for Biology
BIFGG	BIFGG020-19	BIF9654	BIF9654	BOLD:ADY7291	MZB-BIF9654	645[0n]				No				16-Nov-2018	Rasbora argyrotaenia			Vouchered:Registered Collection	Indonesian Institute of Sciences, Research Centre for Biology
BIFGG	BIFGG021-19	BIF9655	BIF9655	BOLD:ADY7291	MZB-BIF9655	645[0n]				No				16-Nov-2018	Rasbora argyrotaenia			Vouchered:Registered Collection	Indonesian Institute of Sciences, Research Centre for Biology
BIFGG	BIFGG022-19	BIF9656	BIF9656	BOLD:ADY7291	MZB-BIF9656	645[0n]				No				16-Nov-2018	Rasbora argyrotaenia			Vouchered:Registered Collection	Indonesian Institute of Sciences, Research Centre for Biology
BIFGG	BIFGG023-19	BIF9657	BIF9657	BOLD:ADY7291	MZB-BIF9657	645[0n]				No				16-Nov-2018	Rasbora argyrotaenia			Vouchered:Registered Collection	Indonesian Institute of Sciences, Research Centre for Biology
BIFGG	BIFGG025-19	BIF9664	BIF9664	BOLD:ADY7291	MZB-BIF9664	645[0n]				No				16-Nov-2018	Rasbora argyrotaenia			Vouchered:Registered Collection	Indonesian Institute of Sciences, Research Centre for Biology
BIFGG	BIFGG026-19	BIF9665	BIF9665	BOLD:ADY7291	MZB-BIF9665	645[0n]				No				16-Nov-2018	Rasbora argyrotaenia			Vouchered:Registered Collection	Indonesian Institute of Sciences, Research Centre for Biology
BIFGG	BIFGG027-19	BIF9666	BIF9666	BOLD:ADY7291	MZB-BIF9666	645[0n]				No				16-Nov-2018	Rasbora argyrotaenia			Vouchered:Registered Collection	Indonesian Institute of Sciences, Research Centre for Biology
BIFGG	BIFGG028-19	BIF9667	BIF9667	BOLD:ADY7291	MZB-BIF9667	645[0n]				No				16-Nov-2018	Rasbora argyrotaenia			Vouchered:Registered Collection	Indonesian Institute of Sciences, Research Centre for Biology
BIFGG	BIFGG032-19	BIF9694	BIF9694	BOLD:ADY8198	MZB-BIF9694	645[0n]				No				17-Nov-2018	Rasbora vaillantii			Vouchered:Registered Collection	Indonesian Institute of Sciences, Research Centre for Biology
BIFGG	BIFGG034-19	BIF9699	BIF9699	BOLD:ADY8198	MZB-BIF9699	645[0n]				No				17-Nov-2018	Rasbora vaillantii			Vouchered:Registered Collection	Indonesian Institute of Sciences, Research Centre for Biology
BIFGG	BIFGG035-19	BIF9700	BIF9700	BOLD:ADY8198	MZB-BIF9700	645[0n]				No				17-Nov-2018	Rasbora vaillantii			Vouchered:Registered Collection	Indonesian Institute of Sciences, Research Centre for Biology
BIFGG	BIFGG036-19	BIF9701	BIF9701	BOLD:ADZ0446	MZB-BIF9701	645[0n]				No				17-Nov-2018	Rasbora elegans			Vouchered:Registered Collection	Indonesian Institute of Sciences, Research Centre for Biology
BIFGG	BIFGG037-19	BIF9702	BIF9702	BOLD:ADZ0446	MZB-BIF9702	645[0n]				No				17-Nov-2018	Rasbora elegans			Vouchered:Registered Collection	Indonesian Institute of Sciences, Research Centre for Biology
BIFGG	BIFGG038-19	BIF9703	BIF9703	BOLD:ADZ0446	MZB-BIF9703	645[0n]				No				17-Nov-2018	Rasbora elegans			Vouchered:Registered Collection	Indonesian Institute of Sciences, Research Centre for Biology
BIFGG	BIFGG039-19	BIF9704	BIF9704	BOLD:ADZ0446	MZB-BIF9704	645[0n]				No				17-Nov-2018	Rasbora elegans			Vouchered:Registered Collection	Indonesian Institute of Sciences, Research Centre for Biology
BIFGG	BIFGG041-19	BIF9812	BIF9812	BOLD:ADZ0446	MZB-BIF9812	645[0n]				No				18-Nov-2018	Rasbora elegans			Vouchered:Registered Collection	Indonesian Institute of Sciences, Research Centre for Biology
BIFGG	BIFGG042-19	BIF9813	BIF9813	BOLD:ADZ0446	MZB-BIF9813	645[0n]				No				18-Nov-2018	Rasbora elegans			Vouchered:Registered Collection	Indonesian Institute of Sciences, Research Centre for Biology
BIFGG	BIFGG043-19	BIF9815	BIF9815	BOLD:ADY8198	MZB-BIF9815	645[0n]				No				18-Nov-2018	Rasbora vaillantii			Vouchered:Registered Collection	Indonesian Institute of Sciences, Research Centre for Biology
BIFGG	BIFGG044-19	BIF9816	BIF9816	BOLD:ADY8198	MZB-BIF9816	645[0n]				No				18-Nov-2018	Rasbora vaillantii			Vouchered:Registered Collection	Indonesian Institute of Sciences, Research Centre for Biology
BIFGG	BIFGG045-19	BIF9817	BIF9817	BOLD:ADY8198	MZB-BIF9817	645[0n]				No				18-Nov-2018	Rasbora vaillantii			Vouchered:Registered Collection	Indonesian Institute of Sciences, Research Centre for Biology
BIFGG	BIFGG046-19	BIF9818	BIF9818	BOLD:ADY8198	MZB-BIF9818	645[0n]				No				18-Nov-2018	Rasbora vaillantii			Vouchered:Registered Collection	Indonesian Institute of Sciences, Research Centre for Biology
BIFGG	BIFGG047-19	BIF9823	BIF9823	BOLD:ADY9484	MZB-BIF9823	645[0n]				No				18-Nov-2018	Rasbora hubbsi			Vouchered:Registered Collection	Indonesian Institute of Sciences, Research Centre for Biology
BIFGG	BIFGG049-19	BIF9825	BIF9825	BOLD:ADY9484	MZB-BIF9825	645[1n]				No				18-Nov-2018	Rasbora hubbsi			Vouchered:Registered Collection	Indonesian Institute of Sciences, Research Centre for Biology
BIFGG	BIFGG050-19	BIF9826	BIF9826	BOLD:ADY9484	MZB-BIF9826	645[0n]				No				18-Nov-2018	Rasbora hubbsi			Vouchered:Registered Collection	Indonesian Institute of Sciences, Research Centre for Biology
BIFGG	BIFGG051-19	BIF9885	BIF9885	BOLD:ADY7291	MZB-BIF9885	645[0n]				No				19-Nov-2018	Rasbora argyrotaenia			Vouchered:Registered Collection	Indonesian Institute of Sciences, Research Centre for Biology
BIFGG	BIFGG052-19	BIF9886	BIF9886	BOLD:ADY7291	MZB-BIF9886	645[0n]				No				19-Nov-2018	Rasbora argyrotaenia			Vouchered:Registered Collection	Indonesian Institute of Sciences, Research Centre for Biology
BIFGG	BIFGG053-19	BIF9887	BIF9887	BOLD:ADY7291	MZB-BIF9887	645[0n]				No				19-Nov-2018	Rasbora argyrotaenia			Vouchered:Registered Collection	Indonesian Institute of Sciences, Research Centre for Biology
BIFGG	BIFGG054-19	BIF9888	BIF9888	BOLD:ADY7291	MZB-BIF9888	645[0n]				No				19-Nov-2018	Rasbora argyrotaenia			Vouchered:Registered Collection	Indonesian Institute of Sciences, Research Centre for Biology
BIFGG	BIFGG055-19	BIF9938	BIF9938	BOLD:ADY8199	MZB-BIF9938	645[0n]				No				21-Nov-2018	Rasbora vaillantii			Vouchered:Registered Collection	Indonesian Institute of Sciences, Research Centre for Biology
BIFGG	BIFGG056-19	BIF9939	BIF9939	BOLD:ADY8199	MZB-BIF9939	645[0n]				No				21-Nov-2018	Rasbora vaillantii			Vouchered:Registered Collection	Indonesian Institute of Sciences, Research Centre for Biology
BIFGG	BIFGG057-19	BIF9940	BIF9940	BOLD:ADY8199	MZB-BIF9940	645[0n]				No				21-Nov-2018	Rasbora vaillantii			Vouchered:Registered Collection	Indonesian Institute of Sciences, Research Centre for Biology
BIFGG	BIFGG058-19	BIF9941	BIF9941	BOLD:ADY6900	MZB-BIF9941	645[0n]				No				21-Nov-2018	Rasbora rheophila			Vouchered:Registered Collection	Indonesian Institute of Sciences, Research Centre for Biology
BIFGG	BIFGG059-19	BIF9942	BIF9942	BOLD:ADY6900	MZB-BIF9942	645[0n]				No				21-Nov-2018	Rasbora rheophila			Vouchered:Registered Collection	Indonesian Institute of Sciences, Research Centre for Biology
BIFGG	BIFGG060-19	BIF9943	BIF9943	BOLD:ADY8199	MZB-BIF9943	645[0n]				No				21-Nov-2018	Rasbora vaillantii			Vouchered:Registered Collection	Indonesian Institute of Sciences, Research Centre for Biology
BIFGG	BIFGG061-19	BIF9944	BIF9944	BOLD:ADY8199	MZB-BIF9944	645[0n]				No				21-Nov-2018	Rasbora vaillantii			Vouchered:Registered Collection	Indonesian Institute of Sciences, Research Centre for Biology
BIFGG	BIFGG063-19	BIF9983	BIF9983	BOLD:ADY8199	MZB-BIF9983	645[0n]				No				22-Nov-2018	Rasbora vaillantii			Vouchered:Registered Collection	Indonesian Institute of Sciences, Research Centre for Biology
BIFGG	BIFGG064-19	BIF9984	BIF9984	BOLD:ADY8199	MZB-BIF9984	645[0n]				No				22-Nov-2018	Rasbora vaillantii			Vouchered:Registered Collection	Indonesian Institute of Sciences, Research Centre for Biology
BIFGG	BIFGG065-19	BIF9985	BIF9985	BOLD:ADY8199	MZB-BIF9985	645[0n]				No				22-Nov-2018	Rasbora vaillantii			Vouchered:Registered Collection	Indonesian Institute of Sciences, Research Centre for Biology
BIFGG	BIFGG066-19	BIF9986	BIF9986	BOLD:ADY8199	MZB-BIF9986	645[0n]				No				22-Nov-2018	Rasbora vaillantii			Vouchered:Registered Collection	Indonesian Institute of Sciences, Research Centre for Biology
BIFGJ	BIFGD236-17	LR10180	LR10180	BOLD:ADV1540	NMBE	655[0n]			1	No				04-Jul-2011	Trigonopoma pauciperforatum			Vouchered:Registered Collection	Natural History Museum, Berne
BIFGJ	BIFGD237-17	LR10181	LR10181	BOLD:ADV1540	NMBE	655[0n]			1	No				04-Jul-2011	Trigonopoma pauciperforatum			Vouchered:Registered Collection	Natural History Museum, Berne
BIFGJ	BIFGD238-17	LR10184	LR10184	BOLD:ADV1540	NMBE	655[0n]	2		1	No				04-Jul-2011	Trigonopoma pauciperforatum			Vouchered:Registered Collection	Natural History Museum, Berne
BIFGJ	BIFGD204-17	LR10114	LR10114	BOLD:ADN0681	NMBE	655[0n]			1	No				04-May-2011	Brevibora cheeya			Vouchered:Registered Collection	Natural History Museum, Berne
BIFGJ	BIFGD214-17	LR10130	LR10130	BOLD:ADN0681	NMBE	655[0n]			1	No				04-Jul-2011	Brevibora cheeya			Vouchered:Registered Collection	Natural History Museum, Berne
BIFGJ	BIFGD215-17	LR10132	LR10132	BOLD:ADN0681	NMBE	655[0n]			1	No				04-Jul-2011	Brevibora cheeya			Vouchered:Registered Collection	Natural History Museum, Berne
BIFGJ	BIFGD221-17	LR10151	LR10151	BOLD:ADN0681	NMBE	655[0n]			1	No				04-May-2011	Brevibora cheeya			Vouchered:Registered Collection	Natural History Museum, Berne
BIFGJ	BIFGD239-17	LR10187	LR10187	BOLD:ADN0681	NMBE	655[0n]			1	No				04-Jul-2011	Brevibora cheeya			Vouchered:Registered Collection	Natural History Museum, Berne
BIFGJ	BIFGD275-17	LR10298	LR10298	BOLD:AAY0427	NMBE	655[0n]			1	No				04-Aug-2011	Trigonopoma pauciperforatum			Vouchered:Registered Collection	Natural History Museum, Berne
BIFGJ	BIFGD264-17	LR10249	LR10249	BOLD:ADN0681	NMBE	655[0n]			1	No				04-Aug-2011	Brevibora cheeya			Vouchered:Registered Collection	Natural History Museum, Berne
BIFGJ	BIFGD265-17	LR10250	LR10250	BOLD:ADN0681	NMBE	655[0n]			1	No				04-Aug-2011	Brevibora cheeya			Vouchered:Registered Collection	Natural History Museum, Berne
BIFGJ	BIFGD266-17	LR10251	LR10251	BOLD:ADN0681	NMBE	655[0n]			1	No				04-Aug-2011	Brevibora cheeya			Vouchered:Registered Collection	Natural History Museum, Berne
BIFGJ	BIFGD124-17	LR09860	LR09860	BOLD:AAU5244	NMBE	655[0n]			1	No				31-Mar-2011	Rasbora myersi			Vouchered:Registered Collection	Natural History Museum, Berne
BIFGJ	BIFGD125-17	LR09861	LR09861	BOLD:ACC0669	NMBE	655[0n]			1	No				31-Mar-2011	Trigonopoma pauciperforatum			Vouchered:Registered Collection	Natural History Museum, Berne
BIFGJ	BIFGD126-17	LR09862	LR09862	BOLD:AAV7972	NMBE	655[0n]	2		1	No				31-Mar-2011	Trigonopoma pauciperforatum			Vouchered:Registered Collection	Natural History Museum, Berne
BIFGJ	BIFGD089-17	LR09771	LR09771	BOLD:AAJ8042	NMBE	655[0n]			1	No				31-Mar-2011	Boraras merah			Vouchered:Registered Collection	Natural History Museum, Berne
BIFGJ	BIFGD090-17	LR09773	LR09773	BOLD:AAJ8042	NMBE	655[0n]			1	No				31-Mar-2011	Boraras merah			Vouchered:Registered Collection	Natural History Museum, Berne
BIFGJ	BIFGD091-17	LR09777	LR09777	BOLD:AAJ8042	NMBE	655[0n]			1	No				31-Mar-2011	Boraras merah			Vouchered:Registered Collection	Natural History Museum, Berne
BIFGJ	BIFGD046-17	LR09675	LR09675	BOLD:ADV1540	NMBE	655[0n]			1	No				04-Jul-2011	Trigonopoma pauciperforatum			Vouchered:Registered Collection	Natural History Museum, Berne
BIFGJ	BIFGD030-17	LR09605	LR09605	BOLD:ACC0430	NMBE	655[0n]			1	No				28-Mar-2011	Rasbora bankanensis			Vouchered:Registered Collection	Natural History Museum, Berne
BIFGJ	BIFGD148-17	LR09957	LR09957	BOLD:ACC0430	NMBE	655[0n]			1	No				04-Apr-2011	Rasbora bankanensis			Vouchered:Registered Collection	Natural History Museum, Berne
BIFGJ	BIFGD119-17	LR09853	LR09853	BOLD:AAU2983	NMBE	655[0n]			1	No				31-Mar-2011	Rasbora dusonensis			Vouchered:Registered Collection	Natural History Museum, Berne
BIFGJ	BIFGD120-17	LR09854	LR09854	BOLD:AAU2983	NMBE	655[0n]			1	No				31-Mar-2011	Rasbora dusonensis			Vouchered:Registered Collection	Natural History Museum, Berne
BIFGJ	BIFGD160-17	LR10003	LR10003	BOLD:AAY0427	NMBE	655[0n]			1	No				04-Apr-2011	Trigonopoma pauciperforatum			Vouchered:Registered Collection	Natural History Museum, Berne
BIFGJ	BIFGD176-17	LR10055	LR10055	BOLD:ACC0899	NMBE	655[0n]			1	No				04-Apr-2011	Trigonopoma gracile			Vouchered:Registered Collection	Natural History Museum, Berne
BIFGJ	BIFGD024-17	LR09594	LR09594	BOLD:ACC0899	NMBE	655[0n]			1	No				28-Mar-2011	Trigonopoma gracile			Vouchered:Registered Collection	Natural History Museum, Berne
BIFGJ	BIFGD122-17	LR09857	LR09857	BOLD:AAU5244	NMBE	655[0n]			1	No				31-Mar-2011	Rasbora myersi			Vouchered:Registered Collection	Natural History Museum, Berne
BIFGJ	BIFGD087-17	LR09769	LR09769	BOLD:AAU2983	NMBE	655[0n]			1	No				31-Mar-2011	Rasbora dusonensis			Vouchered:Registered Collection	Natural History Museum, Berne
BIFGJ	BIFGD253-17	LR10233	LR10233	BOLD:AAY0427	NMBE	655[0n]			1	No				04-Aug-2011	Trigonopoma pauciperforatum			Vouchered:Registered Collection	Natural History Museum, Berne
BIFGJ	BIFGD254-17	LR10234	LR10234	BOLD:AAY0427	NMBE	655[0n]			1	No				04-Aug-2011	Trigonopoma pauciperforatum			Vouchered:Registered Collection	Natural History Museum, Berne
BIFGJ	BIFGD041-17	LR09670	LR09670	BOLD:ADN2766	NMBE	655[0n]			1	No				04-Jul-2011	Rasbora patrickyapi			Vouchered:Registered Collection	Natural History Museum, Berne
BIFGJ	BIFGD027-17	LR09599	LR09599	BOLD:ACC0430	NMBE	655[0n]			1	No				28-Mar-2011	Rasbora bankanensis			Vouchered:Registered Collection	Natural History Museum, Berne
BIFGJ	BIFGD260-17	LR10243	LR10243	BOLD:ADY5341	NMBE	655[0n]			1	No				04-Aug-2011	Rasbora bankanensis			Vouchered:Registered Collection	Natural History Museum, Berne
BIFGJ	BIFGD011-17	LR09565	LR09565	BOLD:ADN0681	NMBE	655[0n]			1	No				27-Mar-2011	Brevibora cheeya			Vouchered:Registered Collection	Natural History Museum, Berne
BIFGJ	BIFGD226-17	LR10160	LR10160	BOLD:ADY4282	NMBE	655[0n]			1	No				04-May-2011	Trigonopoma gracile			Vouchered:Registered Collection	Natural History Museum, Berne
BIFGJ	BIFGD162-17	LR10012	LR10012	BOLD:AAY0427	NMBE	655[0n]			1	No				04-Apr-2011	Trigonopoma pauciperforatum			Vouchered:Registered Collection	Natural History Museum, Berne
BIFGJ	BIFGD016-17	LR09572	LR09572	BOLD:AAY0427	NMBE	655[0n]			1	No				27-Mar-2011	Trigonopoma pauciperforatum			Vouchered:Registered Collection	Natural History Museum, Berne
BIFGJ	BIFGD225-17	LR10157	LR10157	BOLD:ADY5341	NMBE	655[0n]			1	No				04-May-2011	Rasbora bankanensis			Vouchered:Registered Collection	Natural History Museum, Berne
BIFGJ	BIFGD257-17	LR10237	LR10237	BOLD:ADY6176	NMBE	655[0n]			1	No				04-Aug-2011	Trigonopoma gracile			Vouchered:Registered Collection	Natural History Museum, Berne
BIFGJ	BIFGD017-17	LR09573	LR09573	BOLD:AAY0427	NMBE	655[0n]			1	No				27-Mar-2011	Trigonopoma pauciperforatum			Vouchered:Registered Collection	Natural History Museum, Berne
BIFGJ	BIFGD173-17	LR10052	LR10052	BOLD:AAI0356	NMBE	655[0n]			1	No				04-Apr-2011	Rasbora cephalotaenia			Vouchered:Registered Collection	Natural History Museum, Berne
BIFGJ	BIFGD019-17	LR09575	LR09575	BOLD:AAY0427	NMBE	655[0n]			1	No				27-Mar-2011	Trigonopoma pauciperforatum			Vouchered:Registered Collection	Natural History Museum, Berne
BIFGJ	BIFGD150-17	LR09968	LR09968	BOLD:ACC0430	NMBE	655[0n]			1	No				04-Apr-2011	Rasbora bankanensis			Vouchered:Registered Collection	Natural History Museum, Berne
BIFGJ	BIFGD235-17	LR10179	LR10179	BOLD:ADV1540	NMBE	655[0n]			1	No				04-Jul-2011	Trigonopoma pauciperforatum			Vouchered:Registered Collection	Natural History Museum, Berne
BIFGJ	BIFGD272-17	LR10293	LR10293	BOLD:AAY0427	NMBE	655[0n]			1	No				04-Aug-2011	Trigonopoma pauciperforatum			Vouchered:Registered Collection	Natural History Museum, Berne
BIFGJ	BIFGD183-17	LR10064	LR10064	BOLD:AAY0427	NMBE	655[0n]			1	No				04-Apr-2011	Trigonopoma pauciperforatum			Vouchered:Registered Collection	Natural History Museum, Berne
BIFGJ	BIFGD069-17	LR09739	LR09739	BOLD:AAU5244	NMBE	655[0n]			1	No				30-Mar-2011	Rasbora myersi			Vouchered:Registered Collection	Natural History Museum, Berne
BIFGJ	BIFGD179-17	LR10058	LR10058	BOLD:AAY0427	NMBE	655[0n]			1	No				04-Apr-2011	Trigonopoma pauciperforatum			Vouchered:Registered Collection	Natural History Museum, Berne
BIFGJ	BIFGD184-17	LR10065	LR10065	BOLD:AAY0427	NMBE	655[0n]			1	No				04-Apr-2011	Trigonopoma pauciperforatum			Vouchered:Registered Collection	Natural History Museum, Berne
BIFGJ	BIFGD233-17	LR10177	LR10177	BOLD:ADN2766	NMBE	655[0n]			1	No				04-Jul-2011	Rasbora patrickyapi			Vouchered:Registered Collection	Natural History Museum, Berne
BIFGJ	BIFGD132-17	LR09882	LR09882	BOLD:ACC0899	NMBE	655[0n]			1	No				04-Mar-2011	Trigonopoma gracile			Vouchered:Registered Collection	Natural History Museum, Berne
BIFGJ	BIFGD224-17	LR10155	LR10155	BOLD:ADY5341	NMBE	655[0n]			1	No				04-May-2011	Rasbora bankanensis			Vouchered:Registered Collection	Natural History Museum, Berne
BIFGJ	BIFGD256-17	LR10236	LR10236	BOLD:ADY6176	NMBE	655[0n]			1	No				04-Aug-2011	Trigonopoma gracile			Vouchered:Registered Collection	Natural History Museum, Berne
BIFGJ	BIFGD025-17	LR09595	LR09595	BOLD:ACC0899	NMBE	655[0n]			1	No				28-Mar-2011	Trigonopoma gracile			Vouchered:Registered Collection	Natural History Museum, Berne
BIFGJ	BIFGD121-17	LR09856	LR09856	BOLD:AAU5244	NMBE	655[0n]			1	No				31-Mar-2011	Rasbora myersi			Vouchered:Registered Collection	Natural History Museum, Berne
BIFGJ	BIFGD227-17	LR10161	LR10161	BOLD:ACC0899	NMBE	655[0n]			1	No				04-May-2011	Trigonopoma gracile			Vouchered:Registered Collection	Natural History Museum, Berne
BIFGJ	BIFGD234-17	LR10178	LR10178	BOLD:ADV1540	NMBE	655[0n]			1	No				04-Jul-2011	Trigonopoma pauciperforatum			Vouchered:Registered Collection	Natural History Museum, Berne
BIFGJ	BIFGD068-17	LR09738	LR09738	BOLD:AAU5244	NMBE	655[0n]			1	No				30-Mar-2011	Rasbora myersi			Vouchered:Registered Collection	Natural History Museum, Berne
BIFGJ	BIFGD255-17	LR10235	LR10235	BOLD:ADY6176	NMBE	655[0n]			1	No				04-Aug-2011	Trigonopoma gracile			Vouchered:Registered Collection	Natural History Museum, Berne
BIFGJ	BIFGD048-17	LR09709	LR09709	BOLD:AAR2899	NMBE	655[0n]			1	No				30-Mar-2011	Rasbora bankanensis			Vouchered:Registered Collection	Natural History Museum, Berne
BIFGJ	BIFGD118-17	LR09851	LR09851	BOLD:AAU2983	NMBE	655[0n]			1	No				31-Mar-2011	Rasbora dusonensis			Vouchered:Registered Collection	Natural History Museum, Berne
BIFGJ	BIFGD213-17	LR10129	LR10129	BOLD:ACC0430	NMBE	655[0n]			1	No				04-May-2011	Rasbora bankanensis			Vouchered:Registered Collection	Natural History Museum, Berne
BIFGJ	BIFGD223-17	LR10153	LR10153	BOLD:ADY5341	NMBE	655[0n]			1	No				04-May-2011	Rasbora bankanensis			Vouchered:Registered Collection	Natural History Museum, Berne
BIFGJ	BIFGD164-17	LR10019	LR10019	BOLD:AAY0427	NMBE	655[0n]			1	No				04-Apr-2011	Trigonopoma pauciperforatum			Vouchered:Registered Collection	Natural History Museum, Berne
BIFGJ	BIFGD229-17	LR10163	LR10163	BOLD:AAY0427	NMBE	655[0n]			1	No				04-May-2011	Trigonopoma pauciperforatum			Vouchered:Registered Collection	Natural History Museum, Berne
BIFGJ	BIFGD174-17	LR10053	LR10053	BOLD:ADY4700	NMBE	655[0n]			1	No				04-Apr-2011	Rasbora bankanensis			Vouchered:Registered Collection	Natural History Museum, Berne
BIFGJ	BIFGD208-17	LR10121	LR10121	BOLD:ACC0899	NMBE	655[0n]			1	No				04-May-2011	Trigonopoma gracile			Vouchered:Registered Collection	Natural History Museum, Berne
BIFGJ	BIFGD045-17	LR09674	LR09674	BOLD:ADV1540	NMBE	655[0n]			1	No				04-Jul-2011	Trigonopoma pauciperforatum			Vouchered:Registered Collection	Natural History Museum, Berne
BIFGJ	BIFGD134-17	LR09886	LR09886	BOLD:ACC0899	NMBE	655[1n]			1	No				04-Mar-2011	Trigonopoma gracile			Vouchered:Registered Collection	Natural History Museum, Berne
BIFGJ	BIFGD181-17	LR10060	LR10060	BOLD:AAY0427	NMBE	655[0n]			1	No				04-Apr-2011	Trigonopoma pauciperforatum			Vouchered:Registered Collection	Natural History Museum, Berne
BIFGJ	BIFGD210-17	LR10124	LR10124	BOLD:ACC0430	NMBE	655[0n]			1	No				04-May-2011	Rasbora bankanensis			Vouchered:Registered Collection	Natural History Museum, Berne
BIFGJ	BIFGD212-17	LR10128	LR10128	BOLD:ACC0430	NMBE	655[0n]			1	No				04-May-2011	Rasbora bankanensis			Vouchered:Registered Collection	Natural History Museum, Berne
BIFGJ	BIFGD149-17	LR09961	LR09961	BOLD:ACC0430	NMBE	655[0n]			1	No				04-Apr-2011	Rasbora bankanensis			Vouchered:Registered Collection	Natural History Museum, Berne
BIFGJ	BIFGD014-17	LR09569	LR09569	BOLD:ACC0899	NMBE	655[0n]			1	No				27-Mar-2011	Trigonopoma gracile			Vouchered:Registered Collection	Natural History Museum, Berne
BIFGJ	BIFGD026-17	LR09598	LR09598	BOLD:ACC0899	NMBE	655[0n]			1	No				28-Mar-2011	Trigonopoma gracile			Vouchered:Registered Collection	Natural History Museum, Berne
BIFGJ	BIFGD263-17	LR10248	LR10248	BOLD:ADY5341	NMBE	655[0n]			1	No				04-Aug-2011	Rasbora bankanensis			Vouchered:Registered Collection	Natural History Museum, Berne
BIFGJ	BIFGD270-17	LR10290	LR10290	BOLD:AAI0356	NMBE	655[0n]			1	No				04-Aug-2011	Rasbora cephalotaenia			Vouchered:Registered Collection	Natural History Museum, Berne
BIFGJ	BIFGD043-17	LR09672	LR09672	BOLD:ADV1540	NMBE	655[0n]			1	No				04-Jul-2011	Trigonopoma pauciperforatum			Vouchered:Registered Collection	Natural History Museum, Berne
BIFGJ	BIFGD158-17	LR09997	LR09997	BOLD:AAR2899	NMBE	655[0n]			1	No				04-Apr-2011	Rasbora bankanensis			Vouchered:Registered Collection	Natural History Museum, Berne
BIFGJ	BIFGD129-17	LR09875	LR09875	BOLD:AAY0427	NMBE	655[0n]			1	No				04-Mar-2011	Trigonopoma pauciperforatum			Vouchered:Registered Collection	Natural History Museum, Berne
BIFGJ	BIFGD049-17	LR09710	LR09710	BOLD:AAR2899	NMBE	655[0n]			1	No				30-Mar-2011	Rasbora bankanensis			Vouchered:Registered Collection	Natural History Museum, Berne
BIFGJ	BIFGD159-17	LR09998	LR09998	BOLD:AAY0427	NMBE	655[0n]			1	No				04-Apr-2011	Trigonopoma pauciperforatum			Vouchered:Registered Collection	Natural History Museum, Berne
BIFGJ	BIFGD131-17	LR09880	LR09880	BOLD:ADV1540	NMBE	653[0n]			1	No				04-Mar-2011	Trigonopoma pauciperforatum			Vouchered:Registered Collection	Natural History Museum, Berne
BIFGJ	BIFGD209-17	LR10122	LR10122	BOLD:ACC0430	NMBE	655[0n]			1	No				04-May-2011	Rasbora bankanensis			Vouchered:Registered Collection	Natural History Museum, Berne
BIFGJ	BIFGD010-17	LR09564	LR09564	BOLD:AAI0356	NMBE	655[0n]			1	No				27-Mar-2011	Rasbora cephalotaenia			Vouchered:Registered Collection	Natural History Museum, Berne
BIFGJ	BIFGD115-17	LR09847	LR09847	BOLD:ADY1696	NMBE	655[0n]			1	No				31-Mar-2011	Rasbora trilineata			Vouchered:Registered Collection	Natural History Museum, Berne
BIFGJ	BIFGD178-17	LR10057	LR10057	BOLD:ACC0899	NMBE	655[1n]			1	No				04-Apr-2011	Trigonopoma gracile			Vouchered:Registered Collection	Natural History Museum, Berne
BIFGJ	BIFGD029-17	LR09603	LR09603	BOLD:ACC0430	NMBE	655[0n]			1	No				28-Mar-2011	Rasbora bankanensis			Vouchered:Registered Collection	Natural History Museum, Berne
BIFGJ	BIFGD262-17	LR10247	LR10247	BOLD:ADY5341	NMBE	655[0n]			1	No				04-Aug-2011	Rasbora bankanensis			Vouchered:Registered Collection	Natural History Museum, Berne
BIFGJ	BIFGD166-17	LR10030	LR10030	BOLD:AAY0427	NMBE	655[0n]			1	No				04-Apr-2011	Trigonopoma pauciperforatum			Vouchered:Registered Collection	Natural History Museum, Berne
BIFGJ	BIFGD205-17	LR10115	LR10115	BOLD:ACC0899	NMBE	655[0n]			1	No				04-May-2011	Trigonopoma gracile			Vouchered:Registered Collection	Natural History Museum, Berne
BIFGJ	BIFGD116-17	LR09848	LR09848	BOLD:ADY1696	NMBE	655[0n]			1	No				31-Mar-2011	Rasbora trilineata			Vouchered:Registered Collection	Natural History Museum, Berne
BIFGJ	BIFGD163-17	LR10016	LR10016	BOLD:AAY0427	NMBE	655[0n]			1	No				04-Apr-2011	Trigonopoma pauciperforatum			Vouchered:Registered Collection	Natural History Museum, Berne
BIFGJ	BIFGD044-17	LR09673	LR09673	BOLD:ADV1540	NMBE	655[0n]			1	No				04-Jul-2011	Trigonopoma pauciperforatum			Vouchered:Registered Collection	Natural History Museum, Berne
BIFGJ	BIFGD130-17	LR09876	LR09876	BOLD:ADV1540	NMBE	655[0n]			1	No				04-Mar-2011	Trigonopoma pauciperforatum			Vouchered:Registered Collection	Natural History Museum, Berne
BIFGJ	BIFGD175-17	LR10054	LR10054	BOLD:ACC0899	NMBE	655[0n]			1	No				04-Apr-2011	Trigonopoma gracile			Vouchered:Registered Collection	Natural History Museum, Berne
BIFGJ	BIFGD117-17	LR09849	LR09849	BOLD:AAU2983	NMBE	655[0n]			1	No				31-Mar-2011	Rasbora dusonensis			Vouchered:Registered Collection	Natural History Museum, Berne
BIFGJ	BIFGD088-17	LR09770	LR09770	BOLD:AAU2983	NMBE	655[0n]			1	No				31-Mar-2011	Rasbora dusonensis			Vouchered:Registered Collection	Natural History Museum, Berne
BIFGJ	BIFGD018-17	LR09574	LR09574	BOLD:AAY0427	NMBE	655[0n]			1	No				27-Mar-2011	Trigonopoma pauciperforatum			Vouchered:Registered Collection	Natural History Museum, Berne
BIFGJ	BIFGD127-17	LR09870	LR09870	BOLD:AAY0427	NMBE	655[1n]			1	No				04-Mar-2011	Trigonopoma pauciperforatum			Vouchered:Registered Collection	Natural History Museum, Berne
BIFGJ	BIFGD028-17	LR09600	LR09600	BOLD:ACC0430	NMBE	655[0n]			1	No				28-Mar-2011	Rasbora bankanensis			Vouchered:Registered Collection	Natural History Museum, Berne
BIFGJ	BIFGD042-17	LR09671	LR09671	BOLD:ADV1540	NMBE	655[0n]			1	No				04-Jul-2011	Trigonopoma pauciperforatum			Vouchered:Registered Collection	Natural History Museum, Berne
BIFGJ	BIFGD274-17	LR10296	LR10296	BOLD:AAY0427	NMBE	655[0n]			1	No				04-Aug-2011	Trigonopoma pauciperforatum			Vouchered:Registered Collection	Natural History Museum, Berne
BIFGJ	BIFGD273-17	LR10295	LR10295	BOLD:AAY0427	NMBE	655[0n]			1	No				04-Aug-2011	Trigonopoma pauciperforatum			Vouchered:Registered Collection	Natural History Museum, Berne
BIFGJ	BIFGD013-17	LR09568	LR09568	BOLD:ACC0899	NMBE	655[0n]			1	No				27-Mar-2011	Trigonopoma gracile			Vouchered:Registered Collection	Natural History Museum, Berne
BIFGJ	BIFGD271-17	LR10291	LR10291	BOLD:AAI0356	NMBE	655[0n]			1	No				04-Aug-2011	Rasbora cephalotaenia			Vouchered:Registered Collection	Natural History Museum, Berne
BIFGJ	BIFGD086-17	LR09768	LR09768	BOLD:AAU2983	NMBE	655[0n]			1	No				31-Mar-2011	Rasbora dusonensis			Vouchered:Registered Collection	Natural History Museum, Berne
BIFGJ	BIFGD012-17	LR09566	LR09566	BOLD:ACC0899	NMBE	655[0n]			1	No				27-Mar-2011	Trigonopoma gracile			Vouchered:Registered Collection	Natural History Museum, Berne
BIFGJ	BIFGD177-17	LR10056	LR10056	BOLD:ACC0899	NMBE	655[0n]			1	No				04-Apr-2011	Trigonopoma gracile			Vouchered:Registered Collection	Natural History Museum, Berne
BIFGJ	BIFGJ001-19	LR04861	LR04861	BOLD:ACC0899	NMBE	655[0n]				No				16-Mar-2009	Trigonopoma gracile			vouchered: registered collection	Naturhistorische Museum Bern
BIFGJ	BIFGJ002-19	LR04862	LR04862	BOLD:ACC0899	NMBE	655[0n]				No				16-Mar-2009	Trigonopoma gracile			vouchered: registered collection	Naturhistorische Museum Bern
BIFGJ	BIFGJ003-19	LR04893	LR04893	BOLD:ACC0580	NMBE	655[0n]				No				05-Mar-2009	Trigonopoma pauciperforatum			vouchered: registered collection	Naturhistorische Museum Bern
BIFGJ	BIFGJ004-19	LR04894	LR04894	BOLD:ADY2668	NMBE	655[0n]				No				02-Mar-2009	Rasbora cephalotaenia			vouchered: registered collection	Naturhistorische Museum Bern
BIFGJ	BIFGJ005-19	LR04895	LR04895	BOLD:ACC0899	NMBE	655[0n]				No				02-Mar-2009	Trigonopoma gracile			vouchered: registered collection	Naturhistorische Museum Bern
BIFGJ	BIFGJ006-19	LR04922	LR04922	BOLD:ACC0899	NMBE	655[0n]				No				07-Mar-2009	Trigonopoma gracile			vouchered: registered collection	Naturhistorische Museum Bern
BIFGJ	BIFGJ007-19	LR04923	LR04923	BOLD:ACC0899	NMBE	655[0n]				No				07-Mar-2009	Trigonopoma gracile			vouchered: registered collection	Naturhistorische Museum Bern
BIFGJ	BIFGJ008-19	LR04939	LR04939	BOLD:ACC0899	NMBE	655[0n]				No				06-Mar-2009	Trigonopoma gracile			vouchered: registered collection	Naturhistorische Museum Bern
BIFGJ	BIFGJ009-19	LR04940	LR04940	BOLD:ACC0899	NMBE	655[0n]				No				06-Mar-2009	Trigonopoma gracile			vouchered: registered collection	Naturhistorische Museum Bern
BIFGJ	BIFGJ010-19	LR04942	LR04942	BOLD:ACC0580	NMBE	655[0n]				No				27-Feb-2009	Trigonopoma pauciperforatum			vouchered: registered collection	Naturhistorische Museum Bern
BIFGJ	BIFGJ011-19	LR04943	LR04943	BOLD:ACC0580	NMBE	655[0n]				No				27-Feb-2009	Trigonopoma pauciperforatum			vouchered: registered collection	Naturhistorische Museum Bern
BIFGJ	BIFGJ012-19	LR04966	LR04966	BOLD:ACC0580	NMBE	655[0n]				No				07-Mar-2009	Trigonopoma pauciperforatum			vouchered: registered collection	Naturhistorische Museum Bern
BIFGJ	BIFGJ013-19	LR04967	LR04967	BOLD:ACC0580	NMBE	655[0n]				No				07-Mar-2009	Trigonopoma pauciperforatum			vouchered: registered collection	Naturhistorische Museum Bern
BIFGJ	BIFGJ014-19	LR04972	LR04972	BOLD:ACC0899	NMBE	655[0n]				No				19-Mar-2009	Trigonopoma gracile			vouchered: registered collection	Naturhistorische Museum Bern
BIFGJ	BIFGJ015-19	LR04975	LR04975	BOLD:ACC0899	NMBE	655[0n]				No				06-Mar-2009	Trigonopoma gracile			vouchered: registered collection	Naturhistorische Museum Bern
BIFGJ	BIFGJ016-19	LR04989	LR04989	BOLD:ACC0899	NMBE	655[0n]				No				27-Feb-2009	Trigonopoma gracile			vouchered: registered collection	Naturhistorische Museum Bern
BIFGJ	BIFGJ017-19	LR04990	LR04990	BOLD:ACC0899	NMBE	655[0n]				No				27-Feb-2009	Trigonopoma gracile			vouchered: registered collection	Naturhistorische Museum Bern
BIFGJ	BIFGJ018-19	LR05019	LR05019	BOLD:ACC0899	NMBE	655[0n]				No				19-Mar-2009	Trigonopoma gracile			vouchered: registered collection	Naturhistorische Museum Bern
BIFGJ	BIFGJ019-19	LR05020	LR05020	BOLD:ACC0899	NMBE	655[0n]				No				19-Mar-2009	Trigonopoma gracile			vouchered: registered collection	Naturhistorische Museum Bern
BIFGJ	BIFGJ020-19	LR05079	LR05079	BOLD:ACC0899	NMBE	655[0n]				No				27-Feb-2009	Trigonopoma gracile			vouchered: registered collection	Naturhistorische Museum Bern
BIFGJ	BIFGJ021-19	LR05124	LR05124	BOLD:ACC0899	NMBE	655[0n]				No				05-Mar-2009	Trigonopoma gracile			vouchered: registered collection	Naturhistorische Museum Bern
BIFGJ	BIFGJ022-19	LR05132	LR05132	BOLD:ADY2666	NMBE	655[0n]				No				01-Mar-2009	Trigonopoma pauciperforatum			vouchered: registered collection	Naturhistorische Museum Bern
BIFGJ	BIFGJ023-19	LR05133	LR05133	BOLD:ADY2666	NMBE	655[0n]				No				01-Mar-2009	Trigonopoma pauciperforatum			vouchered: registered collection	Naturhistorische Museum Bern
BIFGJ	BIFGJ024-19	LR05134	LR05134	BOLD:ACC0899	NMBE	655[0n]				No				02-Mar-2009	Trigonopoma gracile			vouchered: registered collection	Naturhistorische Museum Bern
BIFGJ	BIFGJ025-19	LR05135	LR05135	BOLD:ACC0580	NMBE	655[0n]				No				02-Mar-2009	Trigonopoma pauciperforatum			vouchered: registered collection	Naturhistorische Museum Bern
BIFGJ	BIFGJ026-19	LR05154	LR05154	BOLD:ACC0580	NMBE	655[0n]				No				28-Feb-2009	Trigonopoma pauciperforatum			vouchered: registered collection	Naturhistorische Museum Bern
BIFGJ	BIFGJ027-19	LR05155	LR05155	BOLD:ACC0580	NMBE	655[0n]				No				28-Feb-2009	Trigonopoma pauciperforatum			vouchered: registered collection	Naturhistorische Museum Bern
BIFGJ	BIFGJ028-19	LR08012	LR08012	BOLD:ADY1547	NMBE	655[0n]				No				23-Mar-2010	Trigonopoma pauciperforatum			vouchered: registered collection	Naturhistorische Museum Bern
BIFGJ	BIFGJ029-19	LR08013	LR08013	BOLD:ADY1547	NMBE	655[0n]				No				23-Mar-2010	Trigonopoma pauciperforatum			vouchered: registered collection	Naturhistorische Museum Bern
BIFGJ	BIFGJ030-19	LR08100	LR08100	BOLD:ADY1547	NMBE	655[0n]				No				25-Mar-2010	Trigonopoma pauciperforatum			vouchered: registered collection	Naturhistorische Museum Bern
BIFGJ	BIFGJ031-19	LR08101	LR08101	BOLD:ADY1547	NMBE	655[0n]				No				25-Mar-2010	Trigonopoma pauciperforatum			vouchered: registered collection	Naturhistorische Museum Bern
BIFGJ	BIFGJ032-19	LR08103	LR08103	BOLD:ADY1547	NMBE	655[0n]				No				25-Mar-2010	Trigonopoma pauciperforatum			vouchered: registered collection	Naturhistorische Museum Bern
BIFGJ	BIFGJ033-19	LR08104	LR08104	BOLD:ADY1547	NMBE	655[0n]				No				25-Mar-2010	Trigonopoma pauciperforatum			vouchered: registered collection	Naturhistorische Museum Bern
BIFGJ	BIFGJ034-19	LR08105	LR08105	BOLD:ADY1547	NMBE	655[0n]				No				25-Mar-2010	Trigonopoma pauciperforatum			vouchered: registered collection	Naturhistorische Museum Bern
BIFGJ	BIFGJ035-19	LR08106	LR08106	BOLD:ADY1547	NMBE	655[0n]				No				25-Mar-2010	Trigonopoma pauciperforatum			vouchered: registered collection	Naturhistorische Museum Bern
BIFGJ	BIFGJ036-19	LR08117	LR08117	BOLD:ADY1425	NMBE	655[0n]				No				26-Mar-2010	Trigonopoma pauciperforatum			vouchered: registered collection	Naturhistorische Museum Bern
BIFGJ	BIFGJ037-19	LR08118	LR08118	BOLD:ADY1425	NMBE	655[0n]				No				26-Mar-2010	Trigonopoma pauciperforatum			vouchered: registered collection	Naturhistorische Museum Bern
BIFGJ	BIFGJ038-19	LR08173	LR08173	BOLD:ADY1425	NMBE	655[0n]				No				26-Mar-2010	Trigonopoma pauciperforatum			vouchered: registered collection	Naturhistorische Museum Bern
BIFGJ	BIFGJ039-19	LR08174	LR08174	BOLD:ADY1425	NMBE	655[0n]				No				26-Mar-2010	Trigonopoma pauciperforatum			vouchered: registered collection	Naturhistorische Museum Bern
BIFGJ	BIFGJ040-19	LR08176	LR08176	BOLD:ADY5548	NMBE	655[0n]				No				27-Mar-2010	Trigonopoma pauciperforatum			vouchered: registered collection	Naturhistorische Museum Bern
BIFGJ	BIFGJ041-19	LR08177	LR08177	BOLD:ADY5548	NMBE	655[0n]				No				27-Mar-2010	Trigonopoma pauciperforatum			vouchered: registered collection	Naturhistorische Museum Bern
BIFGJ	BIFGJ042-19	LR08208	LR08208	BOLD:ADY5548	NMBE	655[1n]				No				27-Mar-2010	Trigonopoma pauciperforatum			vouchered: registered collection	Naturhistorische Museum Bern
BIFGJ	BIFGJ043-19	LR08209	LR08209	BOLD:ADY5548	NMBE	655[1n]				No				27-Mar-2010	Trigonopoma pauciperforatum			vouchered: registered collection	Naturhistorische Museum Bern
BIFGJ	BIFGJ044-19	LR08233	LR08233	BOLD:ADY5548	NMBE	655[0n]				No				28-Mar-2010	Trigonopoma pauciperforatum			vouchered: registered collection	Naturhistorische Museum Bern
BIFGJ	BIFGJ045-19	LR08234	LR08234	BOLD:ADY5548	NMBE	655[0n]				No				28-Mar-2010	Trigonopoma pauciperforatum			vouchered: registered collection	Naturhistorische Museum Bern
BIFGJ	BIFGJ046-19	LR08246	LR08246	BOLD:ADY1425	NMBE	655[0n]				No				30-Mar-2010	Trigonopoma pauciperforatum			vouchered: registered collection	Naturhistorische Museum Bern
BIFGJ	BIFGJ047-19	LR08247	LR08247	BOLD:ADY1425	NMBE	655[0n]				No				30-Mar-2010	Trigonopoma pauciperforatum			vouchered: registered collection	Naturhistorische Museum Bern
BIFGJ	BIFGJ048-19	LR08253	LR08253	BOLD:ADY2666	NMBE	655[0n]				No				02-Apr-2010	Trigonopoma pauciperforatum			vouchered: registered collection	Naturhistorische Museum Bern
BIFGJ	BIFGJ049-19	LR08254	LR08254	BOLD:ADY2666	NMBE	655[0n]				No				02-Apr-2010	Trigonopoma pauciperforatum			vouchered: registered collection	Naturhistorische Museum Bern
BIFGJ	BIFGJ050-19	LR08257	LR08257	BOLD:ADY2666	NMBE	655[0n]				No				03-Apr-2010	Trigonopoma pauciperforatum			vouchered: registered collection	Naturhistorische Museum Bern
BIFGJ	BIFGJ051-19	LR08258	LR08258	BOLD:ADY2666	NMBE	655[0n]				No				03-Apr-2010	Trigonopoma pauciperforatum			vouchered: registered collection	Naturhistorische Museum Bern
BIFGJ	BIFGJ052-19	LR08262	LR08262	BOLD:ADY2666	NMBE	655[0n]				No				08-Apr-2010	Trigonopoma pauciperforatum			vouchered: registered collection	Naturhistorische Museum Bern
BIFGJ	BIFGJ053-19	LR08263	LR08263	BOLD:ADY6053	NMBE	655[0n]				No				08-Apr-2010	Rasbora paviana			vouchered: registered collection	Naturhistorische Museum Bern
BIFGJ	BIFGJ054-19	LR08265	LR08265	BOLD:ADY2666	NMBE	655[0n]				No				08-Apr-2010	Trigonopoma pauciperforatum			vouchered: registered collection	Naturhistorische Museum Bern
BIFGJ	BIFGJ055-19	LR08266	LR08266	BOLD:ADY2666	NMBE	655[0n]				No				08-Apr-2010	Trigonopoma pauciperforatum			vouchered: registered collection	Naturhistorische Museum Bern
BIFGJ	BIFGJ056-19	LR08278	LR08278	BOLD:ADY2666	NMBE	655[0n]				No				08-Apr-2010	Trigonopoma pauciperforatum			vouchered: registered collection	Naturhistorische Museum Bern
BIFGJ	BIFGJ057-19	LR08309	LR08309	BOLD:ADY5548	NMBE	655[0n]				No				28-Mar-2010	Trigonopoma pauciperforatum			vouchered: registered collection	Naturhistorische Museum Bern
BIFGJ	BIFGJ058-19	LR08310	LR08310	BOLD:ADY5548	NMBE	655[0n]				No				28-Mar-2010	Trigonopoma pauciperforatum			vouchered: registered collection	Naturhistorische Museum Bern
BIFGJ	BIFGJ059-19	LR08322	LR08322	BOLD:ADY5548	NMBE	655[0n]				No				27-Mar-2010	Trigonopoma pauciperforatum			vouchered: registered collection	Naturhistorische Museum Bern
BIFGJ	BIFGJ060-19	LR08323	LR08323	BOLD:ADY5548	NMBE	655[1n]				No				27-Mar-2010	Trigonopoma pauciperforatum			vouchered: registered collection	Naturhistorische Museum Bern
BIFGJ	BIFGJ061-19	LR08630	LR08630	BOLD:ADY1549	NMBE	655[0n]				No				23-Mar-2010	Rasbora einthovenii			vouchered: registered collection	Naturhistorische Museum Bern
BIFGJ	BIFGJ062-19	LR08642	LR08642	BOLD:ADX9355	NMBE	655[0n]				No				25-Mar-2010	Rasbora kottelati			vouchered: registered collection	Naturhistorische Museum Bern
BIFGJ	BIFGJ063-19	LR08643	LR08643	BOLD:ADX9355	NMBE	655[0n]				No				25-Mar-2010	Rasbora kottelati			vouchered: registered collection	Naturhistorische Museum Bern
BIFGJ	BIFGJ064-19	LR08651	LR08651	BOLD:AAU5133	NMBE	655[0n]				No				27-Mar-2010	Rasbora volzii			vouchered: registered collection	Naturhistorische Museum Bern
BIFGJ	BIFGJ065-19	LR08652	LR08652	BOLD:AAU5133	NMBE	655[1n]				No				27-Mar-2010	Rasbora volzii			vouchered: registered collection	Naturhistorische Museum Bern
BIFGJ	BIFGJ066-19	LR08654	LR08654	BOLD:AAU5133	NMBE	655[0n]				No				27-Mar-2010	Rasbora volzii			vouchered: registered collection	Naturhistorische Museum Bern
BIFGJ	BIFGJ067-19	LR08693	LR08693	BOLD:AAU5133	NMBE	655[0n]				No				26-Mar-2010	Rasbora volzii			vouchered: registered collection	Naturhistorische Museum Bern
BIFGJ	BIFGJ068-19	LR08694	LR08694	BOLD:AAU5133	NMBE	655[0n]				No				26-Mar-2010	Rasbora volzii			vouchered: registered collection	Naturhistorische Museum Bern
BIFGJ	BIFGJ069-19	LR08736	LR08736	BOLD:ADY1549	NMBE	655[0n]				No				27-Mar-2010	Rasbora einthovenii			vouchered: registered collection	Naturhistorische Museum Bern
BIFGJ	BIFGJ070-19	LR08795	LR08795	BOLD:AAY0407	NMBE	655[0n]				No				28-Mar-2010	Rasbora sumatrana			vouchered: registered collection	Naturhistorische Museum Bern
BIFGJ	BIFGJ071-19	LR08796	LR08796	BOLD:AAY0407	NMBE	655[0n]				No				28-Mar-2010	Rasbora sumatrana			vouchered: registered collection	Naturhistorische Museum Bern
BIFGJ	BIFGJ072-19	LR08797	LR08797	BOLD:AAE7383	NMBE	655[0n]				No				28-Mar-2010	Rasbora sumatrana			vouchered: registered collection	Naturhistorische Museum Bern
BIFGJ	BIFGJ073-19	LR08866	LR08866	BOLD:AAE7383	NMBE	655[0n]				No				08-Apr-2010	Rasbora trilineata			vouchered: registered collection	Naturhistorische Museum Bern
BIFGJ	BIFGJ074-19	LR08869	LR08869	BOLD:ADY6053	NMBE	655[0n]				No				08-Apr-2010	Rasbora paviana			vouchered: registered collection	Naturhistorische Museum Bern
BIFGJ	BIFGJ075-19	LR08870	LR08870	BOLD:AAU5133	NMBE	655[0n]				No				08-Apr-2010	Rasbora volzii			vouchered: registered collection	Naturhistorische Museum Bern
BIFGJ	BIFGJ076-19	LR08942	LR08942	BOLD:AAU5133	NMBE	655[0n]				No				24-Mar-2010	Rasbora volzii			vouchered: registered collection	Naturhistorische Museum Bern
BIFGJ	BIFGJ077-19	LR08943	LR08943	BOLD:ADY1549	NMBE	655[0n]				No				24-Mar-2010	Rasbora einthovenii			vouchered: registered collection	Naturhistorische Museum Bern
BIFGJ	BIFGJ078-19	LR09065	LR09065	BOLD:ACC0580	NMBE	655[0n]				No				04-Apr-2010	Trigonopoma pauciperforatum			vouchered: registered collection	Naturhistorische Museum Bern
BIFGJ	BIFGJ079-19	LR09066	LR09066	BOLD:AAE7383	NMBE	655[0n]				No				04-Apr-2010	Rasbora trilineata			vouchered: registered collection	Naturhistorische Museum Bern
BIFGJ	BIFGJ080-19	LR09076	LR09076	BOLD:AAU5232	NMBE	655[0n]				No				26-Mar-2010	Rasbora borapetensis			vouchered: registered collection	Naturhistorische Museum Bern
BIFGJ	BIFGJ081-19	LR09089	LR09089	BOLD:ADY0551	NMBE	655[0n]				No				04-Apr-2010	Rasbora einthovenii			vouchered: registered collection	Naturhistorische Museum Bern
BIFGJ	BIFGJ083-19	LR09091	LR09091	BOLD:ADY0551	NMBE	655[0n]				No				03-Apr-2010	Rasbora einthovenii			vouchered: registered collection	Naturhistorische Museum Bern
BIFGJ	BIFGJ084-19	LR09092	LR09092	BOLD:AAE7383	NMBE	655[0n]				No				03-Apr-2010	Rasbora trilineata			vouchered: registered collection	Naturhistorische Museum Bern
BIFGJ	BIFGJ085-19	LR09101	LR09101	BOLD:AAE7383	NMBE	655[0n]				No				28-Feb-2009	Rasbora trilineata			vouchered: registered collection	Naturhistorische Museum Bern
BIFGJ	BIFGJ086-19	LR09102	LR09102	BOLD:AAE7383	NMBE	655[0n]				No				28-Feb-2009	Rasbora trilineata			vouchered: registered collection	Naturhistorische Museum Bern
BIFGJ	BIFGJ087-19	LR09103	LR09103	BOLD:AAE7383	NMBE	655[0n]				No				28-Feb-2009	Rasbora trilineata			vouchered: registered collection	Naturhistorische Museum Bern
BIFGJ	BIFGJ088-19	LR09110	LR09110	BOLD:AAE7383	NMBE	655[0n]				No				02-Apr-2010	Rasbora trilineata			vouchered: registered collection	Naturhistorische Museum Bern
BIFGJ	BIFGJ089-19	LR09112	LR09112	BOLD:AAE7383	NMBE	655[0n]				No				02-Apr-2010	Rasbora trilineata			vouchered: registered collection	Naturhistorische Museum Bern
BIFGJ	BIFGJ090-19	LR09113	LR09113	BOLD:AAE7383	NMBE	655[0n]				No				02-Apr-2010	Rasbora trilineata			vouchered: registered collection	Naturhistorische Museum Bern
BIFGJ	BIFGJ091-19	LR09154	LR09154	BOLD:AAY0408	NMBE	655[0n]				No				28-Feb-2009	Brevibora cheeya			vouchered: registered collection	Naturhistorische Museum Bern
BIFGJ	BIFGJ092-19	LR09567	LR09567	BOLD:ACC0899	NMBE	655[0n]				No				27-Mar-2011	Trigonopoma gracile			vouchered: registered collection	Naturhistorische Museum Bern
BIFGJ	BIFGJ093-19	LR09571	LR09571	BOLD:AAY0427	NMBE	655[0n]				No				27-Mar-2011	Trigonopoma pauciperforatum			vouchered: registered collection	Naturhistorische Museum Bern
BIFGJ	BIFGJ094-19	LR09576	LR09576	BOLD:AAY0427	NMBE	655[0n]				No				27-Mar-2011	Trigonopoma pauciperforatum			vouchered: registered collection	Naturhistorische Museum Bern
BIFGJ	BIFGJ095-19	LR09596	LR09596	BOLD:ACC0899	NMBE	655[0n]				No				28-Mar-2011	Trigonopoma gracile			vouchered: registered collection	Naturhistorische Museum Bern
BIFGJ	BIFGJ096-19	LR09597	LR09597	BOLD:ACC0899	NMBE	655[0n]				No				28-Mar-2011	Trigonopoma gracile			vouchered: registered collection	Naturhistorische Museum Bern
BIFGJ	BIFGJ097-19	LR09601	LR09601	BOLD:ACC0430	NMBE	655[0n]				No				28-Mar-2011	Rasbora bankanensis			vouchered: registered collection	Naturhistorische Museum Bern
BIFGJ	BIFGJ098-19	LR09775	LR09775	BOLD:AAJ8042	NMBE	655[0n]				No				31-Mar-2011	Boraras merah			vouchered: registered collection	Naturhistorische Museum Bern
BIFGJ	BIFGJ099-19	LR09781	LR09781	BOLD:AAJ8042	NMBE	655[0n]				No				31-Mar-2011	Boraras merah			vouchered: registered collection	Naturhistorische Museum Bern
BIFGJ	BIFGJ100-19	LR09850	LR09850	BOLD:AAU2983	NMBE	655[0n]				No				31-Mar-2011	Rasbora dusonensis			vouchered: registered collection	Naturhistorische Museum Bern
BIFGJ	BIFGJ101-19	LR09852	LR09852	BOLD:AAU2983	NMBE	655[0n]				No				31-Mar-2011	Rasbora dusonensis			vouchered: registered collection	Naturhistorische Museum Bern
BIFGJ	BIFGJ102-19	LR09855	LR09855	BOLD:AAU2983	NMBE	655[0n]				No				31-Mar-2011	Rasbora dusonensis			vouchered: registered collection	Naturhistorische Museum Bern
BIFGJ	BIFGJ103-19	LR09858	LR09858	BOLD:AAU5244	NMBE	655[0n]				No				31-Mar-2011	Rasbora myersi			vouchered: registered collection	Naturhistorische Museum Bern
BIFGJ	BIFGJ104-19	LR09871	LR09871	BOLD:ADV1540	NMBE	655[0n]				No				03-Apr-2011	Trigonopoma pauciperforatum			vouchered: registered collection	Naturhistorische Museum Bern
BIFGJ	BIFGJ105-19	LR09874	LR09874	BOLD:AAY0427	NMBE	655[0n]				No				03-Apr-2011	Trigonopoma pauciperforatum			vouchered: registered collection	Naturhistorische Museum Bern
BIFGJ	BIFGJ106-19	LR09881	LR09881	BOLD:ADN2766	NMBE	655[0n]				No				03-Apr-2011	Rasbora patrickyapi			vouchered: registered collection	Naturhistorische Museum Bern
BIFGJ	BIFGJ107-19	LR09958	LR09958	BOLD:ACC0430	NMBE	655[0n]				No				04-Apr-2011	Rasbora bankanensis			vouchered: registered collection	Naturhistorische Museum Bern
BIFGJ	BIFGJ108-19	LR09974	LR09974	BOLD:ACC0430	NMBE	655[0n]				No				04-Apr-2011	Rasbora bankanensis			vouchered: registered collection	Naturhistorische Museum Bern
BIFGJ	BIFGJ109-19	LR09999	LR09999	BOLD:AAY0427	NMBE	655[0n]				No				04-Apr-2011	Trigonopoma pauciperforatum			vouchered: registered collection	Naturhistorische Museum Bern
BIFGJ	BIFGJ110-19	LR10006	LR10006	BOLD:AAY0427	NMBE	655[0n]				No				04-Apr-2011	Trigonopoma pauciperforatum			vouchered: registered collection	Naturhistorische Museum Bern
BIFGJ	BIFGJ111-19	LR10017	LR10017	BOLD:AAY0427	NMBE	655[0n]				No				04-Apr-2011	Trigonopoma pauciperforatum			vouchered: registered collection	Naturhistorische Museum Bern
BIFGJ	BIFGJ112-19	LR10024	LR10024	BOLD:AAY0427	NMBE	655[0n]				No				04-Apr-2011	Trigonopoma pauciperforatum			vouchered: registered collection	Naturhistorische Museum Bern
BIFGJ	BIFGJ113-19	LR10061	LR10061	BOLD:AAY0427	NMBE	655[0n]				No				04-Apr-2011	Trigonopoma pauciperforatum			vouchered: registered collection	Naturhistorische Museum Bern
BIFGJ	BIFGJ114-19	LR10063	LR10063	BOLD:AAY0427	NMBE	655[0n]				No				04-Apr-2011	Trigonopoma pauciperforatum			vouchered: registered collection	Naturhistorische Museum Bern
BIFGJ	BIFGJ115-19	LR10116	LR10116	BOLD:ACC0899	NMBE	655[0n]				No				05-Apr-2011	Trigonopoma gracile			vouchered: registered collection	Naturhistorische Museum Bern
BIFGJ	BIFGJ116-19	LR10118	LR10118	BOLD:ACC0899	NMBE	655[0n]				No				05-Apr-2011	Trigonopoma gracile			vouchered: registered collection	Naturhistorische Museum Bern
BIFGJ	BIFGJ117-19	LR10120	LR10120	BOLD:ACC0899	NMBE	655[0n]				No				05-Apr-2011	Trigonopoma gracile			vouchered: registered collection	Naturhistorische Museum Bern
BIFGJ	BIFGJ118-19	LR10125	LR10125	BOLD:ACC0430	NMBE	655[0n]				No				05-Apr-2011	Rasbora bankanensis			vouchered: registered collection	Naturhistorische Museum Bern
BIFGJ	BIFGJ119-19	LR10127	LR10127	BOLD:ACC0430	NMBE	655[0n]				No				05-Apr-2011	Rasbora bankanensis			vouchered: registered collection	Naturhistorische Museum Bern
BIFGJ	BIFGJ120-19	LR10131	LR10131	BOLD:ADN0681	NMBE	655[0n]				No				07-Apr-2011	Brevibora cheeya			vouchered: registered collection	Naturhistorische Museum Bern
BIFGJ	BIFGJ121-19	LR10136	LR10136	BOLD:ADN0681	NMBE	655[0n]				No				07-Apr-2011	Brevibora cheeya			vouchered: registered collection	Naturhistorische Museum Bern
BIFGJ	BIFGJ122-19	LR10137	LR10137	BOLD:ADN0681	NMBE	655[0n]				No				07-Apr-2011	Brevibora cheeya			vouchered: registered collection	Naturhistorische Museum Bern
BIFGJ	BIFGJ123-19	LR10154	LR10154	BOLD:ADY5341	NMBE	655[0n]				No				05-Apr-2011	Rasbora bankanensis			vouchered: registered collection	Naturhistorische Museum Bern
BIFGJ	BIFGJ124-19	LR10156	LR10156	BOLD:ADY5341	NMBE	655[1n]				No				05-Apr-2011	Rasbora bankanensis			vouchered: registered collection	Naturhistorische Museum Bern
BIFGJ	BIFGJ125-19	LR10182	LR10182	BOLD:ADV1540	NMBE	655[0n]				No				07-Apr-2011	Trigonopoma pauciperforatum			vouchered: registered collection	Naturhistorische Museum Bern
BIFGJ	BIFGJ126-19	LR10185	LR10185	BOLD:ADV1540	NMBE	655[0n]				No				07-Apr-2011	Trigonopoma pauciperforatum			vouchered: registered collection	Naturhistorische Museum Bern
BIFGJ	BIFGJ127-19	LR10244	LR10244	BOLD:ADY5341	NMBE	655[0n]				No				08-Apr-2011	Rasbora bankanensis			vouchered: registered collection	Naturhistorische Museum Bern
BIFGJ	BIFGJ128-19	LR10246	LR10246	BOLD:ADY5341	NMBE	655[0n]				No				08-Apr-2011	Rasbora bankanensis			vouchered: registered collection	Naturhistorische Museum Bern
BIFGJ	BIFGJ129-19	LR10294	LR10294	BOLD:AAY0427	NMBE	655[0n]				No				08-Apr-2011	Trigonopoma pauciperforatum			vouchered: registered collection	Naturhistorische Museum Bern
BIFGJ	BIFGJ130-19	LR10297	LR10297	BOLD:AAY0427	NMBE	655[0n]				No				08-Apr-2011	Trigonopoma pauciperforatum			vouchered: registered collection	Naturhistorische Museum Bern
BIFGJ	BIFGJ131-19	LR10323	LR10323	BOLD:ADY1544	NMBE	655[0n]				No				06-Mar-2009	Rasbora bankanensis			vouchered: registered collection	Naturhistorische Museum Bern
BIFGJ	BIFGJ132-19	LR10335	LR10335	BOLD:ADY6053	NMBE	655[0n]				No				02-Apr-2010	Rasbora paviana			vouchered: registered collection	Naturhistorische Museum Bern
BIFGJ	BIFGJ133-19	LR10336	LR10336	BOLD:ADY6053	NMBE	655[0n]				No				02-Apr-2010	Rasbora paviana			vouchered: registered collection	Naturhistorische Museum Bern
BIFGJ	BIFGJ134-19	LR10549	LR10549	BOLD:ADY0551	NMBE	655[0n]				No				27-Feb-2009	Rasbora einthovenii			vouchered: registered collection	Naturhistorische Museum Bern
BIFGJ	BIFGJ135-19	LR10551	LR10551	BOLD:ADY0551	NMBE	655[0n]				No				27-Feb-2009	Rasbora einthovenii			vouchered: registered collection	Naturhistorische Museum Bern
BIFGJ	BIFGJ136-19	LR10552	LR10552	BOLD:ADY0551	NMBE	655[0n]				No				27-Feb-2009	Rasbora einthovenii			vouchered: registered collection	Naturhistorische Museum Bern
BIFGJ	BIFGJ137-19	LR10553	LR10553	BOLD:ADY0551	NMBE	655[0n]				No				27-Feb-2009	Rasbora einthovenii			vouchered: registered collection	Naturhistorische Museum Bern
BIFGJ	BIFGJ138-19	LR10560	LR10560	BOLD:AAY0408	NMBE	655[0n]				No				28-Feb-2009	Brevibora cheeya			vouchered: registered collection	Naturhistorische Museum Bern
BIFGJ	BIFGJ139-19	LR10561	LR10561	BOLD:AAY0408	NMBE	655[0n]				No				28-Feb-2009	Brevibora cheeya			vouchered: registered collection	Naturhistorische Museum Bern
BIFGJ	BIFGJ140-19	LR10573	LR10573	BOLD:ADY2668	NMBE	655[0n]				No				27-Feb-2009	Rasbora cephalotaenia			vouchered: registered collection	Naturhistorische Museum Bern
BIFGJ	BIFGJ141-19	LR10577	LR10577	BOLD:AAD6182	NMBE	655[0n]				No				02-Mar-2009	Rasbora paviana			vouchered: registered collection	Naturhistorische Museum Bern
BIFGJ	BIFGJ142-19	LR10578	LR10578	BOLD:AAD6182	NMBE	655[0n]				No				02-Mar-2009	Rasbora paviana			vouchered: registered collection	Naturhistorische Museum Bern
BIFGJ	BIFGJ143-19	LR10594	LR10594	BOLD:ADY2504	NMBE	655[0n]				No				02-Mar-2009	Rasbora bankanensis			vouchered: registered collection	Naturhistorische Museum Bern
BIFGJ	BIFGJ144-19	LR10595	LR10595	BOLD:ADY2504	NMBE	655[0n]				No				02-Mar-2009	Rasbora bankanensis			vouchered: registered collection	Naturhistorische Museum Bern
BIFGJ	BIFGJ145-19	LR10597	LR10597	BOLD:ADY4317	NMBE	655[0n]				No				01-Mar-2009	Rasbora paucisqualis			vouchered: registered collection	Naturhistorische Museum Bern
BIFGJ	BIFGJ146-19	LR10598	LR10598	BOLD:ADY4317	NMBE	655[0n]				No				01-Mar-2009	Rasbora paucisqualis			vouchered: registered collection	Naturhistorische Museum Bern
BIFGJ	BIFGJ147-19	LR10600	LR10600	BOLD:ADY4317	NMBE	655[0n]				No				01-Mar-2009	Rasbora paucisqualis			vouchered: registered collection	Naturhistorische Museum Bern
BIFGJ	BIFGJ148-19	LR10601	LR10601	BOLD:ADY4317	NMBE	655[0n]				No				01-Mar-2009	Rasbora paucisqualis			vouchered: registered collection	Naturhistorische Museum Bern
BIFGJ	BIFGJ149-19	LR10775	LR10775	BOLD:ADY0551	NMBE	655[0n]				No				04-Mar-2009	Rasbora einthovenii			vouchered: registered collection	Naturhistorische Museum Bern
BIFGJ	BIFGJ150-19	LR10776	LR10776	BOLD:ADY0551	NMBE	655[0n]				No				04-Mar-2009	Rasbora einthovenii			vouchered: registered collection	Naturhistorische Museum Bern
BIFGJ	BIFGJ151-19	LR10781	LR10781	BOLD:AAR2898	NMBE	655[0n]				No				28-Feb-2009	Rasbora kalochroma			vouchered: registered collection	Naturhistorische Museum Bern
BIFGJ	BIFGJ152-19	LR10783	LR10783	BOLD:ADY0551	NMBE	655[2n]				No				28-Feb-2009	Rasbora einthovenii			vouchered: registered collection	Naturhistorische Museum Bern
BIFGJ	BIFGJ153-19	LR10786	LR10786	BOLD:ADY2668	NMBE	655[0n]				No				02-Mar-2009	Rasbora cephalotaenia			vouchered: registered collection	Naturhistorische Museum Bern
BIFGJ	BIFGJ154-19	LR10789	LR10789	BOLD:ADY0550	NMBE	655[0n]				No				02-Mar-2009	Rasbora einthovenii			vouchered: registered collection	Naturhistorische Museum Bern
BIFGJ	BIFGJ155-19	LR10790	LR10790	BOLD:ADY0550	NMBE	655[0n]				No				02-Mar-2009	Rasbora einthovenii			vouchered: registered collection	Naturhistorische Museum Bern
BIFGJ	BIFGJ156-19	LR10792	LR10792	BOLD:ADY0551	NMBE	655[0n]				No				28-Feb-2009	Rasbora einthovenii			vouchered: registered collection	Naturhistorische Museum Bern
BIFGJ	BIFGJ157-19	LR10794	LR10794	BOLD:ADY0551	NMBE	655[0n]				No				28-Feb-2009	Rasbora einthovenii			vouchered: registered collection	Naturhistorische Museum Bern
BIFGJ	BIFGJ158-19	LR11524	LR11524	BOLD:ADZ0447	NMBE	655[0n]				No				25-Apr-2012	Rasbora aprotaenia			vouchered: registered collection	Naturhistorische Museum Bern
BIFGJ	BIFGJ159-19	LR11525	LR11525	BOLD:ADN3888	NMBE	655[0n]				No				25-Apr-2012	Rasbora subtilis			vouchered: registered collection	Naturhistorische Museum Bern
BIFGJ	BIFGJ160-19	LR11538	LR11538	BOLD:ADY4516	NMBE	655[0n]				No				25-Apr-2012	Rasbora rutteni			vouchered: registered collection	Naturhistorische Museum Bern
BIFGJ	BIFGJ161-19	LR11555	LR11555	BOLD:ADO1055	NMBE	655[0n]				No				25-Apr-2012	Trigonopoma			vouchered: registered collection	Naturhistorische Museum Bern
BIFGJ	BIFGJ162-19	LR11557	LR11557	BOLD:ADO1055	NMBE	655[0n]				No				25-Apr-2012	Trigonopoma			vouchered: registered collection	Naturhistorische Museum Bern
BIFGJ	BIFGJ163-19	LR11558	LR11558	BOLD:ADO1055	NMBE	655[0n]				No				25-Apr-2012	Trigonopoma			vouchered: registered collection	Naturhistorische Museum Bern
BIFGJ	BIFGJ164-19	LR11559	LR11559	BOLD:ADO1055	NMBE	655[0n]				No				25-Apr-2012	Trigonopoma			vouchered: registered collection	Naturhistorische Museum Bern
BIFGJ	BIFGJ165-19	LR11567	LR11567	BOLD:ADY4385	NMBE	655[0n]				No				25-Apr-2012	Rasbora beauforti			vouchered: registered collection	Naturhistorische Museum Bern
BIFGJ	BIFGJ166-19	LR11568	LR11568	BOLD:ADY4385	NMBE	655[0n]				No				25-Apr-2012	Rasbora beauforti			vouchered: registered collection	Naturhistorische Museum Bern
BIFGJ	BIFGJ167-19	LR11569	LR11569	BOLD:ADY4385	NMBE	655[0n]				No				25-Apr-2012	Rasbora beauforti			vouchered: registered collection	Naturhistorische Museum Bern
BIFGJ	BIFGJ168-19	LR11608	LR11608	BOLD:AAY0427	NMBE	655[0n]				No				26-Apr-2012	Trigonopoma pauciperforatum			vouchered: registered collection	Naturhistorische Museum Bern
BIFGJ	BIFGJ169-19	LR11609	LR11609	BOLD:AAY0427	NMBE	655[0n]				No				26-Apr-2012	Trigonopoma pauciperforatum			vouchered: registered collection	Naturhistorische Museum Bern
BIFGJ	BIFGJ170-19	LR11610	LR11610	BOLD:AAY0427	NMBE	655[0n]				No				26-Apr-2012	Trigonopoma pauciperforatum			vouchered: registered collection	Naturhistorische Museum Bern
BIFGJ	BIFGJ171-19	LR11611	LR11611	BOLD:AAY0427	NMBE	655[0n]				No				26-Apr-2012	Trigonopoma pauciperforatum			vouchered: registered collection	Naturhistorische Museum Bern
BIFGJ	BIFGJ172-19	LR11612	LR11612	BOLD:AAY0427	NMBE	655[0n]				No				26-Apr-2012	Trigonopoma pauciperforatum			vouchered: registered collection	Naturhistorische Museum Bern
BIFGJ	BIFGJ173-19	LR11613	LR11613	BOLD:ADY4386	NMBE	655[0n]				No				26-Apr-2012	Rasbora ennealepis			vouchered: registered collection	Naturhistorische Museum Bern
BIFGJ	BIFGJ174-19	LR11614	LR11614	BOLD:ADY4386	NMBE	655[0n]				No				26-Apr-2012	Rasbora ennealepis			vouchered: registered collection	Naturhistorische Museum Bern
BIFGJ	BIFGJ175-19	LR11615	LR11615	BOLD:ADY4386	NMBE	655[0n]				No				26-Apr-2012	Rasbora ennealepis			vouchered: registered collection	Naturhistorische Museum Bern
BIFGJ	BIFGJ176-19	LR11616	LR11616	BOLD:ADY4509	NMBE	655[0n]				No				26-Apr-2012	Brevibora dorsiocellata			vouchered: registered collection	Naturhistorische Museum Bern
BIFGJ	BIFGJ177-19	LR11617	LR11617	BOLD:ADY4509	NMBE	655[0n]				No				26-Apr-2012	Brevibora dorsiocellata			vouchered: registered collection	Naturhistorische Museum Bern
BIFGJ	BIFGJ178-19	LR11618	LR11618	BOLD:ADY4386	NMBE	655[0n]				No				26-Apr-2012	Rasbora ennealepis			vouchered: registered collection	Naturhistorische Museum Bern
BIFGJ	BIFGJ179-19	LR11619	LR11619	BOLD:ADY4386	NMBE	655[0n]				No				26-Apr-2012	Rasbora ennealepis			vouchered: registered collection	Naturhistorische Museum Bern
BIFGJ	BIFGJ180-19	LR11620	LR11620	BOLD:ADY4386	NMBE	655[0n]				No				26-Apr-2012	Rasbora ennealepis			vouchered: registered collection	Naturhistorische Museum Bern
BIFGJ	BIFGJ181-19	LR11621	LR11621	BOLD:ADY4386	NMBE	655[0n]				No				26-Apr-2012	Rasbora ennealepis			vouchered: registered collection	Naturhistorische Museum Bern
BIFGJ	BIFGJ182-19	LR11622	LR11622	BOLD:ADY4386	NMBE	655[0n]				No				26-Apr-2012	Rasbora ennealepis			vouchered: registered collection	Naturhistorische Museum Bern
BIFGJ	BIFGJ183-19	LR11654	LR11654	BOLD:AAR2898	NMBE	655[0n]				No				19-Apr-2012	Rasbora kalochroma			vouchered: registered collection	Naturhistorische Museum Bern
BIFGJ	BIFGJ184-19	LR11655	LR11655	BOLD:AAR2898	NMBE	655[0n]				No				19-Apr-2012	Rasbora kalochroma			vouchered: registered collection	Naturhistorische Museum Bern
BIFGJ	BIFGJ185-19	LR11656	LR11656	BOLD:ADO1055	NMBE	655[1n]				No				19-Apr-2012	Trigonopoma			vouchered: registered collection	Naturhistorische Museum Bern
BIFGJ	BIFGJ186-19	LR11657	LR11657	BOLD:ADY1546	NMBE	655[0n]				No				19-Apr-2012	Rasbora einthovenii			vouchered: registered collection	Naturhistorische Museum Bern
BIFGJ	BIFGJ187-19	LR11658	LR11658	BOLD:ADY1546	NMBE	655[0n]				No				19-Apr-2012	Rasbora einthovenii			vouchered: registered collection	Naturhistorische Museum Bern
BIFGJ	BIFGJ188-19	LR11659	LR11659	BOLD:ADY1546	NMBE	655[0n]				No				19-Apr-2012	Rasbora einthovenii			vouchered: registered collection	Naturhistorische Museum Bern
BIFGJ	BIFGJ189-19	LR11660	LR11660	BOLD:ADY1546	NMBE	655[0n]				No				19-Apr-2012	Rasbora einthovenii			vouchered: registered collection	Naturhistorische Museum Bern
BIFGJ	BIFGJ190-19	LR11661	LR11661	BOLD:ADN8441	NMBE	655[0n]				No				19-Apr-2012	Rasbora cephalotaenia			vouchered: registered collection	Naturhistorische Museum Bern
BIFGJ	BIFGJ191-19	LR11662	LR11662	BOLD:ADN8441	NMBE	655[0n]				No				19-Apr-2012	Rasbora cephalotaenia			vouchered: registered collection	Naturhistorische Museum Bern
BIFGJ	BIFGJ192-19	LR11663	LR11663	BOLD:ADN8441	NMBE	655[0n]				No				19-Apr-2012	Rasbora cephalotaenia			vouchered: registered collection	Naturhistorische Museum Bern
BIFGJ	BIFGJ193-19	LR11664	LR11664	BOLD:ADY4385	NMBE	655[0n]				No				19-Apr-2012	Rasbora beauforti			vouchered: registered collection	Naturhistorische Museum Bern
BIFGJ	BIFGJ194-19	LR11702	LR11702	BOLD:ADO1055	NMBE	655[0n]				No				20-Apr-2012	Trigonopoma			vouchered: registered collection	Naturhistorische Museum Bern
BIFGJ	BIFGJ195-19	LR11703	LR11703	BOLD:ADO1055	NMBE	655[0n]				No				20-Apr-2012	Trigonopoma			vouchered: registered collection	Naturhistorische Museum Bern
BIFGJ	BIFGJ196-19	LR11704	LR11704	BOLD:ADO1055	NMBE	655[0n]				No				20-Apr-2012	Trigonopoma			vouchered: registered collection	Naturhistorische Museum Bern
BIFGJ	BIFGJ197-19	LR11705	LR11705	BOLD:ADO1055	NMBE	655[0n]				No				20-Apr-2012	Trigonopoma			vouchered: registered collection	Naturhistorische Museum Bern
BIFGJ	BIFGJ198-19	LR11706	LR11706	BOLD:ADO1055	NMBE	655[0n]				No				20-Apr-2012	Trigonopoma			vouchered: registered collection	Naturhistorische Museum Bern
BIFGJ	BIFGJ199-19	LR11724	LR11724	BOLD:AAR2898	NMBE	655[0n]				No				28-Apr-2012	Rasbora kalochroma			vouchered: registered collection	Naturhistorische Museum Bern
BIFGJ	BIFGJ200-19	LR11731	LR11731	BOLD:AAI0356	NMBE	655[0n]				No				28-Apr-2012	Rasbora cephalotaenia			vouchered: registered collection	Naturhistorische Museum Bern
BIFGJ	BIFGJ201-19	LR11732	LR11732	BOLD:ADV1540	NMBE	655[0n]				No				28-Apr-2012	Trigonopoma pauciperforatum			vouchered: registered collection	Naturhistorische Museum Bern
BIFGJ	BIFGJ202-19	LR11733	LR11733	BOLD:ADV1540	NMBE	655[0n]				No				28-Apr-2012	Trigonopoma pauciperforatum			vouchered: registered collection	Naturhistorische Museum Bern
BIFGJ	BIFGJ203-19	LR11734	LR11734	BOLD:ADV1540	NMBE	655[0n]				No				28-Apr-2012	Trigonopoma pauciperforatum			vouchered: registered collection	Naturhistorische Museum Bern
BIFGJ	BIFGJ204-19	LR11735	LR11735	BOLD:ADV1540	NMBE	655[0n]				No				28-Apr-2012	Trigonopoma pauciperforatum			vouchered: registered collection	Naturhistorische Museum Bern
BIFGJ	BIFGJ205-19	LR11736	LR11736	BOLD:ADV1540	NMBE	655[0n]				No				28-Apr-2012	Trigonopoma pauciperforatum			vouchered: registered collection	Naturhistorische Museum Bern
BIFGJ	BIFGJ206-19	LR11758	LR11758	BOLD:ADO3612	NMBE	655[0n]				No				14-Apr-2012	Rasbora laticlavia			vouchered: registered collection	Naturhistorische Museum Bern
BIFGJ	BIFGJ207-19	LR11759	LR11759	BOLD:ADO3612	NMBE	655[0n]				No				14-Apr-2012	Rasbora laticlavia			vouchered: registered collection	Naturhistorische Museum Bern
BIFGJ	BIFGJ208-19	LR11760	LR11760	BOLD:ADY6696	NMBE	655[0n]				No				14-Apr-2012	Rasbora laticlavia			vouchered: registered collection	Naturhistorische Museum Bern
BIFGJ	BIFGJ209-19	LR11761	LR11761	BOLD:ADO3612	NMBE	655[0n]				No				14-Apr-2012	Rasbora laticlavia			vouchered: registered collection	Naturhistorische Museum Bern
BIFGJ	BIFGJ210-19	LR11762	LR11762	BOLD:ADO3612	NMBE	655[0n]				No				14-Apr-2012	Rasbora laticlavia			vouchered: registered collection	Naturhistorische Museum Bern
BIFGJ	BIFGJ211-19	LR11763	LR11763	BOLD:ADN2766	NMBE	655[0n]				No				14-Apr-2012	Rasbora patrickyapi			vouchered: registered collection	Naturhistorische Museum Bern
BIFGJ	BIFGJ212-19	LR11764	LR11764	BOLD:ADO1055	NMBE	655[0n]				No				14-Apr-2012	Trigonopoma			vouchered: registered collection	Naturhistorische Museum Bern
BIFGJ	BIFGJ213-19	LR12289	LR12289	BOLD:ADY2665	NMBE	655[0n]				No				26-Apr-2012	Rasbora paucisqualis			vouchered: registered collection	Naturhistorische Museum Bern
BIFGJ	BIFGJ214-19	LR12290	LR12290	BOLD:ADY2665	NMBE	655[0n]				No				26-Apr-2012	Rasbora paucisqualis			vouchered: registered collection	Naturhistorische Museum Bern
BIFGJ	BIFGJ215-19	LR12291	LR12291	BOLD:ADY4386	NMBE	655[0n]				No				26-Apr-2012	Rasbora ennealepis			vouchered: registered collection	Naturhistorische Museum Bern
BIFGJ	BIFGJ216-19	LR12292	LR12292	BOLD:ADY2665	NMBE	655[0n]				No				26-Apr-2012	Rasbora paucisqualis			vouchered: registered collection	Naturhistorische Museum Bern
BIFGJ	BIFGJ217-19	LR12293	LR12293	BOLD:ADY2665	NMBE	655[0n]				No				26-Apr-2012	Rasbora paucisqualis			vouchered: registered collection	Naturhistorische Museum Bern
BIFGJ	BIFGJ218-19	LR12294	LR12294	BOLD:AAY0427	NMBE	655[0n]				No				26-Apr-2012	Trigonopoma pauciperforatum			vouchered: registered collection	Naturhistorische Museum Bern
BIFGJ	BIFGJ219-19	LR12295	LR12295	BOLD:AAY0427	NMBE	655[0n]				No				26-Apr-2012	Trigonopoma pauciperforatum			vouchered: registered collection	Naturhistorische Museum Bern
BIFGJ	BIFGJ220-19	LR12296	LR12296	BOLD:AAY0427	NMBE	655[0n]				No				26-Apr-2012	Trigonopoma pauciperforatum			vouchered: registered collection	Naturhistorische Museum Bern
BIFGJ	BIFGJ221-19	LR12297	LR12297	BOLD:AAY0427	NMBE	655[0n]				No				26-Apr-2012	Trigonopoma pauciperforatum			vouchered: registered collection	Naturhistorische Museum Bern
BIFGJ	BIFGJ222-19	LR12298	LR12298	BOLD:AAY0427	NMBE	655[0n]				No				26-Apr-2012	Trigonopoma pauciperforatum			vouchered: registered collection	Naturhistorische Museum Bern
BIFGJ	BIFGJ223-19	LR12348	LR12348	BOLD:AAR2898	NMBE	655[0n]				No				18-Apr-2012	Rasbora kalochroma			vouchered: registered collection	Naturhistorische Museum Bern
BIFGJ	BIFGJ224-19	LR12363	LR12363	BOLD:ADN8441	NMBE	655[0n]				No				19-Apr-2012	Rasbora cephalotaenia			vouchered: registered collection	Naturhistorische Museum Bern
BIFGJ	BIFGJ225-19	LR12364	LR12364	BOLD:ADN8441	NMBE	655[0n]				No				19-Apr-2012	Rasbora cephalotaenia			vouchered: registered collection	Naturhistorische Museum Bern
BIFGJ	BIFGJ226-19	LR12365	LR12365	BOLD:ADO1055	NMBE	655[0n]				No				19-Apr-2012	Trigonopoma			vouchered: registered collection	Naturhistorische Museum Bern
BIFGJ	BIFGJ227-19	LR12383	LR12383	BOLD:AAR2898	NMBE	655[0n]				No				22-Apr-2012	Rasbora kalochroma			vouchered: registered collection	Naturhistorische Museum Bern
BIFGJ	BIFGJ228-19	LR12384	LR12384	BOLD:AAR2898	NMBE	655[0n]				No				22-Apr-2012	Rasbora kalochroma			vouchered: registered collection	Naturhistorische Museum Bern
BIFGJ	BIFGJ229-19	LR12385	LR12385	BOLD:AAR2898	NMBE	655[0n]				No				22-Apr-2012	Rasbora kalochroma			vouchered: registered collection	Naturhistorische Museum Bern
BIFGJ	BIFGJ230-19	LR12386	LR12386	BOLD:ADO1055	NMBE	655[0n]				No				22-Apr-2012	Trigonopoma			vouchered: registered collection	Naturhistorische Museum Bern
BIFGJ	BIFGJ231-19	LR12387	LR12387	BOLD:ADV1540	NMBE	655[0n]				No				22-Apr-2012	Trigonopoma pauciperforatum			vouchered: registered collection	Naturhistorische Museum Bern
BIFGJ	BIFGJ232-19	LR12388	LR12388	BOLD:ADV1540	NMBE	655[0n]				No				22-Apr-2012	Trigonopoma pauciperforatum			vouchered: registered collection	Naturhistorische Museum Bern
BIFGJ	BIFGJ233-19	LR12419	LR12419	BOLD:AAR2898	NMBE	655[0n]				No				30-Apr-2012	Rasbora kalochroma			vouchered: registered collection	Naturhistorische Museum Bern
BIFGJ	BIFGJ234-19	LR12420	LR12420	BOLD:AAR2898	NMBE	655[0n]				No				30-Apr-2012	Rasbora kalochroma			vouchered: registered collection	Naturhistorische Museum Bern
BIFGJ	BIFGJ235-19	LR12436	LR12436	BOLD:AAI0356	NMBE	655[0n]				No				27-Apr-2012	Rasbora cephalotaenia			vouchered: registered collection	Naturhistorische Museum Bern
BIFGJ	BIFGJ236-19	LR12441	LR12441	BOLD:AAR2898	NMBE	655[0n]				No				30-Apr-2012	Rasbora kalochroma			vouchered: registered collection	Naturhistorische Museum Bern
BIFGJ	BIFGJ237-19	LR12442	LR12442	BOLD:AAR2898	NMBE	655[0n]				No				30-Apr-2012	Rasbora kalochroma			vouchered: registered collection	Naturhistorische Museum Bern
BIFGJ	BIFGJ238-19	LR12454	LR12454	BOLD:ADO1055	NMBE	655[0n]				No				22-Apr-2012	Trigonopoma			vouchered: registered collection	Naturhistorische Museum Bern
BIFGJ	BIFGJ239-19	LR12455	LR12455	BOLD:ADO1055	NMBE	655[0n]				No				22-Apr-2012	Trigonopoma			vouchered: registered collection	Naturhistorische Museum Bern
BIFGJ	BIFGJ240-19	LR12456	LR12456	BOLD:ADV1540	NMBE	655[0n]				No				22-Apr-2012	Trigonopoma pauciperforatum			vouchered: registered collection	Naturhistorische Museum Bern
BIFGJ	BIFGJ241-19	LR12457	LR12457	BOLD:ADV1540	NMBE	655[0n]				No				22-Apr-2012	Trigonopoma pauciperforatum			vouchered: registered collection	Naturhistorische Museum Bern
BIFGJ	BIFGJ242-19	LR12458	LR12458	BOLD:ADV1540	NMBE	655[0n]				No				22-Apr-2012	Trigonopoma pauciperforatum			vouchered: registered collection	Naturhistorische Museum Bern
BIFGJ	BIFGJ243-19	LR12459	LR12459	BOLD:ADV1540	NMBE	655[0n]				No				22-Apr-2012	Trigonopoma pauciperforatum			vouchered: registered collection	Naturhistorische Museum Bern
BIFGJ	BIFGJ244-19	LR12460	LR12460	BOLD:ADV1540	NMBE	640[0n]				No				22-Apr-2012	Trigonopoma pauciperforatum			vouchered: registered collection	Naturhistorische Museum Bern
BIFGJ	BIFGJ245-19	LR12469	LR12469	BOLD:AAX1702	NMBE	655[0n]				No				22-Apr-2012	Pectenocypris korthausae			vouchered: registered collection	Naturhistorische Museum Bern
BIFGJ	BIFGJ246-19	LR12470	LR12470	BOLD:AAX1702	NMBE	655[0n]				No				22-Apr-2012	Pectenocypris korthausae			vouchered: registered collection	Naturhistorische Museum Bern
BIFGJ	BIFGJ247-19	LR12471	LR12471	BOLD:AAX1702	NMBE	655[0n]				No				22-Apr-2012	Pectenocypris korthausae			vouchered: registered collection	Naturhistorische Museum Bern
BIFGJ	BIFGJ248-19	LR12472	LR12472	BOLD:AAX1702	NMBE	655[0n]				No				22-Apr-2012	Pectenocypris korthausae			vouchered: registered collection	Naturhistorische Museum Bern
BIFGJ	BIFGJ249-19	LR12473	LR12473	BOLD:AAX1702	NMBE	655[0n]				No				22-Apr-2012	Pectenocypris korthausae			vouchered: registered collection	Naturhistorische Museum Bern
BIFGJ	BIFGJ250-19	LR12500	LR12500	BOLD:ADO1055	NMBE	655[0n]				No				24-Apr-2012	Trigonopoma			vouchered: registered collection	Naturhistorische Museum Bern
BIFGJ	BIFGJ251-19	LR12691	LR12691	BOLD:ADN0681	NMBE	655[0n]				No				24-Apr-2012	Brevibora cheeya			vouchered: registered collection	Naturhistorische Museum Bern
BIFGJ	BIFGJ252-19	LR12709	LR12709	BOLD:ADO1055	NMBE	655[0n]				No				21-Apr-2012	Trigonopoma			vouchered: registered collection	Naturhistorische Museum Bern
BIFGJ	BIFGJ253-19	LR12730	LR12730	BOLD:ADO1055	NMBE	655[0n]				No				15-Apr-2012	Trigonopoma			vouchered: registered collection	Naturhistorische Museum Bern
BIFGJ	BIFGJ254-19	LR12731	LR12731	BOLD:ADO1055	NMBE	655[0n]				No				15-Apr-2012	Trigonopoma			vouchered: registered collection	Naturhistorische Museum Bern
BIFGJ	BIFGJ255-19	LR12732	LR12732	BOLD:ADO1055	NMBE	655[0n]				No				15-Apr-2012	Trigonopoma			vouchered: registered collection	Naturhistorische Museum Bern
BIFGJ	BIFGJ256-19	LR12733	LR12733	BOLD:ADO1055	NMBE	655[0n]				No				15-Apr-2012	Trigonopoma			vouchered: registered collection	Naturhistorische Museum Bern
BIFGJ	BIFGJ257-19	LR12734	LR12734	BOLD:ADO1055	NMBE	655[0n]				No				15-Apr-2012	Trigonopoma			vouchered: registered collection	Naturhistorische Museum Bern
BIFGJ	BIFGJ258-19	LR12735	LR12735	BOLD:ADN8441	NMBE	655[0n]				No				15-Apr-2012	Rasbora cephalotaenia			vouchered: registered collection	Naturhistorische Museum Bern
BIFGJ	BIFGJ259-19	LR12761	LR12761	BOLD:ADN8441	NMBE	655[0n]				No				23-Apr-2012	Rasbora cephalotaenia			vouchered: registered collection	Naturhistorische Museum Bern
BIFGJ	BIFGJ260-19	LR12762	LR12762	BOLD:ADO1055	NMBE	655[0n]				No				23-Apr-2012	Trigonopoma			vouchered: registered collection	Naturhistorische Museum Bern
BIFGJ	BIFGJ261-19	LR12763	LR12763	BOLD:ADO1055	NMBE	655[0n]				No				23-Apr-2012	Trigonopoma			vouchered: registered collection	Naturhistorische Museum Bern
BIFGJ	BIFGJ262-19	LR12764	LR12764	BOLD:ADO1055	NMBE	655[0n]				No				23-Apr-2012	Trigonopoma			vouchered: registered collection	Naturhistorische Museum Bern
BIFGJ	BIFGJ263-19	LR12765	LR12765	BOLD:ADO1055	NMBE	655[0n]				No				23-Apr-2012	Trigonopoma			vouchered: registered collection	Naturhistorische Museum Bern
BIFGJ	BIFGJ264-19	LR12766	LR12766	BOLD:ADO1055	NMBE	655[0n]				No				23-Apr-2012	Trigonopoma			vouchered: registered collection	Naturhistorische Museum Bern
BIFGJ	BIFGJ265-19	LR12799	LR12799	BOLD:AAY0427	NMBE	655[0n]				No				27-Apr-2012	Trigonopoma pauciperforatum			vouchered: registered collection	Naturhistorische Museum Bern
BIFGJ	BIFGJ266-19	LR12800	LR12800	BOLD:AAY0427	NMBE	655[0n]				No				27-Apr-2012	Trigonopoma pauciperforatum			vouchered: registered collection	Naturhistorische Museum Bern
BIFGJ	BIFGJ267-19	LR12801	LR12801	BOLD:AAY0427	NMBE	655[0n]				No				27-Apr-2012	Trigonopoma pauciperforatum			vouchered: registered collection	Naturhistorische Museum Bern
BIFGJ	BIFGJ268-19	LR12802	LR12802	BOLD:ADN2766	NMBE	655[0n]				No				27-Apr-2012	Rasbora patrickyapi			vouchered: registered collection	Naturhistorische Museum Bern
BIFGJ	BIFGJ269-19	LR12803	LR12803	BOLD:ADN2766	NMBE	655[0n]				No				27-Apr-2012	Rasbora patrickyapi			vouchered: registered collection	Naturhistorische Museum Bern
BIFGJ	BIFGJ270-19	LR12804	LR12804	BOLD:ADN2766	NMBE	655[0n]				No				27-Apr-2012	Rasbora patrickyapi			vouchered: registered collection	Naturhistorische Museum Bern
BIFGJ	BIFGJ271-19	LR12805	LR12805	BOLD:ADN2766	NMBE	655[0n]				No				27-Apr-2012	Rasbora patrickyapi			vouchered: registered collection	Naturhistorische Museum Bern
BIFGJ	BIFGJ272-19	LR12806	LR12806	BOLD:ADN2766	NMBE	655[0n]				No				27-Apr-2012	Rasbora patrickyapi			vouchered: registered collection	Naturhistorische Museum Bern
BIFGJ	BIFGJ273-19	LR12807	LR12807	BOLD:AAX1702	NMBE	655[0n]				No				27-Apr-2012	Pectenocypris korthausae			vouchered: registered collection	Naturhistorische Museum Bern
BIFGJ	BIFGJ274-19	LR12809	LR12809	BOLD:AAR2898	NMBE	655[0n]				No				01-May-2012	Rasbora kalochroma			vouchered: registered collection	Naturhistorische Museum Bern
BIFGJ	BIFGJ275-19	LR12810	LR12810	BOLD:AAR2898	NMBE	655[0n]				No				01-May-2012	Rasbora kalochroma			vouchered: registered collection	Naturhistorische Museum Bern
BIFGJ	BIFGJ276-19	LR12811	LR12811	BOLD:AAR2898	NMBE	655[0n]				No				01-May-2012	Rasbora kalochroma			vouchered: registered collection	Naturhistorische Museum Bern
BIFGJ	BIFGJ277-19	LR12812	LR12812	BOLD:AAR2898	NMBE	655[0n]				No				01-May-2012	Rasbora kalochroma			vouchered: registered collection	Naturhistorische Museum Bern
BIFGJ	BIFGJ278-19	LR12840	LR12840	BOLD:ADO1055	NMBE	655[0n]				No				16-Apr-2012	Trigonopoma			vouchered: registered collection	Naturhistorische Museum Bern
BIFGJ	BIFGJ279-19	LR12841	LR12841	BOLD:ADO1055	NMBE	655[0n]				No				16-Apr-2012	Trigonopoma			vouchered: registered collection	Naturhistorische Museum Bern
BIFGJ	BIFGJ280-19	LR12842	LR12842	BOLD:ADO1055	NMBE	655[0n]				No				16-Apr-2012	Trigonopoma			vouchered: registered collection	Naturhistorische Museum Bern
BIFGJ	BIFGJ281-19	LR12843	LR12843	BOLD:ADO1055	NMBE	655[0n]				No				16-Apr-2012	Trigonopoma			vouchered: registered collection	Naturhistorische Museum Bern
BIFGJ	BIFGJ282-19	LR12861	LR12861	BOLD:ADO1055	NMBE	655[0n]				No				16-Apr-2012	Trigonopoma			vouchered: registered collection	Naturhistorische Museum Bern
BIFGJ	BIFGJ283-19	LR12862	LR12862	BOLD:ADO1055	NMBE	655[0n]				No				16-Apr-2012	Trigonopoma			vouchered: registered collection	Naturhistorische Museum Bern
BIFGJ	BIFGJ284-19	LR12863	LR12863	BOLD:ADO1055	NMBE	655[0n]				No				16-Apr-2012	Trigonopoma			vouchered: registered collection	Naturhistorische Museum Bern
BIFGJ	BIFGJ285-19	LR12891	LR12891	BOLD:ADO1055	NMBE	655[0n]				No				20-Apr-2012	Trigonopoma			vouchered: registered collection	Naturhistorische Museum Bern
BIFGJ	BIFGJ286-19	LR12910	LR12910	BOLD:ADY2667	NMBE	655[0n]				No				23-Apr-2012	Rasbora einthovenii			vouchered: registered collection	Naturhistorische Museum Bern
BIFGJ	BIFGJ287-19	LR12911	LR12911	BOLD:ADO1055	NMBE	655[0n]				No				23-Apr-2012	Trigonopoma			vouchered: registered collection	Naturhistorische Museum Bern
BIFGJ	BIFGJ288-19	LR12912	LR12912	BOLD:ADO1055	NMBE	655[0n]				No				23-Apr-2012	Trigonopoma			vouchered: registered collection	Naturhistorische Museum Bern
BIFGJ	BIFGJ289-19	LR12913	LR12913	BOLD:ADO1055	NMBE	655[0n]				No				23-Apr-2012	Trigonopoma			vouchered: registered collection	Naturhistorische Museum Bern
BIFGJ	BIFGJ290-19	LR12914	LR12914	BOLD:ADV1540	NMBE	655[0n]				No				23-Apr-2012	Trigonopoma pauciperforatum			vouchered: registered collection	Naturhistorische Museum Bern
BIFGJ	BIFGJ291-19	LR12915	LR12915	BOLD:ADV1540	NMBE	655[0n]				No				23-Apr-2012	Trigonopoma pauciperforatum			vouchered: registered collection	Naturhistorische Museum Bern
BIFGJ	BIFGJ292-19	LR12937	LR12937	BOLD:ADO1055	NMBE	655[0n]				No				27-Apr-2012	Trigonopoma			vouchered: registered collection	Naturhistorische Museum Bern
BIFGJ	BIFGJ293-19	LR12946	LR12946	BOLD:AAR2898	NMBE	655[0n]				No				28-Apr-2012	Rasbora kalochroma			vouchered: registered collection	Naturhistorische Museum Bern
BIFGJ	BIFGJ294-19	LR12948	LR12948	BOLD:ADV1540	NMBE	655[0n]				No				28-Apr-2012	Trigonopoma pauciperforatum			vouchered: registered collection	Naturhistorische Museum Bern
BIFGJ	BIFGJ295-19	LR12949	LR12949	BOLD:ADV1540	NMBE	655[0n]				No				28-Apr-2012	Trigonopoma pauciperforatum			vouchered: registered collection	Naturhistorische Museum Bern
BIFGJ	BIFGJ296-19	LR02756	LR02756	BOLD:AAI8714	NMBE	655[0n]				No				27-Feb-2009	Boraras maculatus			vouchered: registered collection	Naturhistorische Museum Bern
BIFGJ	BIFGJ297-19	LR02781	LR02781	BOLD:AAI8714	NMBE	655[0n]				No				27-Feb-2009	Boraras maculatus			vouchered: registered collection	Naturhistorische Museum Bern
BIFGJ	BIFGJ298-19	LR02797	LR02797	BOLD:AAI8714	NMBE	655[0n]				No				28-Feb-2009	Boraras maculatus			vouchered: registered collection	Naturhistorische Museum Bern
BIFGJ	BIFGJ299-19	LR02846	LR02846	BOLD:AAI8714	NMBE	655[0n]				No				28-Feb-2009	Boraras maculatus			vouchered: registered collection	Naturhistorische Museum Bern
BIFGJ	BIFGJ300-19	LR02923	LR02923	BOLD:AAI8714	NMBE	655[0n]				No				02-Mar-2009	Boraras maculatus			vouchered: registered collection	Naturhistorische Museum Bern
BIFGJ	BIFGJ301-19	LR05021	LR05021	BOLD:ACC0899	NMBE	655[0n]				No				28-Feb-2009	Trigonopoma gracile			vouchered: registered collection	Naturhistorische Museum Bern
BIFGJ	BIFGJ302-19	LR05022	LR05022	BOLD:ACC0899	NMBE	655[0n]				No				28-Feb-2009	Trigonopoma gracile			vouchered: registered collection	Naturhistorische Museum Bern
BIFGJ	BIFGJ303-19	LR08172	LR08172	BOLD:ADY2669	NMBE	655[0n]				No				26-Mar-2010	Trigonopoma gracile			vouchered: registered collection	Naturhistorische Museum Bern
BIFGJ	BIFGJ304-19	LR08812	LR08812	BOLD:AAJ8939	NMBE	655[0n]				No				08-Apr-2010	Trigonostigma espei			vouchered: registered collection	Naturhistorische Museum Bern
BIFGJ	BIFGJ305-19	LR08813	LR08813	BOLD:AAJ8939	NMBE	655[0n]				No				08-Apr-2010	Trigonostigma espei			vouchered: registered collection	Naturhistorische Museum Bern
BIFGJ	BIFGJ306-19	LR08814	LR08814	BOLD:AAJ8939	NMBE	655[0n]				No				08-Apr-2010	Trigonostigma espei			vouchered: registered collection	Naturhistorische Museum Bern
BIFGJ	BIFGJ307-19	LR08815	LR08815	BOLD:AAJ8939	NMBE	655[0n]				No				08-Apr-2010	Trigonostigma espei			vouchered: registered collection	Naturhistorische Museum Bern
BIFGJ	BIFGJ308-19	LR09048	LR09048	BOLD:ABZ6147	NMBE	655[0n]				No				27-Feb-2009	Trigonostigma heteromorpha			vouchered: registered collection	Naturhistorische Museum Bern
BIFGJ	BIFGJ309-19	LR09049	LR09049	BOLD:ABZ6147	NMBE	655[0n]				No				27-Feb-2009	Trigonostigma heteromorpha			vouchered: registered collection	Naturhistorische Museum Bern
BIFGJ	BIFGJ310-19	LR09111	LR09111	BOLD:AAE7383	NMBE	655[0n]				No				02-Apr-2010	Rasbora trilineata			vouchered: registered collection	Naturhistorische Museum Bern
BIFGJ	BIFGJ311-19	LR09281	LR09281	BOLD:ADY0551	NMBE	655[0n]				No				03-Mar-2009	Rasbora einthovenii			vouchered: registered collection	Naturhistorische Museum Bern
BIFGJ	BIFGJ312-19	LR09292	LR09292	BOLD:AAE7383	NMBE	655[0n]				No				02-Apr-2010	Rasbora trilineata			vouchered: registered collection	Naturhistorische Museum Bern
BIFGJ	BIFGJ313-19	LR09294	LR09294	BOLD:ADY2666	NMBE	655[0n]				No				02-Apr-2010	Trigonopoma pauciperforatum			vouchered: registered collection	Naturhistorische Museum Bern
BIFGJ	BIFGJ314-19	LR09295	LR09295	BOLD:ADY2666	NMBE	655[0n]				No				02-Apr-2010	Trigonopoma pauciperforatum			vouchered: registered collection	Naturhistorische Museum Bern
BIFGJ	BIFGJ315-19	LR09296	LR09296	BOLD:ABZ6147	NMBE	655[0n]				No				01-Mar-2009	Trigonostigma heteromorpha			vouchered: registered collection	Naturhistorische Museum Bern
BIFGJ	BIFGJ316-19	LR09297	LR09297	BOLD:ABZ6147	NMBE	655[0n]				No				01-Mar-2009	Trigonostigma heteromorpha			vouchered: registered collection	Naturhistorische Museum Bern
BIFGJ	BIFGJ317-19	LR10338	LR10338	BOLD:ADY6053	NMBE	655[0n]				No				02-Apr-2010	Rasbora paviana			vouchered: registered collection	Naturhistorische Museum Bern
BIFGJ	BIFGJ318-19	LR10409	LR10409	BOLD:AAR2898	NMBE	655[0n]				No				19-Mar-2009	Rasbora kalochroma			vouchered: registered collection	Naturhistorische Museum Bern
BIFGJ	BIFGJ319-19	LR10410	LR10410	BOLD:AAR2898	NMBE	655[0n]				No				19-Mar-2009	Rasbora kalochroma			vouchered: registered collection	Naturhistorische Museum Bern
BIFGJ	BIFGJ320-19	LR10411	LR10411	BOLD:AAR2898	NMBE	655[0n]				No				19-Mar-2009	Rasbora kalochroma			vouchered: registered collection	Naturhistorische Museum Bern
BIFGJ	BIFGJ321-19	LR10466	LR10466	BOLD:ACC0899	NMBE	655[0n]				No				02-Mar-2009	Trigonopoma gracile			vouchered: registered collection	Naturhistorische Museum Bern
BIFGJ	BIFGJ322-19	LR10468	LR10468	BOLD:ACC0580	NMBE	655[0n]				No				02-Mar-2009	Trigonopoma pauciperforatum			vouchered: registered collection	Naturhistorische Museum Bern
BIFGJ	BIFGJ323-19	LR10525	LR10525	BOLD:ADY2668	NMBE	655[0n]				No				07-Mar-2009	Rasbora cephalotaenia			vouchered: registered collection	Naturhistorische Museum Bern
BIFGJ	BIFGJ324-19	LR10526	LR10526	BOLD:ADY0551	NMBE	655[0n]				No				05-Mar-2009	Rasbora einthovenii			vouchered: registered collection	Naturhistorische Museum Bern
BIFGJ	BIFGJ325-19	LR10527	LR10527	BOLD:ADY0551	NMBE	655[0n]				No				05-Mar-2009	Rasbora einthovenii			vouchered: registered collection	Naturhistorische Museum Bern
BIFGJ	BIFGJ326-19	LR10531	LR10531	BOLD:ADY1017	NMBE	655[0n]				No				13-Mar-2009	Rasbora einthovenii			vouchered: registered collection	Naturhistorische Museum Bern
BIFGJ	BIFGJ327-19	LR10532	LR10532	BOLD:AAU5112	NMBE	655[0n]				No				13-Mar-2009	Rasbora einthovenii			vouchered: registered collection	Naturhistorische Museum Bern
BIFGJ	BIFGJ328-19	LR10535	LR10535	BOLD:ADY1017	NMBE	655[0n]				No				13-Mar-2009	Rasbora einthovenii			vouchered: registered collection	Naturhistorische Museum Bern
BIFGJ	BIFGJ329-19	LR10536	LR10536	BOLD:ADY2668	NMBE	655[0n]				No				13-Mar-2009	Rasbora cephalotaenia			vouchered: registered collection	Naturhistorische Museum Bern
BIFGJ	BIFGJ330-19	LR10542	LR10542	BOLD:AAY0407	NMBE	655[0n]				No				12-Mar-2009	Rasbora sumatrana			vouchered: registered collection	Naturhistorische Museum Bern
BIFGJ	BIFGJ331-19	LR10543	LR10543	BOLD:AAU5112	NMBE	655[0n]				No				18-Mar-2009	Rasbora einthovenii			vouchered: registered collection	Naturhistorische Museum Bern
BIFGJ	BIFGJ332-19	LR10544	LR10544	BOLD:AAU5112	NMBE	655[0n]				No				18-Mar-2009	Rasbora einthovenii			vouchered: registered collection	Naturhistorische Museum Bern
BIFGJ	BIFGJ333-19	LR10548	LR10548	BOLD:ADY2668	NMBE	655[0n]				No				06-Mar-2009	Rasbora cephalotaenia			vouchered: registered collection	Naturhistorische Museum Bern
BIFGJ	BIFGJ334-19	LR10574	LR10574	BOLD:AAD6182	NMBE	655[0n]				No				02-Mar-2009	Rasbora paviana			vouchered: registered collection	Naturhistorische Museum Bern
BIFGJ	BIFGJ335-19	LR10575	LR10575	BOLD:AAD6182	NMBE	655[0n]				No				02-Mar-2009	Rasbora paviana			vouchered: registered collection	Naturhistorische Museum Bern
BIFGJ	BIFGJ336-19	LR10647	LR10647	BOLD:ACC0899	NMBE	655[0n]				No				06-Mar-2009	Trigonopoma gracile			vouchered: registered collection	Naturhistorische Museum Bern
BIFGJ	BIFGJ337-19	LR10714	LR10714	BOLD:AAY0408	NMBE	655[0n]				No				28-Feb-2009	Brevibora cheeya			vouchered: registered collection	Naturhistorische Museum Bern
BIFGJ	BIFGJ338-19	LR10715	LR10715	BOLD:AAY0408	NMBE	655[0n]				No				28-Feb-2009	Brevibora cheeya			vouchered: registered collection	Naturhistorische Museum Bern
BIFGJ	BIFGJ339-19	LR10729	LR10729	BOLD:ABZ6147	NMBE	655[0n]				No				27-Feb-2009	Trigonostigma heteromorpha			vouchered: registered collection	Naturhistorische Museum Bern
BIFGJ	BIFGJ340-19	LR10730	LR10730	BOLD:ABZ6147	NMBE	655[0n]				No				27-Feb-2009	Trigonostigma heteromorpha			vouchered: registered collection	Naturhistorische Museum Bern
BIFGJ	BIFGJ341-19	LR10785	LR10785	BOLD:AAD6182	NMBE	655[0n]				No				02-Mar-2009	Rasbora paviana			vouchered: registered collection	Naturhistorische Museum Bern
BIFGJ	BIFGJ342-19	LR10798	LR10798	BOLD:ADX9355	NMBE	655[0n]				No				25-Mar-2010	Rasbora kottelati			vouchered: registered collection	Naturhistorische Museum Bern
BIFGJ	BIFGJ343-19	LR10799	LR10799	BOLD:ADX9355	NMBE	655[0n]				No				25-Mar-2010	Rasbora kottelati			vouchered: registered collection	Naturhistorische Museum Bern
BIFGJ	BIFGJ344-19	LR10802	LR10802	BOLD:ADX9355	NMBE	655[0n]				No				25-Mar-2010	Rasbora kottelati			vouchered: registered collection	Naturhistorische Museum Bern
BIFGJ	BIFGJ345-19	LR10804	LR10804	BOLD:ADX9355	NMBE	655[0n]				No				25-Mar-2010	Rasbora kottelati			vouchered: registered collection	Naturhistorische Museum Bern
BIFGJ	BIFGJ346-19	LR10810	LR10810	BOLD:ADY6053	NMBE	655[0n]				No				03-Apr-2010	Rasbora paviana			vouchered: registered collection	Naturhistorische Museum Bern
BIFGJ	BIFGJ347-19	LR10811	LR10811	BOLD:ADY6053	NMBE	655[0n]				No				03-Apr-2010	Rasbora paviana			vouchered: registered collection	Naturhistorische Museum Bern
BIFGJ	BIFGJ348-19	LR10827	LR10827	BOLD:ADY0550	NMBE	655[0n]				No				01-Mar-2009	Rasbora einthovenii			vouchered: registered collection	Naturhistorische Museum Bern
BIFGJ	BIFGJ349-19	LR10828	LR10828	BOLD:ADY0550	NMBE	655[0n]				No				01-Mar-2009	Rasbora einthovenii			vouchered: registered collection	Naturhistorische Museum Bern
BIFGJ	BIFGJ350-19	LR10832	LR10832	BOLD:ADY0550	NMBE	655[0n]				No				01-Mar-2009	Rasbora einthovenii			vouchered: registered collection	Naturhistorische Museum Bern
BIFGJ	BIFGJ351-19	LR10833	LR10833	BOLD:ADY0550	NMBE	655[0n]				No				01-Mar-2009	Rasbora einthovenii			vouchered: registered collection	Naturhistorische Museum Bern
BIFGJ	BIFGJ352-19	LR10834	LR10834	BOLD:ADY6053	NMBE	655[0n]				No				02-Apr-2010	Rasbora paviana			vouchered: registered collection	Naturhistorische Museum Bern
BIFGJ	BIFGJ353-19	LR10835	LR10835	BOLD:ADY6053	NMBE	655[0n]				No				02-Apr-2010	Rasbora paviana			vouchered: registered collection	Naturhistorische Museum Bern
BIFGJ	BIFGJ354-19	LR10846	LR10846	BOLD:AAL1358	NMBE	655[0n]				No				09-Mar-2009	Rasbora vulgaris			vouchered: registered collection	Naturhistorische Museum Bern
BIFGJ	BIFGJ355-19	LR10873	LR10873	BOLD:ADY0551	NMBE	655[0n]				No				04-Mar-2009	Rasbora einthovenii			vouchered: registered collection	Naturhistorische Museum Bern
BIFGJ	BIFGJ356-19	LR10874	LR10874	BOLD:ADY0551	NMBE	655[0n]				No				04-Mar-2009	Rasbora einthovenii			vouchered: registered collection	Naturhistorische Museum Bern
BIFGJ	BIFGJ357-19	LR10876	LR10876	BOLD:ADY6053	NMBE	655[0n]				No				03-Apr-2010	Rasbora paviana			vouchered: registered collection	Naturhistorische Museum Bern
BIFGJ	BIFGJ358-19	LR10887	LR10887	BOLD:AAE7383	NMBE	655[0n]				No				03-Apr-2010	Rasbora trilineata			vouchered: registered collection	Naturhistorische Museum Bern
BIFGJ	BIFGJ359-19	LR10888	LR10888	BOLD:AAE7383	NMBE	655[0n]				No				03-Apr-2010	Rasbora trilineata			vouchered: registered collection	Naturhistorische Museum Bern
BIFGJ	BIFGJ360-19	LR10895	LR10895	BOLD:AAU5232	NMBE	655[0n]				No				04-Apr-2010	Rasbora borapetensis			vouchered: registered collection	Naturhistorische Museum Bern
BIFGJ	BIFGJ361-19	LR10896	LR10896	BOLD:AAU5232	NMBE	655[0n]				No				04-Apr-2010	Rasbora borapetensis			vouchered: registered collection	Naturhistorische Museum Bern
BIFGJ	BIFGJ362-19	LR10902	LR10902	BOLD:AAU5232	NMBE	655[0n]				No				05-Apr-2010	Rasbora borapetensis			vouchered: registered collection	Naturhistorische Museum Bern
BIFGJ	BIFGJ363-19	LR10903	LR10903	BOLD:AAU5232	NMBE	655[0n]				No				05-Apr-2010	Rasbora borapetensis			vouchered: registered collection	Naturhistorische Museum Bern
BIFGJ	BIFGJ364-19	LR10945	LR10945	BOLD:AAY0407	NMBE	655[0n]				No				04-Apr-2010	Rasbora sumatrana			vouchered: registered collection	Naturhistorische Museum Bern
BIFGJ	BIFGJ365-19	LR10946	LR10946	BOLD:ADY4317	NMBE	655[0n]				No				01-Mar-2009	Rasbora paucisqualis			vouchered: registered collection	Naturhistorische Museum Bern
BIFGJ	BIFGJ366-19	LR10947	LR10947	BOLD:ADY4317	NMBE	655[0n]				No				01-Mar-2009	Rasbora paucisqualis			vouchered: registered collection	Naturhistorische Museum Bern
BIFGJ	BIFGJ367-19	LR10948	LR10948	BOLD:ADX9120	NMBE	655[0n]				No				03-Apr-2010	Rasbora paucisqualis			vouchered: registered collection	Naturhistorische Museum Bern
BIFGJ	BIFGJ368-19	LR10949	LR10949	BOLD:ADX9120	NMBE	655[0n]				No				03-Apr-2010	Rasbora paucisqualis			vouchered: registered collection	Naturhistorische Museum Bern
BIFGJ	BIFGJ369-19	LR10952	LR10952	BOLD:ADX9120	NMBE	655[0n]				No				03-Apr-2010	Rasbora paucisqualis			vouchered: registered collection	Naturhistorische Museum Bern
BIFGJ	BIFGJ370-19	LR11054	LR11054	BOLD:ADY0551	NMBE	655[0n]				No				03-Mar-2009	Rasbora einthovenii			vouchered: registered collection	Naturhistorische Museum Bern
BIFGJ	BIFGJ371-19	LR11058	LR11058	BOLD:ADY0551	NMBE	655[0n]				No				28-Feb-2009	Rasbora einthovenii			vouchered: registered collection	Naturhistorische Museum Bern
BIFGJ	BIFGJ372-19	LR11059	LR11059	BOLD:ADY0551	NMBE	655[0n]				No				28-Feb-2009	Rasbora einthovenii			vouchered: registered collection	Naturhistorische Museum Bern
BIFGJ	BIFGJ373-19	LR11066	LR11066	BOLD:ADY0551	NMBE	655[0n]				No				07-Mar-2009	Rasbora einthovenii			vouchered: registered collection	Naturhistorische Museum Bern
BIFGJ	BIFGJ374-19	LR11067	LR11067	BOLD:ADY0551	NMBE	655[0n]				No				07-Mar-2009	Rasbora einthovenii			vouchered: registered collection	Naturhistorische Museum Bern
BIFGJ	BIFGJ375-19	LR11074	LR11074	BOLD:ADY0551	NMBE	655[0n]				No				10-Mar-2009	Rasbora einthovenii			vouchered: registered collection	Naturhistorische Museum Bern
BIFGJ	BIFGJ376-19	LR11075	LR11075	BOLD:ADY0551	NMBE	655[0n]				No				10-Mar-2009	Rasbora einthovenii			vouchered: registered collection	Naturhistorische Museum Bern
BIFGJ	BIFGJ377-19	LR11077	LR11077	BOLD:ADY0551	NMBE	655[0n]				No				04-Mar-2009	Rasbora einthovenii			vouchered: registered collection	Naturhistorische Museum Bern
BIFGJ	BIFGJ378-19	LR11078	LR11078	BOLD:ADY0551	NMBE	655[0n]				No				03-Mar-2009	Rasbora einthovenii			vouchered: registered collection	Naturhistorische Museum Bern
BIFGJ	BIFGJ379-19	LR11079	LR11079	BOLD:ADY0551	NMBE	655[0n]				No				03-Mar-2009	Rasbora einthovenii			vouchered: registered collection	Naturhistorische Museum Bern
BIFGJ	BIFGJ380-19	LR11083	LR11083	BOLD:ACC0580	NMBE	655[0n]				No				27-Feb-2009	Trigonopoma pauciperforatum			vouchered: registered collection	Naturhistorische Museum Bern
BIFGJ	BIFGJ381-19	LR11084	LR11084	BOLD:ABZ6147	NMBE	655[0n]				No				27-Feb-2009	Trigonostigma heteromorpha			vouchered: registered collection	Naturhistorische Museum Bern
BIFGJ	BIFGJ382-19	LR11085	LR11085	BOLD:ABZ6147	NMBE	655[0n]				No				27-Feb-2009	Trigonostigma heteromorpha			vouchered: registered collection	Naturhistorische Museum Bern
BIFGJ	BIFGJ383-19	LR11086	LR11086	BOLD:AAJ8936	NMBE	655[0n]				No				07-Mar-2009	Trigonostigma heteromorpha			vouchered: registered collection	Naturhistorische Museum Bern
BIFGJ	BIFGJ384-19	LR11087	LR11087	BOLD:AAJ8936	NMBE	655[0n]				No				07-Mar-2009	Trigonostigma heteromorpha			vouchered: registered collection	Naturhistorische Museum Bern
BIFGJ	BIFGJ385-19	LR11096	LR11096	BOLD:ABZ6147	NMBE	655[0n]				No				02-Mar-2009	Trigonostigma heteromorpha			vouchered: registered collection	Naturhistorische Museum Bern
BIFGJ	BIFGJ386-19	LR11097	LR11097	BOLD:ABZ6147	NMBE	655[0n]				No				02-Mar-2009	Trigonostigma heteromorpha			vouchered: registered collection	Naturhistorische Museum Bern
BIFGJ	BIFGJ387-19	LR11162	LR11162	BOLD:AAL1358	NMBE	655[0n]				No				10-Mar-2009	Rasbora vulgaris			vouchered: registered collection	Naturhistorische Museum Bern
BIFGJ	BIFGJ388-19	LR11163	LR11163	BOLD:ADY2668	NMBE	655[0n]				No				03-Mar-2009	Rasbora cephalotaenia			vouchered: registered collection	Naturhistorische Museum Bern
BIFGJ	BIFGJ389-19	LR11164	LR11164	BOLD:ADY0551	NMBE	655[0n]				No				05-Mar-2009	Rasbora einthovenii			vouchered: registered collection	Naturhistorische Museum Bern
BIFGJ	BIFGJ390-19	LR11165	LR11165	BOLD:ACA0514	NMBE	655[0n]				No				04-Apr-2010	Rasbora daniconius			vouchered: registered collection	Naturhistorische Museum Bern
BIFGJ	BIFGJ391-19	LR11166	LR11166	BOLD:ACA0514	NMBE	655[0n]				No				04-Apr-2010	Rasbora daniconius			vouchered: registered collection	Naturhistorische Museum Bern
BIFGJ	BIFGJ392-19	LR11172	LR11172	BOLD:ADY0551	NMBE	655[0n]				No				10-Mar-2009	Rasbora einthovenii			vouchered: registered collection	Naturhistorische Museum Bern
BIFGJ	BIFGJ393-19	LR11173	LR11173	BOLD:ADY0551	NMBE	655[0n]				No				10-Mar-2009	Rasbora einthovenii			vouchered: registered collection	Naturhistorische Museum Bern
BIFGJ	BIFGJ394-19	LR11176	LR11176	BOLD:ADY0551	NMBE	655[0n]				No				27-Feb-2009	Rasbora einthovenii			vouchered: registered collection	Naturhistorische Museum Bern
BIFGJ	BIFGJ395-19	LR11178	LR11178	BOLD:ADY1549	NMBE	655[0n]				No				28-Mar-2010	Rasbora einthovenii			vouchered: registered collection	Naturhistorische Museum Bern
BIFGJ	BIFGJ396-19	LR11179	LR11179	BOLD:ADY6053	NMBE	655[0n]				No				03-Apr-2010	Rasbora paviana			vouchered: registered collection	Naturhistorische Museum Bern
BIFGJ	BIFGJ397-19	LR11180	LR11180	BOLD:ADY6053	NMBE	655[0n]				No				03-Apr-2010	Rasbora paviana			vouchered: registered collection	Naturhistorische Museum Bern
BIFGJ	BIFGJ398-19	LR11183	LR11183	BOLD:AAR2898	NMBE	655[0n]				No				19-Mar-2009	Rasbora kalochroma			vouchered: registered collection	Naturhistorische Museum Bern
BIFGJ	BIFGJ399-19	LR11187	LR11187	BOLD:ADY1544	NMBE	655[0n]				No				06-Mar-2009	Rasbora bankanensis			vouchered: registered collection	Naturhistorische Museum Bern
BIFGJ	BIFGJ400-19	LR11188	LR11188	BOLD:ADY1544	NMBE	655[0n]				No				06-Mar-2009	Rasbora bankanensis			vouchered: registered collection	Naturhistorische Museum Bern
BIFGJ	BIFGJ402-19	LR11202	LR11202	BOLD:AAU2983	NMBE	655[0n]				No				03-Mar-2009	Rasbora dusonensis			vouchered: registered collection	Naturhistorische Museum Bern
BIFGJ	BIFGJ403-19	LR11208	LR11208	BOLD:ADY1544	NMBE	655[0n]				No				28-Mar-2010	Rasbora bankanensis			vouchered: registered collection	Naturhistorische Museum Bern
BIFGJ	BIFGJ404-19	LR11209	LR11209	BOLD:ADY1544	NMBE	655[0n]				No				28-Mar-2010	Rasbora bankanensis			vouchered: registered collection	Naturhistorische Museum Bern
BIFGJ	BIFGJ405-19	LR11236	LR11236	BOLD:ADY2666	NMBE	655[0n]				No				02-Apr-2010	Trigonopoma pauciperforatum			vouchered: registered collection	Naturhistorische Museum Bern
BIFGJ	BIFGJ406-19	LR11237	LR11237	BOLD:ADY2666	NMBE	655[0n]				No				02-Apr-2010	Trigonopoma pauciperforatum			vouchered: registered collection	Naturhistorische Museum Bern
BIFGJ	BIFGJ407-19	LR11293	LR11293	BOLD:AAL1358	NMBE	655[0n]				No				10-Mar-2009	Rasbora vulgaris			vouchered: registered collection	Naturhistorische Museum Bern
BIFGJ	BIFGJ408-19	LR11295	LR11295	BOLD:AAE7383	NMBE	655[0n]				No				04-Apr-2010	Rasbora trilineata			vouchered: registered collection	Naturhistorische Museum Bern
BIFGJ	BIFGJ409-19	LR11296	LR11296	BOLD:AAE7383	NMBE	655[0n]				No				04-Apr-2010	Rasbora trilineata			vouchered: registered collection	Naturhistorische Museum Bern
BIFGJ	BIFGJ410-19	LR11297	LR11297	BOLD:AAU5232	NMBE	655[0n]				No				04-Apr-2010	Rasbora borapetensis			vouchered: registered collection	Naturhistorische Museum Bern
BIFGJ	BIFGJ411-19	LR11298	LR11298	BOLD:AAE7383	NMBE	655[0n]				No				04-Apr-2010	Rasbora trilineata			vouchered: registered collection	Naturhistorische Museum Bern
BIFGJ	BIFGJ412-19	LR11299	LR11299	BOLD:AAJ8936	NMBE	655[0n]				No				28-Mar-2010	Trigonostigma heteromorpha			vouchered: registered collection	Naturhistorische Museum Bern
BIFGJ	BIFGJ413-19	LR11300	LR11300	BOLD:AAJ8936	NMBE	655[0n]				No				28-Mar-2010	Trigonostigma heteromorpha			vouchered: registered collection	Naturhistorische Museum Bern
BIFGJ	BIFGJ414-19	LR11305	LR11305	BOLD:AAJ8939	NMBE	655[0n]				No				08-Apr-2010	Trigonostigma espei			vouchered: registered collection	Naturhistorische Museum Bern
BIFGJ	BIFGJ415-19	LR11306	LR11306	BOLD:AAJ8939	NMBE	655[0n]				No				08-Apr-2010	Trigonostigma espei			vouchered: registered collection	Naturhistorische Museum Bern
BIFGJ	BIFGJ416-19	LR11310	LR11310	BOLD:ABZ6147	NMBE	655[0n]				No				02-Mar-2009	Trigonostigma heteromorpha			vouchered: registered collection	Naturhistorische Museum Bern
BIFGJ	BIFGJ417-19	LR11318	LR11318	BOLD:ADY1545	NMBE	655[0n]				No				02-Mar-2009	Rasbora bankanensis			vouchered: registered collection	Naturhistorische Museum Bern
BIFGJ	BIFGJ418-19	LR11319	LR11319	BOLD:ADY1545	NMBE	655[0n]				No				02-Mar-2009	Rasbora bankanensis			vouchered: registered collection	Naturhistorische Museum Bern
BIFGJ	BIFGJ419-19	LR11332	LR11332	BOLD:AAU5133	NMBE	655[0n]				No				28-Mar-2010	Rasbora volzii			vouchered: registered collection	Naturhistorische Museum Bern
BIFGJ	BIFGJ420-19	LR11335	LR11335	BOLD:AAU5133	NMBE	655[0n]				No				26-Mar-2010	Rasbora volzii			vouchered: registered collection	Naturhistorische Museum Bern
BIFGJ	BIFGJ421-19	LR11336	LR11336	BOLD:AAU5133	NMBE	655[0n]				No				26-Mar-2010	Rasbora volzii			vouchered: registered collection	Naturhistorische Museum Bern
BIFGJ	BIFGJ422-19	LR11462	LR11462	BOLD:AAE7383	NMBE	655[0n]				No				28-Feb-2009	Rasbora trilineata			vouchered: registered collection	Naturhistorische Museum Bern
BIFGJ	BIFGJ423-19	LR11463	LR11463	BOLD:AAE7383	NMBE	655[0n]				No				28-Feb-2009	Rasbora trilineata			vouchered: registered collection	Naturhistorische Museum Bern
BIFGJ	BIFGJ424-19	LR11472	LR11472	BOLD:ADY6053	NMBE	655[0n]				No				01-Mar-2009	Rasbora paviana			vouchered: registered collection	Naturhistorische Museum Bern
BIFGJ	BIFGJ425-19	LR11487	LR11487	BOLD:AAL1358	NMBE	655[0n]				No				10-Mar-2009	Rasbora vulgaris			vouchered: registered collection	Naturhistorische Museum Bern
BIFGJ	BIFGJ426-19	LR11488	LR11488	BOLD:AAL1358	NMBE	655[0n]				No				10-Mar-2009	Rasbora vulgaris			vouchered: registered collection	Naturhistorische Museum Bern
BIFGJ	BIFGJ427-19	LR11489	LR11489	BOLD:AAL1358	NMBE	655[0n]				No				10-Mar-2009	Rasbora vulgaris			vouchered: registered collection	Naturhistorische Museum Bern
BIFGJ	BIFGJ428-19	LR11490	LR11490	BOLD:AAL1358	NMBE	655[0n]				No				10-Mar-2009	Rasbora vulgaris			vouchered: registered collection	Naturhistorische Museum Bern
BIFGJ	BIFGJ429-19	LR12864	LR12864	BOLD:ADO1055	NMBE	655[0n]				No				16-Apr-2012	Trigonopoma			vouchered: registered collection	Naturhistorische Museum Bern
BIFGJ	BIFGJ430-19	LR12865	LR12865	BOLD:ADO1055	NMBE	655[0n]				No				16-Apr-2012	Trigonopoma			vouchered: registered collection	Naturhistorische Museum Bern
BIFGJ	BIFGJ431-19	LR12881	LR12881	BOLD:ADY1548	NMBE	655[0n]				No					Rasbora borapetensis			vouchered: registered collection	Naturhistorische Museum Bern
BIFGJ	BIFGJ432-19	LR12890	LR12890	BOLD:ADO1055	NMBE	655[0n]				No				20-Apr-2012	Trigonopoma			vouchered: registered collection	Naturhistorische Museum Bern
BIFGJ	BIFGJ433-19	LR12951	LR12951	BOLD:ADV1540	NMBE	655[0n]				No				28-Apr-2012	Trigonopoma pauciperforatum			vouchered: registered collection	Naturhistorische Museum Bern
BIFGJ	BIFGJ434-19	LR13110	LR13110	BOLD:ADY4516	NMBE	655[0n]				No				25-Apr-2012	Rasbora rutteni			vouchered: registered collection	Naturhistorische Museum Bern
BIFGJ	BIFGJ435-19	LR11311	LR11311	BOLD:ABZ6147	NMBE	640[0n]				No				02-Mar-2009	Trigonostigma heteromorpha			vouchered: registered collection	Naturhistorische Museum Bern
BIFGJ	BIFGJ436-19	LR11322	LR11322	BOLD:ABZ6147	NMBE	640[0n]				No				02-Apr-2010	Trigonostigma heteromorpha			vouchered: registered collection	Naturhistorische Museum Bern
BIFGJ	BIFGJ437-19	LR11323	LR11323	BOLD:AAE7383	NMBE	640[0n]				No				02-Apr-2010	Rasbora trilineata			vouchered: registered collection	Naturhistorische Museum Bern
BIFGJ	BIFGJ438-19	LR09280	LR09280	BOLD:ADY0551	NMBE	640[0n]				No				03-Mar-2009	Rasbora einthovenii			vouchered: registered collection	Naturhistorische Museum Bern
BIFH	BIFD1063-14	BIF1502	BIF1502	BOLD:ADY6054	MZB-BIF1502	652[0n]	2	MK567190	1	Yes				08-Dec-2013	Rasbora aprotaenia			Vouchered:Registered Collection	Indonesian Institute of Sciences, Research Centre for Biology
BIFH	BIFD2055-14	BIF2495	BIF2495	BOLD:ACQ1407	MZB-BIF2495	634[0n]	2	MK567235	1	No				17-Apr-2014	Rasbora baliensis			Vouchered:Registered Collection	Indonesian Institute of Sciences, Research Centre for Biology
BIFH	BIFD2029-14	BIF2469	BIF2469	BOLD:ACQ1407	MZB-BIF2469	637[0n]	2	MK567230	1	No				16-Apr-2014	Rasbora baliensis			Vouchered:Registered Collection	Indonesian Institute of Sciences, Research Centre for Biology
BIFH	BIFD2297-14	BIF2737	BIF2737	BOLD:ACQ1407	MZB-BIF2737	652[0n]	2	MK567273	1	Yes				22-Apr-2014	Rasbora baliensis			Vouchered:Registered Collection	Indonesian Institute of Sciences, Research Centre for Biology
BIFH	BIFD1103-14	BIF1542	BIF1542	BOLD:ADY6054	MZB-BIF1542	652[0n]	2	MK567205	1	Yes				08-Dec-2013	Rasbora aprotaenia			Vouchered:Registered Collection	Indonesian Institute of Sciences, Research Centre for Biology
BIFH	BIFD085-13	BIF0524	BIF0524	BOLD:ADY6054	MZB-BIF00524	652[0n]	2	MK567201	1	Yes				30-Mar-2013	Rasbora aprotaenia			Vouchered:Registered Collection	Indonesian Institute of Sciences, Research Centre for Biology
BIFH	BIFD361-13	BIF0800	BIF0800	BOLD:ADY6054	MZB-BIF00800	652[0n]	2	MK567191	1	Yes				04-Apr-2013	Rasbora aprotaenia			Vouchered:Registered Collection	Indonesian Institute of Sciences, Research Centre for Biology
BIFH	BIFD2054-14	BIF2494	BIF2494	BOLD:ACQ1407	MZB-BIF2494	652[0n]	2	MK567272	1	Yes				17-Apr-2014	Rasbora baliensis			Vouchered:Registered Collection	Indonesian Institute of Sciences, Research Centre for Biology
BIFH	BIFD2197-14	BIF2637	BIF2637	BOLD:ACQ1407	MZB-BIF2637	652[0n]	2	MK567271	1	Yes				19-Apr-2014	Rasbora baliensis			Vouchered:Registered Collection	Indonesian Institute of Sciences, Research Centre for Biology
BIFH	BIFD2634-15	BIF3513	BIF3513	BOLD:ACQ7159	MZB-BIF3513	592[1n]	2	MK567277	1	Yes				19-Nov-2014	Rasbora lateristriata			Vouchered:Registered Collection	Indonesian Institute of Sciences, Research Centre for Biology
BIFH	BIFD2199-14	BIF2639	BIF2639	BOLD:ACQ1407	MZB-BIF2639	652[0n]	2	MK567270	1	Yes				19-Apr-2014	Rasbora baliensis			Vouchered:Registered Collection	Indonesian Institute of Sciences, Research Centre for Biology
BIFH	BIFD537-13	BIF0976	BIF0976	BOLD:ACQ2593	MZB-BIF00976	652[0n]	2	MK567215	1	Yes				27-May-2013	Rasbora argyrotaenia			Vouchered:Registered Collection	Indonesian Institute of Sciences, Research Centre for Biology
BIFH	BIFD699-13	BIF1138	BIF1138	BOLD:ACQ2594	MZB-BIF01138	652[0n]	2	MK567289	1	Yes				29-May-2013	Rasbora sp. 1			Vouchered:Registered Collection	Indonesian Institute of Sciences, Research Centre for Biology
BIFH	BIFD2299-14	BIF2739	BIF2739	BOLD:ACQ1407	MZB-BIF2739	652[0n]	2	MK567269	1	Yes				22-Apr-2014	Rasbora baliensis			Vouchered:Registered Collection	Indonesian Institute of Sciences, Research Centre for Biology
BIFH	BIFD1855-14	BIF2294	BIF2294	BOLD:ACQ1407	MZB-BIF2294	635[0n]	2	MK567268	1	No				15-Apr-2014	Rasbora baliensis			Vouchered:Registered Collection	Indonesian Institute of Sciences, Research Centre for Biology
BIFH	BIFD1911-14	BIF2351	BIF2351	BOLD:ACQ1407	MZB-BIF2351	652[0n]	2	MK567267	1	Yes				15-Apr-2014	Rasbora baliensis			Vouchered:Registered Collection	Indonesian Institute of Sciences, Research Centre for Biology
BIFH	BIFD015-13	BIF0454	BIF0454	BOLD:ACQ2593	MZB-BIF00454	652[0n]	2	MK567219	1	Yes				28-Mar-2013	Rasbora argyrotaenia			Vouchered:Registered Collection	Indonesian Institute of Sciences, Research Centre for Biology
BIFH	BIFD1764-14	BIF2203	BIF2203	BOLD:ACQ1407	MZB-BIF2203	652[0n]	2	MK567266	1	Yes				13-Apr-2014	Rasbora baliensis			Vouchered:Registered Collection	Indonesian Institute of Sciences, Research Centre for Biology
BIFH	BIFD1013-14	BIF1452	BIF1452	BOLD:ADY6054	MZB-BIF1452	652[0n]	2	MK567197	1	Yes				07-Dec-2013	Rasbora aprotaenia			Vouchered:Registered Collection	Indonesian Institute of Sciences, Research Centre for Biology
BIFH	BIFD2521-14	BIF2961	BIF2961	BOLD:ACQ1407	MZB-BIF2961	652[0n]	2	MK567265	1	Yes				24-Apr-2014	Rasbora baliensis			Vouchered:Registered Collection	Indonesian Institute of Sciences, Research Centre for Biology
BIFH	BIFD1458-14	BIF1897	BIF1897	BOLD:ACQ7160	MZB-BIF1897	652[0n]	2	MK567283	1	Yes				07-Apr-2014	Rasbora lateristriata			Vouchered:Registered Collection	Indonesian Institute of Sciences, Research Centre for Biology
BIFH	BIFD1102-14	BIF1541	BIF1541	BOLD:ADY6054	MZB-BIF1541	652[0n]	2	MK567200	1	Yes				08-Dec-2013	Rasbora aprotaenia			Vouchered:Registered Collection	Indonesian Institute of Sciences, Research Centre for Biology
BIFH	BIFD2758-15	BIF3638	BIF3638	BOLD:ACQ2593	MZB-BIF3638	657[0n]	2	MK567214	1	Yes				23-Nov-2014	Rasbora argyrotaenia			Vouchered:Registered Collection	Indonesian Institute of Sciences, Research Centre for Biology
BIFH	BIFD2562-14	BIF3002	BIF3002	BOLD:ACQ1407	MZB-BIF3002	652[0n]	2	MK567264	1	Yes				25-Apr-2014	Rasbora baliensis			Vouchered:Registered Collection	Indonesian Institute of Sciences, Research Centre for Biology
BIFH	BIFD1060-14	BIF1499	BIF1499	BOLD:ADY6054	MZB-BIF1499	652[0n]	2	MK567206	1	Yes				08-Dec-2013	Rasbora aprotaenia			Vouchered:Registered Collection	Indonesian Institute of Sciences, Research Centre for Biology
BIFH	BIFD842-13	BIF1281	BIF1281	BOLD:ACQ7159	MZB-BIF01281	634[0n]	2	MK567280	1	No				31-May-2013	Rasbora lateristriata			Vouchered:Registered Collection	Indonesian Institute of Sciences, Research Centre for Biology
BIFH	BIFD014-13	BIF0453	BIF0453	BOLD:ACQ2593	MZB-BIF00453	652[0n]	2	MK567223	1	Yes				28-Mar-2013	Rasbora argyrotaenia			Vouchered:Registered Collection	Indonesian Institute of Sciences, Research Centre for Biology
BIFH	BIFD2564-14	BIF3004	BIF3004	BOLD:ACQ1407	MZB-BIF3004	652[0n]	2	MK567263	1	Yes				25-Apr-2014	Rasbora baliensis			Vouchered:Registered Collection	Indonesian Institute of Sciences, Research Centre for Biology
BIFH	BIFD2025-14	BIF2465	BIF2465	BOLD:ACQ1407	MZB-BIF2465	652[0n]	2	MK567262	1	Yes				16-Apr-2014	Rasbora baliensis			Vouchered:Registered Collection	Indonesian Institute of Sciences, Research Centre for Biology
BIFH	BIFD843-13	BIF1282	BIF1282	BOLD:ACQ7159	MZB-BIF01282	652[0n]	2	MK567278	1	Yes				31-May-2013	Rasbora lateristriata			Vouchered:Registered Collection	Indonesian Institute of Sciences, Research Centre for Biology
BIFH	BIFD2121-14	BIF2561	BIF2561	BOLD:ACQ1407	MZB-BIF2561	652[0n]	2	MK567261	1	Yes				18-Apr-2014	Rasbora baliensis			Vouchered:Registered Collection	Indonesian Institute of Sciences, Research Centre for Biology
BIFH	BIFD535-13	BIF0974	BIF0974	BOLD:ACQ2593	MZB-BIF00974	646[0n]	2	MK567224	1	No				27-May-2013	Rasbora argyrotaenia			Vouchered:Registered Collection	Indonesian Institute of Sciences, Research Centre for Biology
BIFH	BIFD1228-14	BIF1667	BIF1667	BOLD:ADY6054	MZB-BIF1667	652[0n]	2	MK567207	1	Yes				10-Dec-2013	Rasbora aprotaenia			Vouchered:Registered Collection	Indonesian Institute of Sciences, Research Centre for Biology
BIFH	BIFD2472-14	BIF2912	BIF2912	BOLD:ACQ1407	MZB-BIF2912	652[0n]	2	MK567260	1	Yes				23-Apr-2014	Rasbora baliensis			Vouchered:Registered Collection	Indonesian Institute of Sciences, Research Centre for Biology
BIFH	BIFD425-13	BIF0864	BIF0864	BOLD:ACQ2594	MZB-BIF00864	652[0n]	2	MK567296	1	Yes				25-May-2013	Rasbora sp. 1			Vouchered:Registered Collection	Indonesian Institute of Sciences, Research Centre for Biology
BIFH	BIFD1913-14	BIF2353	BIF2353	BOLD:ACQ1407	MZB-BIF2353	652[0n]	2	MK567259	1	Yes				15-Apr-2014	Rasbora baliensis			Vouchered:Registered Collection	Indonesian Institute of Sciences, Research Centre for Biology
BIFH	BIFD2573-15	BIF3452	BIF3452	BOLD:ACQ7159	MZB-BIF3452	633[0n]	2	MK567285	1	Yes				19-Nov-2014	Rasbora lateristriata				Indonesian Institute of Sciences, Research Centre for Biology
BIFH	BIFD2296-14	BIF2736	BIF2736	BOLD:ACQ1407	MZB-BIF2736	643[0n]	2	MK567258	1	No				22-Apr-2014	Rasbora baliensis			Vouchered:Registered Collection	Indonesian Institute of Sciences, Research Centre for Biology
BIFH	BIFD365-13	BIF0804	BIF0804	BOLD:ACQ2593	MZB-BIF00804	652[0n]	2	MK567216	1	Yes				04-Apr-2013	Rasbora argyrotaenia			Vouchered:Registered Collection	Indonesian Institute of Sciences, Research Centre for Biology
BIFH	BIFD700-13	BIF1139	BIF1139	BOLD:ACQ2594	MZB-BIF01139	652[0n]	2	MK567299	1	Yes				29-May-2013	Rasbora sp. 1			Vouchered:Registered Collection	Indonesian Institute of Sciences, Research Centre for Biology
BIFH	BIFD1101-14	BIF1540	BIF1540	BOLD:ADY6054	MZB-BIF1540	652[0n]	2	MK567208	1	Yes				08-Dec-2013	Rasbora aprotaenia			Vouchered:Registered Collection	Indonesian Institute of Sciences, Research Centre for Biology
BIFH	BIFD039-13	BIF0478	BIF0478	BOLD:ADY6054	MZB-BIF00478	650[0n]	2	MK567209	1	Yes				29-Mar-2013	Rasbora aprotaenia			Vouchered:Registered Collection	Indonesian Institute of Sciences, Research Centre for Biology
BIFH	BIFD176-13	BIF0615	BIF0615	BOLD:ACQ2698	MZB-BIF00615	652[0n]	2	MK567304	1	Yes				01-Apr-2013	Rasbora sp. 1			Vouchered:Registered Collection	Indonesian Institute of Sciences, Research Centre for Biology
BIFH	BIFD2298-14	BIF2738	BIF2738	BOLD:ACQ1407	MZB-BIF2738	652[0n]	2	MK567257	1	Yes				22-Apr-2014	Rasbora baliensis			Vouchered:Registered Collection	Indonesian Institute of Sciences, Research Centre for Biology
BIFH	BIFD2026-14	BIF2466	BIF2466	BOLD:ACQ1407	MZB-BIF2466	652[0n]	2	MK567256	1	Yes				16-Apr-2014	Rasbora baliensis			Vouchered:Registered Collection	Indonesian Institute of Sciences, Research Centre for Biology
BIFH	BIFD107-13	BIF0546	BIF0546	BOLD:ADY6054	MZB-BIF00546	652[0n]	2	MK567210	1	Yes				30-Mar-2013	Rasbora aprotaenia			Vouchered:Registered Collection	Indonesian Institute of Sciences, Research Centre for Biology
BIFH	BIFD040-13	BIF0479	BIF0479	BOLD:ADY6054	MZB-BIF00479	652[0n]	2	MK567195	1	Yes				29-Mar-2013	Rasbora aprotaenia			Vouchered:Registered Collection	Indonesian Institute of Sciences, Research Centre for Biology
BIFH	BIFD212-13	BIF0651	BIF0651	BOLD:ACQ2698	MZB-BIF00651	652[0n]	2	MK567295	1	Yes				01-Apr-2013	Rasbora sp. 1			Vouchered:Registered Collection	Indonesian Institute of Sciences, Research Centre for Biology
BIFH	BIFD1914-14	BIF2354	BIF2354	BOLD:ACQ1407	MZB-BIF2354	652[0n]	2	MK567255	1	Yes				15-Apr-2014	Rasbora baliensis			Vouchered:Registered Collection	Indonesian Institute of Sciences, Research Centre for Biology
BIFH	BIFD018-13	BIF0457	BIF0457	BOLD:ACQ2593	MZB-BIF00457	652[0n]	2	MK567220	1	Yes				28-Mar-2013	Rasbora argyrotaenia			Vouchered:Registered Collection	Indonesian Institute of Sciences, Research Centre for Biology
BIFH	BIFD106-13	BIF0545	BIF0545	BOLD:ADY6054	MZB-BIF00545	652[0n]	2	MK567199	1	Yes				30-Mar-2013	Rasbora aprotaenia			Vouchered:Registered Collection	Indonesian Institute of Sciences, Research Centre for Biology
BIFH	BIFD2563-14	BIF3003	BIF3003	BOLD:ACQ1407	MZB-BIF3003	652[0n]	2	MK567254	1	Yes				25-Apr-2014	Rasbora baliensis			Vouchered:Registered Collection	Indonesian Institute of Sciences, Research Centre for Biology
BIFH	BIFD214-13	BIF0653	BIF0653	BOLD:ACQ2698	MZB-BIF00653	652[0n]	2	MK567290	1	Yes				01-Apr-2013	Rasbora sp. 1			Vouchered:Registered Collection	Indonesian Institute of Sciences, Research Centre for Biology
BIFH	BIFD2473-14	BIF2913	BIF2913	BOLD:ACQ1407	MZB-BIF2913	652[0n]	2	MK567253	1	Yes				23-Apr-2014	Rasbora baliensis			Vouchered:Registered Collection	Indonesian Institute of Sciences, Research Centre for Biology
BIFH	BIFD2755-15	BIF3635	BIF3635	BOLD:ACQ2593	MZB-BIF3635	637[0n]	2	MK567218	1	Yes				23-Nov-2014	Rasbora argyrotaenia			Vouchered:Registered Collection	Indonesian Institute of Sciences, Research Centre for Biology
BIFH	BIFD043-13	BIF0482	BIF0482	BOLD:ADY6054	MZB-BIF00482	652[0n]	2	MK567204	1	Yes				29-Mar-2013	Rasbora aprotaenia			Vouchered:Registered Collection	Indonesian Institute of Sciences, Research Centre for Biology
BIFH	BIFD172-13	BIF0611	BIF0611	BOLD:ACQ2698	MZB-BIF00611	652[0n]	2	MK567292	1	Yes				01-Apr-2013	Rasbora sp. 1			Vouchered:Registered Collection	Indonesian Institute of Sciences, Research Centre for Biology
BIFH	BIFD426-13	BIF0865	BIF0865	BOLD:ACQ2594	MZB-BIF00865	652[0n]	2	MK567287	1	Yes				25-May-2013	Rasbora sp. 1			Vouchered:Registered Collection	Indonesian Institute of Sciences, Research Centre for Biology
BIFH	BIFD1915-14	BIF2355	BIF2355	BOLD:ACQ1407	MZB-BIF2355	652[0n]	2	MK567252	1	Yes				15-Apr-2014	Rasbora baliensis			Vouchered:Registered Collection	Indonesian Institute of Sciences, Research Centre for Biology
BIFH	BIFD2123-14	BIF2563	BIF2563	BOLD:ACQ1407	MZB-BIF2563	652[0n]	2	MK567251	1	Yes				18-Apr-2014	Rasbora baliensis			Vouchered:Registered Collection	Indonesian Institute of Sciences, Research Centre for Biology
BIFH	BIFD174-13	BIF0613	BIF0613	BOLD:ACQ2698	MZB-BIF00613	652[0n]	2	MK567288	1	Yes				01-Apr-2013	Rasbora sp. 1			Vouchered:Registered Collection	Indonesian Institute of Sciences, Research Centre for Biology
BIFH	BIFD1719-14	BIF2158	BIF2158	BOLD:ACQ1407	MZB-BIF2158	652[0n]	2	MK567250	1	Yes				13-Apr-2014	Rasbora baliensis			Vouchered:Registered Collection	Indonesian Institute of Sciences, Research Centre for Biology
BIFH	BIFD2056-14	BIF2496	BIF2496	BOLD:ACQ1407	MZB-BIF2496	637[0n]	2	MK567249	1	No				17-Apr-2014	Rasbora baliensis			Vouchered:Registered Collection	Indonesian Institute of Sciences, Research Centre for Biology
BIFH	BIFD2057-14	BIF2497	BIF2497	BOLD:ACQ1407	MZB-BIF2497	637[0n]	2	MK567248	1	No				17-Apr-2014	Rasbora baliensis			Vouchered:Registered Collection	Indonesian Institute of Sciences, Research Centre for Biology
BIFH	BIFB130-13	BIF0155	BIF0155	BOLD:ACQ6469	MZB-BIF00155	650[0n]	2	MK567306	1	No				19-Nov-2012	Rasbora sp. 2			Vouchered:Registered Collection	Indonesian Institute of Sciences, Research Centre for Biology
BIFH	BIFD2027-14	BIF2467	BIF2467	BOLD:ACQ1407	MZB-BIF2467	652[0n]	2	MK567247	1	Yes				16-Apr-2014	Rasbora baliensis			Vouchered:Registered Collection	Indonesian Institute of Sciences, Research Centre for Biology
BIFH	BIFD2471-14	BIF2911	BIF2911	BOLD:ACQ1407	MZB-BIF2911	652[0n]	2	MK567246	1	Yes				23-Apr-2014	Rasbora baliensis			Vouchered:Registered Collection	Indonesian Institute of Sciences, Research Centre for Biology
BIFH	BIFD2571-15	BIF3450	BIF3450	BOLD:ACQ2593	MZB-BIF3450	652[0n]	4	MK567221	1	Yes				19-Nov-2014	Rasbora argyrotaenia			Vouchered:Registered Collection	Indonesian Institute of Sciences, Research Centre for Biology
BIFH	BIFD213-13	BIF0652	BIF0652	BOLD:ACQ2698	MZB-BIF00652	652[0n]	2	MK567293	1	Yes				01-Apr-2013	Rasbora sp. 1			Vouchered:Registered Collection	Indonesian Institute of Sciences, Research Centre for Biology
BIFH	BIFD2201-14	BIF2641	BIF2641	BOLD:ACQ1407	MZB-BIF2641	652[0n]	2	MK567245	1	Yes				19-Apr-2014	Rasbora baliensis			Vouchered:Registered Collection	Indonesian Institute of Sciences, Research Centre for Biology
BIFH	BIFD104-13	BIF0543	BIF0543	BOLD:ADY6054	MZB-BIF00543	649[0n]	2	MK567196	1	No				30-Mar-2013	Rasbora aprotaenia			Vouchered:Registered Collection	Indonesian Institute of Sciences, Research Centre for Biology
BIFH	BIFD534-13	BIF0973	BIF0973	BOLD:ACQ2593	MZB-BIF00973	652[0n]	2	MK567217	1	Yes				27-May-2013	Rasbora argyrotaenia			Vouchered:Registered Collection	Indonesian Institute of Sciences, Research Centre for Biology
BIFH	BIFD1460-14	BIF1899	BIF1899	BOLD:ACQ7160	MZB-BIF1899	642[0n]	2	MK567281	1	No				07-Apr-2014	Rasbora lateristriata			Vouchered:Registered Collection	Indonesian Institute of Sciences, Research Centre for Biology
BIFH	BIFD1663-14	BIF2102	BIF2102	BOLD:ACQ1407	MZB-BIF2102	652[0n]	2	MK567244	1	Yes				12-Apr-2014	Rasbora baliensis			Vouchered:Registered Collection	Indonesian Institute of Sciences, Research Centre for Biology	Longitude: 113/126111
BIFH	BIFD844-13	BIF1283	BIF1283	BOLD:ACQ7159	MZB-BIF01283	633[0n]	2	MK567282	1	No				31-May-2013	Rasbora lateristriata			Vouchered:Registered Collection	Indonesian Institute of Sciences, Research Centre for Biology
BIFH	BIFD2607-15	BIF3486	BIF3486	BOLD:ACQ7159	MZB-BIF3486	637[0n]	2	MK567284	1	Yes				19-Nov-2014	Rasbora lateristriata			Vouchered:Registered Collection	Indonesian Institute of Sciences, Research Centre for Biology
BIFH	BIFD2295-14	BIF2735	BIF2735	BOLD:ACQ1407	MZB-BIF2735	652[0n]	2	MK567236	1	Yes				22-Apr-2014	Rasbora baliensis			Vouchered:Registered Collection	Indonesian Institute of Sciences, Research Centre for Biology
BIFH	BIFD173-13	BIF0612	BIF0612	BOLD:ACQ2698	MZB-BIF00612	652[0n]	2	MK567297	1	Yes				01-Apr-2013	Rasbora sp. 1			Vouchered:Registered Collection	Indonesian Institute of Sciences, Research Centre for Biology
BIFH	BIFD216-13	BIF0655	BIF0655	BOLD:ACQ2698	MZB-BIF00655	652[0n]	2	MK567300	1	Yes				01-Apr-2013	Rasbora sp. 1			Vouchered:Registered Collection	Indonesian Institute of Sciences, Research Centre for Biology
BIFH	BIFD2759-15	BIF3639	BIF3639	BOLD:ACQ2593	MZB-BIF3639	636[0n]	2	MK567222	1	Yes				23-Nov-2014	Rasbora argyrotaenia			Vouchered:Registered Collection	Indonesian Institute of Sciences, Research Centre for Biology
BIFH	BIFD423-13	BIF0862	BIF0862	BOLD:ACQ2594	MZB-BIF00862	652[0n]	2	MK567298	1	Yes				25-May-2013	Rasbora sp. 1			Vouchered:Registered Collection	Indonesian Institute of Sciences, Research Centre for Biology
BIFH	BIFD2737-15	BIF3616	BIF3616	BOLD:ACQ7160	MZB-BIF3616	642[1n]	2	MK567276	1	Yes				22-Nov-2014	Rasbora lateristriata			Vouchered:Registered Collection	Indonesian Institute of Sciences, Research Centre for Biology
BIFH	BIFD2738-15	BIF3617	BIF3617	BOLD:ACQ7160	MZB-BIF3617	633[0n]	2	MK567279	1	Yes				22-Nov-2014	Rasbora lateristriata			Vouchered:Registered Collection	Indonesian Institute of Sciences, Research Centre for Biology
BIFH	BIFD215-13	BIF0654	BIF0654	BOLD:ACQ2698	MZB-BIF00654	652[0n]	2	MK567286	1	Yes				01-Apr-2013	Rasbora sp. 1			Vouchered:Registered Collection	Indonesian Institute of Sciences, Research Centre for Biology
BIFH	BIFD2756-15	BIF3636	BIF3636	BOLD:ACQ2593	MZB-BIF3636	636[0n]	2	MK567225	1	Yes				23-Nov-2014	Rasbora argyrotaenia			Vouchered:Registered Collection	Indonesian Institute of Sciences, Research Centre for Biology
BIFH	BIFD1225-14	BIF1664	BIF1664	BOLD:ADY6054	MZB-BIF1664	652[0n]	2	MK567203	1	Yes				10-Dec-2013	Rasbora aprotaenia			Vouchered:Registered Collection	Indonesian Institute of Sciences, Research Centre for Biology
BIFH	BIFD1064-14	BIF1503	BIF1503	BOLD:ADY6054	MZB-BIF1503	652[0n]	2	MK567202	1	Yes				08-Dec-2013	Rasbora aprotaenia			Vouchered:Registered Collection	Indonesian Institute of Sciences, Research Centre for Biology
BIFH	BIFD2053-14	BIF2493	BIF2493	BOLD:ACQ1407	MZB-BIF2493	652[0n]	2	MK567234	1	Yes				17-Apr-2014	Rasbora baliensis			Vouchered:Registered Collection	Indonesian Institute of Sciences, Research Centre for Biology
BIFH	BIFD698-13	BIF1137	BIF1137	BOLD:ACQ2594	MZB-BIF01137	652[0n]	2	MK567291	1	Yes				29-May-2013	Rasbora sp. 1			Vouchered:Registered Collection	Indonesian Institute of Sciences, Research Centre for Biology
BIFH	BIFD701-13	BIF1140	BIF1140	BOLD:ACQ2594	MZB-BIF01140	652[0n]	2	MK567294	1	Yes				29-May-2013	Rasbora sp. 1			Vouchered:Registered Collection	Indonesian Institute of Sciences, Research Centre for Biology
BIFH	BIFD1062-14	BIF1501	BIF1501	BOLD:ADY6054	MZB-BIF1501	652[0n]	2	MK567198	1	Yes				08-Dec-2013	Rasbora aprotaenia			Vouchered:Registered Collection	Indonesian Institute of Sciences, Research Centre for Biology
BIFH	BIFD702-13	BIF1141	BIF1141	BOLD:ACQ2594	MZB-BIF01141	652[0n]	2	MK567305	1	Yes				29-May-2013	Rasbora sp. 1			Vouchered:Registered Collection	Indonesian Institute of Sciences, Research Centre for Biology
BIFH	BIFD2735-15	BIF3614	BIF3614	BOLD:ACQ7160	MZB-BIF3614	652[0n]	4	MK567275	1	Yes				22-Nov-2014	Rasbora lateristriata			Vouchered:Registered Collection	Indonesian Institute of Sciences, Research Centre for Biology
BIFH	BIFD175-13	BIF0614	BIF0614	BOLD:ACQ2698	MZB-BIF00614	652[0n]	2	MK567301	1	Yes				01-Apr-2013	Rasbora sp. 1			Vouchered:Registered Collection	Indonesian Institute of Sciences, Research Centre for Biology
BIFH	BIFD363-13	BIF0802	BIF0802	BOLD:ACQ2593	MZB-BIF00802	652[0n]	2	MK567213	1	Yes				04-Apr-2013	Rasbora argyrotaenia			Vouchered:Registered Collection	Indonesian Institute of Sciences, Research Centre for Biology
BIFH	BIFD1720-14	BIF2159	BIF2159	BOLD:ACQ1407	MZB-BIF2159	652[0n]	2	MK567233	1	Yes				13-Apr-2014	Rasbora baliensis			Vouchered:Registered Collection	Indonesian Institute of Sciences, Research Centre for Biology
BIFH	BIFD362-13	BIF0801	BIF0801	BOLD:ACQ2593	MZB-BIF00801	652[0n]	2	MK567211	1	Yes				04-Apr-2013	Rasbora argyrotaenia			Vouchered:Registered Collection	Indonesian Institute of Sciences, Research Centre for Biology
BIFH	BIFD1061-14	BIF1500	BIF1500	BOLD:ADY6054	MZB-BIF1500	652[0n]	2	MK567194	1	Yes				08-Dec-2013	Rasbora aprotaenia			Vouchered:Registered Collection	Indonesian Institute of Sciences, Research Centre for Biology
BIFH	BIFD041-13	BIF0480	BIF0480	BOLD:ADY6054	MZB-BIF00480	652[0n]	2	MK567193	1	Yes				29-Mar-2013	Rasbora aprotaenia			Vouchered:Registered Collection	Indonesian Institute of Sciences, Research Centre for Biology
BIFH	BIFD1105-14	BIF1544	BIF1544	BOLD:ADY6054	MZB-BIF1544	652[0n]	2	MK567192	1	Yes				08-Dec-2013	Rasbora aprotaenia			Vouchered:Registered Collection	Indonesian Institute of Sciences, Research Centre for Biology
BIFH	BIFD422-13	BIF0861	BIF0861	BOLD:ACQ2594	MZB-BIF00861	637[0n]	2	MK567302	1	No				25-May-2013	Rasbora sp. 1			Vouchered:Registered Collection	Indonesian Institute of Sciences, Research Centre for Biology
BIFH	BIFD2198-14	BIF2638	BIF2638	BOLD:ACQ1407	MZB-BIF2638	652[0n]	2	MK567232	1	Yes				19-Apr-2014	Rasbora baliensis			Vouchered:Registered Collection	Indonesian Institute of Sciences, Research Centre for Biology
BIFH	BIFD2122-14	BIF2562	BIF2562	BOLD:ACQ1407	MZB-BIF2562	652[0n]	2	MK567231	1	Yes				18-Apr-2014	Rasbora baliensis			Vouchered:Registered Collection	Indonesian Institute of Sciences, Research Centre for Biology
BIFH	BIFD424-13	BIF0863	BIF0863	BOLD:ACQ2594	MZB-BIF00863	652[0n]	2	MK567303	1	Yes				25-May-2013	Rasbora sp. 1			Vouchered:Registered Collection	Indonesian Institute of Sciences, Research Centre for Biology
BIFH	BIFD017-13	BIF0456	BIF0456	BOLD:ACQ2593	MZB-BIF00456	652[0n]	2	MK567212	1	Yes				28-Mar-2013	Rasbora argyrotaenia			Vouchered:Registered Collection	Indonesian Institute of Sciences, Research Centre for Biology
BIFH	BIFD2028-14	BIF2468	BIF2468	BOLD:ACQ1407	MZB-BIF2468	652[0n]	2	MK567229	1	Yes				16-Apr-2014	Rasbora baliensis			Vouchered:Registered Collection	Indonesian Institute of Sciences, Research Centre for Biology
BIFH	BIFD1226-14	BIF1665	BIF1665	BOLD:ADY6054	MZB-BIF1665	652[0n]	2	MK567189	1	Yes				10-Dec-2013	Rasbora aprotaenia			Vouchered:Registered Collection	Indonesian Institute of Sciences, Research Centre for Biology
BIFH	BIFD1763-14	BIF2202	BIF2202	BOLD:ACQ1407	MZB-BIF2202	652[0n]	2	MK567228	1	Yes				13-Apr-2014	Rasbora baliensis			Vouchered:Registered Collection	Indonesian Institute of Sciences, Research Centre for Biology
BIFH	BIFD846-13	BIF1285	BIF1285	BOLD:ACQ7159	MZB-BIF01285	652[0n]	2	MK567274	1	Yes				31-May-2013	Rasbora lateristriata			Vouchered:Registered Collection	Indonesian Institute of Sciences, Research Centre for Biology
BIFH	BIFZB192-17	IRD BIF3761.2	BIF3761	BOLD:ACQ1407	MZB-BIF3761	652[0n]	2	MK567243	1	Yes				28-Mar-2015	Rasbora baliensis			vouchered: registered collection	Indonesian Institute of Sciences, Research Centre for Biology
BIFH	BIFZB191-17	IRD BIF3760.2	BIF3760	BOLD:ACQ1407	MZB-BIF3760	652[0n]	2	MK567227	1	Yes				28-Mar-2015	Rasbora baliensis			vouchered: registered collection	Indonesian Institute of Sciences, Research Centre for Biology
BIFH	BIFD2882-16	BIF3762	BIF3762.2	BOLD:ACQ1407	MZB-BIF3762	652[0n]	2	MK567226	1	Yes				28-Mar-2015	Rasbora baliensis				Indonesian Institute of Sciences, Research Centre for Biology
BIFH	BIFD2883-16	BIF3763	BIF3763.2	BOLD:ACQ1407	MZB-BIF3763	652[0n]	2	MK567242	1	Yes				28-Mar-2015	Rasbora baliensis				Indonesian Institute of Sciences, Research Centre for Biology
BIFH	BIFD2884-16	BIF3764	BIF3764.2	BOLD:ACQ1407	MZB-BIF3764	652[0n]	2	MK567241	1	Yes				28-Mar-2015	Rasbora baliensis				Indonesian Institute of Sciences, Research Centre for Biology
BIFH	BIFD2885-16	BIF3765	BIF3765.2	BOLD:ACQ1407	MZB-BIF3765	652[0n]	2	MK567240	2	Yes				28-Mar-2015	Rasbora baliensis				Indonesian Institute of Sciences, Research Centre for Biology
BIFH	BIFD2886-16	BIF3766	BIF3766.2	BOLD:ACQ1407	MZB-BIF3766	652[0n]	2	MK567239	1	Yes				28-Mar-2015	Rasbora baliensis				Indonesian Institute of Sciences, Research Centre for Biology
BIFH	BIFD2887-16	BIF3767	BIF3767.2	BOLD:ACQ1407	MZB-BIF3767	652[0n]	2	MK567238	1	Yes				28-Mar-2015	Rasbora baliensis				Indonesian Institute of Sciences, Research Centre for Biology
BIFH	BIFD2888-16	BIF3768	BIF3768.2	BOLD:ACQ1407	MZB-BIF3768	652[0n]	2	MK567237	1	Yes				28-Mar-2015	Rasbora baliensis				Indonesian Institute of Sciences, Research Centre for Biology
BIFHB	BIFD538-13	BIF0977	BIF0977	BOLD:ACQ2593	MZB-BIF00977	652[0n]	2	KT960804	1	Yes				27-May-2013	Rasbora argyrotaenia			Vouchered:Registered Collection	Indonesian Institute of Sciences, Research Centre for Biology
BIFHB	BIFD1857-14	BIF2296	BIF2296	BOLD:ACQ1407	MZB-BIF2296	652[0n]	2	KT960811	1	Yes				15-Apr-2014	Rasbora baliensis			Vouchered:Registered Collection	Indonesian Institute of Sciences, Research Centre for Biology
BIFHB	BIFD2200-14	BIF2640	BIF2640	BOLD:ACQ1407	MZB-BIF2640	652[0n]	2	KT960810	1	Yes				19-Apr-2014	Rasbora baliensis			Vouchered:Registered Collection	Indonesian Institute of Sciences, Research Centre for Biology
BIFHB	BIFD2739-15	BIF3618	BIF3618	BOLD:ACQ7160	MZB-BIF3618	633[0n]	2	KT960819	1	Yes				22-Nov-2014	Rasbora lateristriata			Vouchered:Registered Collection	Indonesian Institute of Sciences, Research Centre for Biology
BIFHB	BIFD1662-14	BIF2101	BIF2101	BOLD:ACQ1407	MZB-BIF2101	652[0n]	2	KT960806	1	Yes				12-Apr-2014	Rasbora baliensis			Vouchered:Registered Collection	Indonesian Institute of Sciences, Research Centre for Biology	Longitude: 113/126111
BIFHB	BIFD2635-15	BIF3514	BIF3514	BOLD:ACQ7159	MZB-BIF3514	633[0n]	2	KT960816	1	Yes				19-Nov-2014	Rasbora lateristriata			Vouchered:Registered Collection	Indonesian Institute of Sciences, Research Centre for Biology
BIFHB	BIFD1459-14	BIF1898	BIF1898	BOLD:ACQ7160	MZB-BIF1898	652[0n]	2	KT960814	1	Yes				07-Apr-2014	Rasbora lateristriata			Vouchered:Registered Collection	Indonesian Institute of Sciences, Research Centre for Biology
BIFHB	BIFD042-13	BIF0481	BIF0481	BOLD:ADY6054	MZB-BIF00481	652[0n]	2	KT960796	1	Yes				29-Mar-2013	Rasbora aprotaenia			Vouchered:Registered Collection	Indonesian Institute of Sciences, Research Centre for Biology
BIFHB	BIFD016-13	BIF0455	BIF0455	BOLD:ACQ2593	MZB-BIF00455	652[0n]	2	KT960803	1	Yes				28-Mar-2013	Rasbora argyrotaenia			Vouchered:Registered Collection	Indonesian Institute of Sciences, Research Centre for Biology
BIFHB	BIFD364-13	BIF0803	BIF0803	BOLD:ACQ2593	MZB-BIF00803	652[0n]	2	KT960801	1	Yes				04-Apr-2013	Rasbora argyrotaenia			Vouchered:Registered Collection	Indonesian Institute of Sciences, Research Centre for Biology
BIFHB	BIFD2736-15	BIF3615	BIF3615	BOLD:ACQ7160	MZB-BIF3615	632[0n]	2	KT960815	1	Yes				22-Nov-2014	Rasbora lateristriata			Vouchered:Registered Collection	Indonesian Institute of Sciences, Research Centre for Biology
BIFHB	BIFD1765-14	BIF2204	BIF2204	BOLD:ACQ1407	MZB-BIF2204	652[0n]	2	KT960809	1	Yes				13-Apr-2014	Rasbora baliensis			Vouchered:Registered Collection	Indonesian Institute of Sciences, Research Centre for Biology
BIFHB	BIFD2124-14	BIF2564	BIF2564	BOLD:ACQ1407	MZB-BIF2564	652[0n]	2	KT960807	1	Yes				18-Apr-2014	Rasbora baliensis			Vouchered:Registered Collection	Indonesian Institute of Sciences, Research Centre for Biology
BIFHB	BIFD1229-14	BIF1668	BIF1668	BOLD:ADY6054	MZB-BIF1668	652[0n]	2	KT960799	1	Yes				10-Dec-2013	Rasbora aprotaenia			Vouchered:Registered Collection	Indonesian Institute of Sciences, Research Centre for Biology
BIFHB	BIFD845-13	BIF1284	BIF1284	BOLD:ACQ7159	MZB-BIF01284	652[0n]	2	KT960818	1	Yes				31-May-2013	Rasbora lateristriata			Vouchered:Registered Collection	Indonesian Institute of Sciences, Research Centre for Biology
BIFHB	BIFD1227-14	BIF1666	BIF1666	BOLD:ADY6054	MZB-BIF1666	652[0n]	2	KT960800	1	Yes				10-Dec-2013	Rasbora aprotaenia			Vouchered:Registered Collection	Indonesian Institute of Sciences, Research Centre for Biology
BIFHB	BIFD1912-14	BIF2352	BIF2352	BOLD:ACQ1407	MZB-BIF2352	646[0n]	2	KT960808	1	No				15-Apr-2014	Rasbora baliensis			Vouchered:Registered Collection	Indonesian Institute of Sciences, Research Centre for Biology
BIFHB	BIFD2636-15	BIF3515	BIF3515	BOLD:ACQ7159	MZB-BIF3515	633[0n]	2	KT960812	1	Yes				19-Nov-2014	Rasbora lateristriata			Vouchered:Registered Collection	Indonesian Institute of Sciences, Research Centre for Biology
BIFHB	BIFD1104-14	BIF1543	BIF1543	BOLD:ADY6054	MZB-BIF1543	652[0n]	2	KT960798	1	Yes				08-Dec-2013	Rasbora aprotaenia			Vouchered:Registered Collection	Indonesian Institute of Sciences, Research Centre for Biology
BIFHB	BIFD536-13	BIF0975	BIF0975	BOLD:ACQ2593	MZB-BIF00975	652[0n]	2	KT960805	1	Yes				27-May-2013	Rasbora argyrotaenia			Vouchered:Registered Collection	Indonesian Institute of Sciences, Research Centre for Biology
BIFHB	BIFD1461-14	BIF1900	BIF1900	BOLD:ACQ7160	MZB-BIF1900	652[0n]	2	KT960813	1	Yes				07-Apr-2014	Rasbora lateristriata			Vouchered:Registered Collection	Indonesian Institute of Sciences, Research Centre for Biology
BIFHB	BIFD2757-15	BIF3637	BIF3637	BOLD:ACQ2593	MZB-BIF3637	615[0n]	2	KT960802	1	Yes				23-Nov-2014	Rasbora argyrotaenia			Vouchered:Registered Collection	Indonesian Institute of Sciences, Research Centre for Biology
BIFHB	BIFD2605-15	BIF3484	BIF3484	BOLD:ACQ7159	MZB-BIF3484	633[1n]	2	KT960817	1	Yes				19-Nov-2014	Rasbora lateristriata			Vouchered:Registered Collection	Indonesian Institute of Sciences, Research Centre for Biology
BIFHB	BIFD105-13	BIF0544	BIF0544	BOLD:ADY6054	MZB-BIF00544	652[0n]	2	KT960797	1	Yes				30-Mar-2013	Rasbora aprotaenia			Vouchered:Registered Collection	Indonesian Institute of Sciences, Research Centre for Biology

## Sheet: Voucher Info
Project:	BIFGG;BIFGJ;BIFH;BIFHB (991 records selected)			User:	Arni R. F. Sholihah
Created:	2019-09-13
Sample ID	Field ID	Museum ID	Collection Code	Institution Storing
BIF5724	BIF5724.2	MZB-BIF5724	MZB	Indonesian Institute of Sciences, Research Centre for Biology
BIF4600	BIF4600.2	MZB-BIF4600	MZB	Indonesian Institute of Sciences, Research Centre for Biology
BIF4508	BIF4508.2	MZB-BIF4508	MZB	Indonesian Institute of Sciences, Research Centre for Biology
BIF5723	BIF5723.2	MZB-BIF5723	MZB	Indonesian Institute of Sciences, Research Centre for Biology
BIF6707	BIF6707	MZB-BIF6707	MZB	Indonesian Institute of Sciences, Research Centre for Biology
BIF5717	BIF5717.2	MZB-BIF5717	MZB	Indonesian Institute of Sciences, Research Centre for Biology
BIF5725	BIF5725.2	MZB-BIF5725	MZB	Indonesian Institute of Sciences, Research Centre for Biology
BIF5069	BIF5069.2	MZB-BIF5069	MZB	Indonesian Institute of Sciences, Research Centre for Biology
BIF5727	BIF5727.2	MZB-BIF5727	MZB	Indonesian Institute of Sciences, Research Centre for Biology
BIF5716	BIF5716.2	MZB-BIF5716	MZB	Indonesian Institute of Sciences, Research Centre for Biology
BIF4212	BIF4212.2	MZB-BIF4212	MZB	Indonesian Institute of Sciences, Research Centre for Biology
BIF4923	BIF4923.2	MZB-BIF4923	MZB	Indonesian Institute of Sciences, Research Centre for Biology
BIF4507	BIF4507.2	MZB-BIF4507	MZB	Indonesian Institute of Sciences, Research Centre for Biology
BIF4670	BIF4670.2	MZB-BIF4670	MZB	Indonesian Institute of Sciences, Research Centre for Biology
BIF4261	BIF4261.2	MZB-BIF4261	MZB	Indonesian Institute of Sciences, Research Centre for Biology
BIF5676	BIF5676.2	MZB-BIF5676	MZB	Indonesian Institute of Sciences, Research Centre for Biology
BIF4774	BIF4774.2	MZB-BIF4774	MZB	Indonesian Institute of Sciences, Research Centre for Biology
BIF4186	BIF4186.2	MZB-BIF4186	MZB	Indonesian Institute of Sciences, Research Centre for Biology
BIF4214	BIF4214.2	MZB-BIF4214	MZB	Indonesian Institute of Sciences, Research Centre for Biology
BIF5828	BIF5828.2	MZB-BIF5828	MZB	Indonesian Institute of Sciences, Research Centre for Biology
BIF6116	BIF6116.2	MZB-BIF6116	MZB	Indonesian Institute of Sciences, Research Centre for Biology
BIF4880	BIF4880.2	MZB-BIF4880	MZB	Indonesian Institute of Sciences, Research Centre for Biology
BIF4587	BIF4587.2	MZB-BIF4587	MZB	Indonesian Institute of Sciences, Research Centre for Biology
BIF6217	BIF6217.2	MZB-BIF6217	MZB	Indonesian Institute of Sciences, Research Centre for Biology
BIF4679	BIF4679.2	MZB-BIF4679	MZB	Indonesian Institute of Sciences, Research Centre for Biology
BIF4263	BIF4263.2	MZB-BIF4263	MZB	Indonesian Institute of Sciences, Research Centre for Biology
BIF4372	BIF4372.2	MZB-BIF4372	MZB	Indonesian Institute of Sciences, Research Centre for Biology
BIF5677	BIF5677.2	MZB-BIF5677	MZB	Indonesian Institute of Sciences, Research Centre for Biology
BIF4262	BIF4262.2	MZB-BIF4262	MZB	Indonesian Institute of Sciences, Research Centre for Biology
BIF5675	BIF5675.2	MZB-BIF5675	MZB	Indonesian Institute of Sciences, Research Centre for Biology
BIF5737	BIF5737.2	MZB-BIF5737	MZB	Indonesian Institute of Sciences, Research Centre for Biology
BIF5726	BIF5726.2	MZB-BIF5726	MZB	Indonesian Institute of Sciences, Research Centre for Biology
BIF6089	BIF6089.2	MZB-BIF6089	MZB	Indonesian Institute of Sciences, Research Centre for Biology
BIF4879	BIF4879.2	MZB-BIF4879	MZB	Indonesian Institute of Sciences, Research Centre for Biology
BIF4601	BIF4601.2	MZB-BIF4601	MZB	Indonesian Institute of Sciences, Research Centre for Biology
BIF5674	BIF5674.2	MZB-BIF5674	MZB	Indonesian Institute of Sciences, Research Centre for Biology
BIF4878	BIF4878.2	MZB-BIF4878	MZB	Indonesian Institute of Sciences, Research Centre for Biology
BIF5738	BIF5738.2	MZB-BIF5738	MZB	Indonesian Institute of Sciences, Research Centre for Biology
BIF4671	BIF4671.2	MZB-BIF4671	MZB	Indonesian Institute of Sciences, Research Centre for Biology
BIF6492	BIF6492.2	MZB-BIF6492	MZB	Indonesian Institute of Sciences, Research Centre for Biology
BIF5652	BIF5652.2	MZB-BIF5652	MZB	Indonesian Institute of Sciences, Research Centre for Biology
BIF5719	BIF5719.2	MZB-BIF5719	MZB	Indonesian Institute of Sciences, Research Centre for Biology
BIF5877	BIF5877.2	MZB-BIF5877	MZB	Indonesian Institute of Sciences, Research Centre for Biology
BIF4787	BIF4787.2	MZB-BIF4787	MZB	Indonesian Institute of Sciences, Research Centre for Biology
BIF5876	BIF5876.2	MZB-BIF5876	MZB	Indonesian Institute of Sciences, Research Centre for Biology
BIF5878	BIF5878.2	MZB-BIF5878	MZB	Indonesian Institute of Sciences, Research Centre for Biology
BIF5640	BIF5640.2	MZB-BIF5640	MZB	Indonesian Institute of Sciences, Research Centre for Biology
BIF5926	BIF5926.2	MZB-BIF5926	MZB	Indonesian Institute of Sciences, Research Centre for Biology
BIF4877	BIF4877.2	MZB-BIF4877	MZB	Indonesian Institute of Sciences, Research Centre for Biology
BIF5646	BIF5646.2	MZB-BIF5646	MZB	Indonesian Institute of Sciences, Research Centre for Biology
BIF5645	BIF5645.2	MZB-BIF5645	MZB	Indonesian Institute of Sciences, Research Centre for Biology
BIF5712	BIF5712.2	MZB-BIF5712	MZB	Indonesian Institute of Sciences, Research Centre for Biology
BIF5650	BIF5650.2	MZB-BIF5650	MZB	Indonesian Institute of Sciences, Research Centre for Biology
BIF5817	BIF5817.2	MZB-BIF5817	MZB	Indonesian Institute of Sciences, Research Centre for Biology
BIF5648	BIF5648.2	MZB-BIF5648	MZB	Indonesian Institute of Sciences, Research Centre for Biology
BIF6494	BIF6494.2	MZB-BIF6494	MZB	Indonesian Institute of Sciences, Research Centre for Biology
BIF4853	BIF4853.2	MZB-BIF4853	MZB	Indonesian Institute of Sciences, Research Centre for Biology
BIF6489	BIF6489.2	MZB-BIF6489	MZB	Indonesian Institute of Sciences, Research Centre for Biology
BIF4786	BIF4786.2	MZB-BIF4786	MZB	Indonesian Institute of Sciences, Research Centre for Biology
BIF5636	BIF5636.2	MZB-BIF5636	MZB	Indonesian Institute of Sciences, Research Centre for Biology
BIF5713	BIF5713.2	MZB-BIF5713	MZB	Indonesian Institute of Sciences, Research Centre for Biology
BIF4788	BIF4788.2	MZB-BIF4788	MZB	Indonesian Institute of Sciences, Research Centre for Biology
BIF5875	BIF5875.2	MZB-BIF5875	MZB	Indonesian Institute of Sciences, Research Centre for Biology
BIF4185	BIF4185.2	MZB-BIF4185	MZB	Indonesian Institute of Sciences, Research Centre for Biology
BIF5637	BIF5637.2	MZB-BIF5637	MZB	Indonesian Institute of Sciences, Research Centre for Biology
BIF4922	BIF4922.2	MZB-BIF4922	MZB	Indonesian Institute of Sciences, Research Centre for Biology
BIF6216	BIF6216.2	MZB-BIF6216	MZB	Indonesian Institute of Sciences, Research Centre for Biology
BIF4373	BIF4373.2	MZB-BIF4373	MZB	Indonesian Institute of Sciences, Research Centre for Biology
BIF5824	BIF5824.2	MZB-BIF5824	MZB	Indonesian Institute of Sciences, Research Centre for Biology
BIF4855	BIF4855.2	MZB-BIF4855	MZB	Indonesian Institute of Sciences, Research Centre for Biology
BIF6115	BIF6115.2	MZB-BIF6115	MZB	Indonesian Institute of Sciences, Research Centre for Biology
BIF4602	BIF4602.2	MZB-BIF4602	MZB	Indonesian Institute of Sciences, Research Centre for Biology
BIF5745	BIF5745.2	MZB-BIF5745	MZB	Indonesian Institute of Sciences, Research Centre for Biology
BIF6090	BIF6090.2	MZB-BIF6090	MZB	Indonesian Institute of Sciences, Research Centre for Biology
BIF4673	BIF4673.2	MZB-BIF4673	MZB	Indonesian Institute of Sciences, Research Centre for Biology
BIF4773	BIF4773.2	MZB-BIF4773	MZB	Indonesian Institute of Sciences, Research Centre for Biology
BIF5928	BIF5928.2	MZB-BIF5928	MZB	Indonesian Institute of Sciences, Research Centre for Biology
BIF4873	BIF4873.2	MZB-BIF4873	MZB	Indonesian Institute of Sciences, Research Centre for Biology
BIF4772	BIF4772.2	MZB-BIF4772	MZB	Indonesian Institute of Sciences, Research Centre for Biology
BIF4509	BIF4509.2	MZB-BIF4509	MZB	Indonesian Institute of Sciences, Research Centre for Biology
BIF4876	BIF4876.2	MZB-BIF4876	MZB	Indonesian Institute of Sciences, Research Centre for Biology
BIF5647	BIF5647.2	MZB-BIF5647	MZB	Indonesian Institute of Sciences, Research Centre for Biology
BIF5706	BIF5706.2	MZB-BIF5706	MZB	Indonesian Institute of Sciences, Research Centre for Biology
BIF5635	BIF5635.2	MZB-BIF5635	MZB	Indonesian Institute of Sciences, Research Centre for Biology
BIF4789	BIF4789.2	MZB-BIF4789	MZB	Indonesian Institute of Sciences, Research Centre for Biology
BIF4371	BIF4371.2	MZB-BIF4371	MZB	Indonesian Institute of Sciences, Research Centre for Biology
BIF6490	BIF6490.2	MZB-BIF6490	MZB	Indonesian Institute of Sciences, Research Centre for Biology
BIF5823	BIF5823.2	MZB-BIF5823	MZB	Indonesian Institute of Sciences, Research Centre for Biology
BIF5961	BIF5961.2	MZB-BIF5961	MZB	Indonesian Institute of Sciences, Research Centre for Biology
BIF5962	BIF5962.2	MZB-BIF5962	MZB	Indonesian Institute of Sciences, Research Centre for Biology
BIF4588	BIF4588.2	MZB-BIF4588	MZB	Indonesian Institute of Sciences, Research Centre for Biology
BIF5641	BIF5641.2	MZB-BIF5641	MZB	Indonesian Institute of Sciences, Research Centre for Biology
BIF5673	BIF5673.2	MZB-BIF5673	MZB	Indonesian Institute of Sciences, Research Centre for Biology
BIF4213	BIF4213.2	MZB-BIF4213	MZB	Indonesian Institute of Sciences, Research Centre for Biology
BIF5638	BIF5638.2	MZB-BIF5638	MZB	Indonesian Institute of Sciences, Research Centre for Biology
BIF5655	BIF5655.2	MZB-BIF5655	MZB	Indonesian Institute of Sciences, Research Centre for Biology
BIF4854	BIF4854.2	MZB-BIF4854	MZB	Indonesian Institute of Sciences, Research Centre for Biology
BIF4150	BIF4150.2	MZB-BIF4150	MZB	Indonesian Institute of Sciences, Research Centre for Biology
BIF5720	BIF5720.2	MZB-BIF5720	MZB	Indonesian Institute of Sciences, Research Centre for Biology
BIF5053	BIF5053.2	MZB-BIF5053	MZB	Indonesian Institute of Sciences, Research Centre for Biology
BIF5746	BIF5746.2	MZB-BIF5746	MZB	Indonesian Institute of Sciences, Research Centre for Biology
BIF5927	BIF5927.2	MZB-BIF5927	MZB	Indonesian Institute of Sciences, Research Centre for Biology
BIF8901	BIF8901	MZB-BIF8901	MZB	Indonesian Institute of Sciences, Research Centre for Biology
BIF8902	BIF8902	MZB-BIF8902	MZB	Indonesian Institute of Sciences, Research Centre for Biology
BIF8868	BIF8868	MZB-BIF8868	MZB	Indonesian Institute of Sciences, Research Centre for Biology
BIF8869	BIF8869	MZB-BIF8869	MZB	Indonesian Institute of Sciences, Research Centre for Biology
BIF8870	BIF8870	MZB-BIF8870	MZB	Indonesian Institute of Sciences, Research Centre for Biology
BIF8871	BIF8871	MZB-BIF8871	MZB	Indonesian Institute of Sciences, Research Centre for Biology
BIF9008	BIF9008	MZB-BIF9008	MZB	Indonesian Institute of Sciences, Research Centre for Biology
BIF7571	BIF7571	MZB-BIF7571	MZB	Indonesian Institute of Sciences, Research Centre for Biology
BIF7572	BIF7572	MZB-BIF7572	MZB	Indonesian Institute of Sciences, Research Centre for Biology
BIF8046	BIF8046	MZB-BIF8046	MZB	Indonesian Institute of Sciences, Research Centre for Biology
BIF8224	BIF8224	MZB-BIF8224	MZB	Indonesian Institute of Sciences, Research Centre for Biology
BIF9102	BIF9102	MZB-BIF9102	MZB	Indonesian Institute of Sciences, Research Centre for Biology
BIF9103	BIF9103	MZB-BIF9103	MZB	Indonesian Institute of Sciences, Research Centre for Biology
BIF7642	BIF7642	MZB-BIF7642	MZB	Indonesian Institute of Sciences, Research Centre for Biology
BIF7643	BIF7643	MZB-BIF7643	MZB	Indonesian Institute of Sciences, Research Centre for Biology
BIF7644	BIF7644	MZB-BIF7644	MZB	Indonesian Institute of Sciences, Research Centre for Biology
BIF7648	BIF7648	MZB-BIF7648	MZB	Indonesian Institute of Sciences, Research Centre for Biology
BIF7780	BIF7780	MZB-BIF7780	MZB	Indonesian Institute of Sciences, Research Centre for Biology
BIF6667	BIF6667	MZB-BIF6667	MZB	Indonesian Institute of Sciences, Research Centre for Biology
BIF8998	BIF8998	MZB-BIF8998	MZB	Indonesian Institute of Sciences, Research Centre for Biology
BIF7755	BIF7755	MZB-BIF7755	MZB	Indonesian Institute of Sciences, Research Centre for Biology
BIF8220	BIF8220	MZB-BIF8220	MZB	Indonesian Institute of Sciences, Research Centre for Biology
BIF9093	BIF9093	MZB-BIF9093	MZB	Indonesian Institute of Sciences, Research Centre for Biology
BIF8999	BIF8999	MZB-BIF8999	MZB	Indonesian Institute of Sciences, Research Centre for Biology
BIF7757	BIF7757	MZB-BIF7757	MZB	Indonesian Institute of Sciences, Research Centre for Biology
BIF7711	BIF7711	MZB-BIF7711	MZB	Indonesian Institute of Sciences, Research Centre for Biology
BIF7730	BIF7730	MZB-BIF7730	MZB	Indonesian Institute of Sciences, Research Centre for Biology
BIF8993	BIF8993	MZB-BIF8993	MZB	Indonesian Institute of Sciences, Research Centre for Biology
BIF9037	BIF9037	MZB-BIF9037	MZB	Indonesian Institute of Sciences, Research Centre for Biology
BIF9104	BIF9104	MZB-BIF9104	MZB	Indonesian Institute of Sciences, Research Centre for Biology
BIF7715	BIF7715	MZB-BIF7715	MZB	Indonesian Institute of Sciences, Research Centre for Biology
BIF8268	BIF8268	MZB-BIF8268	MZB	Indonesian Institute of Sciences, Research Centre for Biology
BIF7839	BIF7839	MZB-BIF7839	MZB	Indonesian Institute of Sciences, Research Centre for Biology
BIF7840	BIF7840	MZB-BIF7840	MZB	Indonesian Institute of Sciences, Research Centre for Biology
BIF8196	BIF8196	MZB-BIF8196	MZB	Indonesian Institute of Sciences, Research Centre for Biology
BIF8045	BIF8045	MZB-BIF8045	MZB	Indonesian Institute of Sciences, Research Centre for Biology
BIF7756	BIF7756	MZB-BIF7756	MZB	Indonesian Institute of Sciences, Research Centre for Biology
BIF9105	BIF9105	MZB-BIF9105	MZB	Indonesian Institute of Sciences, Research Centre for Biology
BIF8631	BIF8631	MZB-BIF8631	MZB	Indonesian Institute of Sciences, Research Centre for Biology
BIF7660	BIF7660	MZB-BIF7660	MZB	Indonesian Institute of Sciences, Research Centre for Biology
BIF7659	BIF7659	MZB-BIF7659	MZB	Indonesian Institute of Sciences, Research Centre for Biology
BIF8275	BIF8275	MZB-BIF8275	MZB	Indonesian Institute of Sciences, Research Centre for Biology
BIF7765	BIF7765	MZB-BIF7765	MZB	Indonesian Institute of Sciences, Research Centre for Biology
BIF9095	BIF9095	MZB-BIF9095	MZB	Indonesian Institute of Sciences, Research Centre for Biology
BIF7266	BIF7266	MZB-BIF7266	MZB	Indonesian Institute of Sciences, Research Centre for Biology
BIF8990	BIF8990	MZB-BIF8990	MZB	Indonesian Institute of Sciences, Research Centre for Biology
BIF9110	BIF9110	MZB-BIF9110	MZB	Indonesian Institute of Sciences, Research Centre for Biology
BIF7754	BIF7754	MZB-BIF7754	MZB	Indonesian Institute of Sciences, Research Centre for Biology
BIF7717	BIF7717	MZB-BIF7717	MZB	Indonesian Institute of Sciences, Research Centre for Biology
BIF8637	BIF8637	MZB-BIF8637	MZB	Indonesian Institute of Sciences, Research Centre for Biology
BIF8635	BIF8635	MZB-BIF8635	MZB	Indonesian Institute of Sciences, Research Centre for Biology
BIF7710	BIF7710	MZB-BIF7710	MZB	Indonesian Institute of Sciences, Research Centre for Biology
BIF8548	BIF8548	MZB-BIF8548	MZB	Indonesian Institute of Sciences, Research Centre for Biology
BIF7771	BIF7771	MZB-BIF7771	MZB	Indonesian Institute of Sciences, Research Centre for Biology
BIF7585	BIF7585	MZB-BIF7585	MZB	Indonesian Institute of Sciences, Research Centre for Biology
BIF9106	BIF9106	MZB-BIF9106	MZB	Indonesian Institute of Sciences, Research Centre for Biology
BIF9087	BIF9087	MZB-BIF9087	MZB	Indonesian Institute of Sciences, Research Centre for Biology
BIF8633	BIF8633	MZB-BIF8633	MZB	Indonesian Institute of Sciences, Research Centre for Biology
BIF8536	BIF8536	MZB-BIF8536	MZB	Indonesian Institute of Sciences, Research Centre for Biology
BIF8069	BIF8069	MZB-BIF8069	MZB	Indonesian Institute of Sciences, Research Centre for Biology
BIF7683	BIF7683	MZB-BIF7683	MZB	Indonesian Institute of Sciences, Research Centre for Biology
BIF7841	BIF7841	MZB-BIF7841	MZB	Indonesian Institute of Sciences, Research Centre for Biology
BIF7770	BIF7770	MZB-BIF7770	MZB	Indonesian Institute of Sciences, Research Centre for Biology
BIF7712	BIF7712	MZB-BIF7712	MZB	Indonesian Institute of Sciences, Research Centre for Biology
BIF9089	BIF9089	MZB-BIF9089	MZB	Indonesian Institute of Sciences, Research Centre for Biology
BIF7685	BIF7685	MZB-BIF7685	MZB	Indonesian Institute of Sciences, Research Centre for Biology
BIF9064	BIF9064	MZB-BIF9064	MZB	Indonesian Institute of Sciences, Research Centre for Biology
BIF8634	BIF8634	MZB-BIF8634	MZB	Indonesian Institute of Sciences, Research Centre for Biology
BIF9111	BIF9111	MZB-BIF9111	MZB	Indonesian Institute of Sciences, Research Centre for Biology
BIF7914	BIF7914	MZB-BIF7914	MZB	Indonesian Institute of Sciences, Research Centre for Biology
BIF9036	BIF9036	MZB-BIF9036	MZB	Indonesian Institute of Sciences, Research Centre for Biology
BIF9112	BIF9112	MZB-BIF9112	MZB	Indonesian Institute of Sciences, Research Centre for Biology
BIF9088	BIF9088	MZB-BIF9088	MZB	Indonesian Institute of Sciences, Research Centre for Biology
BIF9218	BIF9218	MZB-BIF9218	MZB	Indonesian Institute of Sciences, Research Centre for Biology
BIF9065	BIF9065	MZB-BIF9065	MZB	Indonesian Institute of Sciences, Research Centre for Biology
BIF7769	BIF7769	MZB-BIF7769	MZB	Indonesian Institute of Sciences, Research Centre for Biology
BIF9035	BIF9035	MZB-BIF9035	MZB	Indonesian Institute of Sciences, Research Centre for Biology
BIF8992	BIF8992	MZB-BIF8992	MZB	Indonesian Institute of Sciences, Research Centre for Biology
BIF9094	BIF9094	MZB-BIF9094	MZB	Indonesian Institute of Sciences, Research Centre for Biology
BIF9217	BIF9217	MZB-BIF9217	MZB	Indonesian Institute of Sciences, Research Centre for Biology
BIF9146	BIF9146	MZB-BIF9146	MZB	Indonesian Institute of Sciences, Research Centre for Biology
BIF8195	BIF8195	MZB-BIF8195	MZB	Indonesian Institute of Sciences, Research Centre for Biology
BIF9096	BIF9096	MZB-BIF9096	MZB	Indonesian Institute of Sciences, Research Centre for Biology
BIF8761	BIF8761	MZB-BIF8761	MZB	Indonesian Institute of Sciences, Research Centre for Biology
BIF7904	BIF7904	MZB-BIF7904	MZB	Indonesian Institute of Sciences, Research Centre for Biology
BIF7658	BIF7658	MZB-BIF7658	MZB	Indonesian Institute of Sciences, Research Centre for Biology
BIF9107	BIF9107	MZB-BIF9107	MZB	Indonesian Institute of Sciences, Research Centre for Biology
BIF7915	BIF7915	MZB-BIF7915	MZB	Indonesian Institute of Sciences, Research Centre for Biology
BIF8274	BIF8274	MZB-BIF8274	MZB	Indonesian Institute of Sciences, Research Centre for Biology
BIF9038	BIF9038	MZB-BIF9038	MZB	Indonesian Institute of Sciences, Research Centre for Biology
BIF9086	BIF9086	MZB-BIF9086	MZB	Indonesian Institute of Sciences, Research Centre for Biology
BIF8632	BIF8632	MZB-BIF8632	MZB	Indonesian Institute of Sciences, Research Centre for Biology
BIF7678	BIF7678	MZB-BIF7678	MZB	Indonesian Institute of Sciences, Research Centre for Biology
BIF8995	BIF8995	MZB-BIF8995	MZB	Indonesian Institute of Sciences, Research Centre for Biology
BIF7729	BIF7729	MZB-BIF7729	MZB	Indonesian Institute of Sciences, Research Centre for Biology
BIF7020	BIF7020	MZB-BIF7020	MZB	Indonesian Institute of Sciences, Research Centre for Biology
BIF8221	BIF8221	MZB-BIF8221	MZB	Indonesian Institute of Sciences, Research Centre for Biology
BIF9147	BIF9147	MZB-BIF9147	MZB	Indonesian Institute of Sciences, Research Centre for Biology
BIF7953	BIF7953	MZB-BIF7953	MZB	Indonesian Institute of Sciences, Research Centre for Biology
BIF7684	BIF7684	MZB-BIF7684	MZB	Indonesian Institute of Sciences, Research Centre for Biology
BIF7913	BIF7913	MZB-BIF7913	MZB	Indonesian Institute of Sciences, Research Centre for Biology
BIF8839	BIF8839	MZB-BIF8839	MZB	Indonesian Institute of Sciences, Research Centre for Biology
BIF9113	BIF9113	MZB-BIF9113	MZB	Indonesian Institute of Sciences, Research Centre for Biology
BIF8838	BIF8838	MZB-BIF8838	MZB	Indonesian Institute of Sciences, Research Centre for Biology
BIF7584	BIF7584	MZB-BIF7584	MZB	Indonesian Institute of Sciences, Research Centre for Biology
BIF7021	BIF7021	MZB-BIF7021	MZB	Indonesian Institute of Sciences, Research Centre for Biology
BIF7845	BIF7845	MZB-BIF7845	MZB	Indonesian Institute of Sciences, Research Centre for Biology
BIF7716	BIF7716	MZB-BIF7716	MZB	Indonesian Institute of Sciences, Research Centre for Biology
BIF7649	BIF7649	MZB-BIF7649	MZB	Indonesian Institute of Sciences, Research Centre for Biology
BIF7650	BIF7650	MZB-BIF7650	MZB	Indonesian Institute of Sciences, Research Centre for Biology
BIF7651	BIF7651	MZB-BIF7651	MZB	Indonesian Institute of Sciences, Research Centre for Biology
BIF7652	BIF7652	MZB-BIF7652	MZB	Indonesian Institute of Sciences, Research Centre for Biology
BIF7713	BIF7713	MZB-BIF7713	MZB	Indonesian Institute of Sciences, Research Centre for Biology
BIF9148	BIF9148	MZB-BIF9148	MZB	Indonesian Institute of Sciences, Research Centre for Biology
BIF9219	BIF9219	MZB-BIF9219	MZB	Indonesian Institute of Sciences, Research Centre for Biology
BIF8994	BIF8994	MZB-BIF8994	MZB	Indonesian Institute of Sciences, Research Centre for Biology
BIF8708	BIF8708	MZB-BIF8708	MZB	Indonesian Institute of Sciences, Research Centre for Biology
BIF8709	BIF8709	MZB-BIF8709	MZB	Indonesian Institute of Sciences, Research Centre for Biology
BIF8710	BIF8710	MZB-BIF8710	MZB	Indonesian Institute of Sciences, Research Centre for Biology
BIF8873	BIF8873	MZB-BIF8873	MZB	Indonesian Institute of Sciences, Research Centre for Biology
BIF8874	BIF8874	MZB-BIF8874	MZB	Indonesian Institute of Sciences, Research Centre for Biology
BIF8875	BIF8875	MZB-BIF8875	MZB	Indonesian Institute of Sciences, Research Centre for Biology
BIF7668	BIF7668	MZB-BIF7668	MZB	Indonesian Institute of Sciences, Research Centre for Biology
BIF7669	BIF7669	MZB-BIF7669	MZB	Indonesian Institute of Sciences, Research Centre for Biology
BIF7670	BIF7670	MZB-BIF7670	MZB	Indonesian Institute of Sciences, Research Centre for Biology
BIF8638	BIF8638	MZB-BIF8638	MZB	Indonesian Institute of Sciences, Research Centre for Biology
BIF8639	BIF8639	MZB-BIF8639	MZB	Indonesian Institute of Sciences, Research Centre for Biology
BIF8640	BIF8640	MZB-BIF8640	MZB	Indonesian Institute of Sciences, Research Centre for Biology
BIF9003	BIF9003	MZB-BIF9003	MZB	Indonesian Institute of Sciences, Research Centre for Biology
BIF9004	BIF9004	MZB-BIF9004	MZB	Indonesian Institute of Sciences, Research Centre for Biology
BIF9005	BIF9005	MZB-BIF9005	MZB	Indonesian Institute of Sciences, Research Centre for Biology
BIF7923	BIF7923	MZB-BIF7923	MZB	Indonesian Institute of Sciences, Research Centre for Biology
BIF8085	BIF8085	MZB-BIF8085	MZB	Indonesian Institute of Sciences, Research Centre for Biology
BIF6666	BIF6666	MZB-BIF6666	MZB	Indonesian Institute of Sciences, Research Centre for Biology
BIF6692	BIF6692	MZB-BIF6692	MZB	Indonesian Institute of Sciences, Research Centre for Biology
BIF6675	BIF6675	MZB-BIF6675	MZB	Indonesian Institute of Sciences, Research Centre for Biology
BIF5714	BIF5714.2	MZB-BIF5714	MZB	Indonesian Institute of Sciences, Research Centre for Biology
BIF6708	BIF6708	MZB-BIF6708	MZB	Indonesian Institute of Sciences, Research Centre for Biology
BIF5642	BIF5642.2	MZB-BIF5642	MZB	Indonesian Institute of Sciences, Research Centre for Biology
BIF5651	BIF5651.2	MZB-BIF5651	MZB	Indonesian Institute of Sciences, Research Centre for Biology
BIF5653	BIF5653.2	MZB-BIF5653	MZB	Indonesian Institute of Sciences, Research Centre for Biology
BIF5656	BIF5656.2	MZB-BIF5656	MZB	Indonesian Institute of Sciences, Research Centre for Biology
BIF6674	BIF6674	MZB-BIF6674	MZB	Indonesian Institute of Sciences, Research Centre for Biology
BIF6491	BIF6491.2	MZB-BIF6491	MZB	Indonesian Institute of Sciences, Research Centre for Biology
BIF5718	BIF5718.2	MZB-BIF5718	MZB	Indonesian Institute of Sciences, Research Centre for Biology
BIF6691	BIF6691	MZB-BIF6691	MZB	Indonesian Institute of Sciences, Research Centre for Biology
BIF5658	BIF5658.2	MZB-BIF5658	MZB	Indonesian Institute of Sciences, Research Centre for Biology
BIF7656	BIF7656	MZB-BIF7656	MZB	Indonesian Institute of Sciences, Research Centre for Biology
BIF7657	BIF7657	MZB-BIF7657	MZB	Indonesian Institute of Sciences, Research Centre for Biology
BIF9359	BIF9359	MZB-BIF9359	MZB	Indonesian Institute of Sciences, Research Centre for Biology
BIF9360	BIF9360	MZB-BIF9360	MZB	Indonesian Institute of Sciences, Research Centre for Biology
BIF9362	BIF9362	MZB-BIF9362	MZB	Indonesian Institute of Sciences, Research Centre for Biology
BIF9364	BIF9364	MZB-BIF9364	MZB	Indonesian Institute of Sciences, Research Centre for Biology
BIF9365	BIF9365	MZB-BIF9365	MZB	Indonesian Institute of Sciences, Research Centre for Biology
BIF9366	BIF9366	MZB-BIF9366	MZB	Indonesian Institute of Sciences, Research Centre for Biology
BIF9367	BIF9367	MZB-BIF9367	MZB	Indonesian Institute of Sciences, Research Centre for Biology
BIF9370	BIF9370	MZB-BIF9370	MZB	Indonesian Institute of Sciences, Research Centre for Biology
BIF9371	BIF9371	MZB-BIF9371	MZB	Indonesian Institute of Sciences, Research Centre for Biology
BIF9372	BIF9372	MZB-BIF9372	MZB	Indonesian Institute of Sciences, Research Centre for Biology
BIF9373	BIF9373	MZB-BIF9373	MZB	Indonesian Institute of Sciences, Research Centre for Biology
BIF9374	BIF9374	MZB-BIF9374	MZB	Indonesian Institute of Sciences, Research Centre for Biology
BIF9652	BIF9652	MZB-BIF9652	MZB	Indonesian Institute of Sciences, Research Centre for Biology
BIF9653	BIF9653	MZB-BIF9653	MZB	Indonesian Institute of Sciences, Research Centre for Biology
BIF9654	BIF9654	MZB-BIF9654	MZB	Indonesian Institute of Sciences, Research Centre for Biology
BIF9655	BIF9655	MZB-BIF9655	MZB	Indonesian Institute of Sciences, Research Centre for Biology
BIF9656	BIF9656	MZB-BIF9656	MZB	Indonesian Institute of Sciences, Research Centre for Biology
BIF9657	BIF9657	MZB-BIF9657	MZB	Indonesian Institute of Sciences, Research Centre for Biology
BIF9664	BIF9664	MZB-BIF9664	MZB	Indonesian Institute of Sciences, Research Centre for Biology
BIF9665	BIF9665	MZB-BIF9665	MZB	Indonesian Institute of Sciences, Research Centre for Biology
BIF9666	BIF9666	MZB-BIF9666	MZB	Indonesian Institute of Sciences, Research Centre for Biology
BIF9667	BIF9667	MZB-BIF9667	MZB	Indonesian Institute of Sciences, Research Centre for Biology
BIF9694	BIF9694	MZB-BIF9694	MZB	Indonesian Institute of Sciences, Research Centre for Biology
BIF9699	BIF9699	MZB-BIF9699	MZB	Indonesian Institute of Sciences, Research Centre for Biology
BIF9700	BIF9700	MZB-BIF9700	MZB	Indonesian Institute of Sciences, Research Centre for Biology
BIF9701	BIF9701	MZB-BIF9701	MZB	Indonesian Institute of Sciences, Research Centre for Biology
BIF9702	BIF9702	MZB-BIF9702	MZB	Indonesian Institute of Sciences, Research Centre for Biology
BIF9703	BIF9703	MZB-BIF9703	MZB	Indonesian Institute of Sciences, Research Centre for Biology
BIF9704	BIF9704	MZB-BIF9704	MZB	Indonesian Institute of Sciences, Research Centre for Biology
BIF9812	BIF9812	MZB-BIF9812	MZB	Indonesian Institute of Sciences, Research Centre for Biology
BIF9813	BIF9813	MZB-BIF9813	MZB	Indonesian Institute of Sciences, Research Centre for Biology
BIF9815	BIF9815	MZB-BIF9815	MZB	Indonesian Institute of Sciences, Research Centre for Biology
BIF9816	BIF9816	MZB-BIF9816	MZB	Indonesian Institute of Sciences, Research Centre for Biology
BIF9817	BIF9817	MZB-BIF9817	MZB	Indonesian Institute of Sciences, Research Centre for Biology
BIF9818	BIF9818	MZB-BIF9818	MZB	Indonesian Institute of Sciences, Research Centre for Biology
BIF9823	BIF9823	MZB-BIF9823	MZB	Indonesian Institute of Sciences, Research Centre for Biology
BIF9825	BIF9825	MZB-BIF9825	MZB	Indonesian Institute of Sciences, Research Centre for Biology
BIF9826	BIF9826	MZB-BIF9826	MZB	Indonesian Institute of Sciences, Research Centre for Biology
BIF9885	BIF9885	MZB-BIF9885	MZB	Indonesian Institute of Sciences, Research Centre for Biology
BIF9886	BIF9886	MZB-BIF9886	MZB	Indonesian Institute of Sciences, Research Centre for Biology
BIF9887	BIF9887	MZB-BIF9887	MZB	Indonesian Institute of Sciences, Research Centre for Biology
BIF9888	BIF9888	MZB-BIF9888	MZB	Indonesian Institute of Sciences, Research Centre for Biology
BIF9938	BIF9938	MZB-BIF9938	MZB	Indonesian Institute of Sciences, Research Centre for Biology
BIF9939	BIF9939	MZB-BIF9939	MZB	Indonesian Institute of Sciences, Research Centre for Biology
BIF9940	BIF9940	MZB-BIF9940	MZB	Indonesian Institute of Sciences, Research Centre for Biology
BIF9941	BIF9941	MZB-BIF9941	MZB	Indonesian Institute of Sciences, Research Centre for Biology
BIF9942	BIF9942	MZB-BIF9942	MZB	Indonesian Institute of Sciences, Research Centre for Biology
BIF9943	BIF9943	MZB-BIF9943	MZB	Indonesian Institute of Sciences, Research Centre for Biology
BIF9944	BIF9944	MZB-BIF9944	MZB	Indonesian Institute of Sciences, Research Centre for Biology
BIF9983	BIF9983	MZB-BIF9983	MZB	Indonesian Institute of Sciences, Research Centre for Biology
BIF9984	BIF9984	MZB-BIF9984	MZB	Indonesian Institute of Sciences, Research Centre for Biology
BIF9985	BIF9985	MZB-BIF9985	MZB	Indonesian Institute of Sciences, Research Centre for Biology
BIF9986	BIF9986	MZB-BIF9986	MZB	Indonesian Institute of Sciences, Research Centre for Biology
LR10180	LR10180	NMBE	LR10180	Natural History Museum, Berne
LR10181	LR10181	NMBE	LR10181	Natural History Museum, Berne
LR10184	LR10184	NMBE	LR10184	Natural History Museum, Berne
LR10114	LR10114	NMBE	LR10114	Natural History Museum, Berne
LR10130	LR10130	NMBE	LR10130	Natural History Museum, Berne
LR10132	LR10132	NMBE	LR10132	Natural History Museum, Berne
LR10151	LR10151	NMBE	LR10151	Natural History Museum, Berne
LR10187	LR10187	NMBE	LR10187	Natural History Museum, Berne
LR10298	LR10298	NMBE	LR10298	Natural History Museum, Berne
LR10249	LR10249	NMBE	LR10249	Natural History Museum, Berne
LR10250	LR10250	NMBE	LR10250	Natural History Museum, Berne
LR10251	LR10251	NMBE	LR10251	Natural History Museum, Berne
LR09860	LR09860	NMBE	LR09860	Natural History Museum, Berne
LR09861	LR09861	NMBE	LR09861	Natural History Museum, Berne
LR09862	LR09862	NMBE	LR09862	Natural History Museum, Berne
LR09771	LR09771	NMBE	LR09771	Natural History Museum, Berne
LR09773	LR09773	NMBE	LR09773	Natural History Museum, Berne
LR09777	LR09777	NMBE	LR09777	Natural History Museum, Berne
LR09675	LR09675	NMBE	LR09675	Natural History Museum, Berne
LR09605	LR09605	NMBE	LR09605	Natural History Museum, Berne
LR09957	LR09957	NMBE	LR09957	Natural History Museum, Berne
LR09853	LR09853	NMBE	LR09853	Natural History Museum, Berne
LR09854	LR09854	NMBE	LR09854	Natural History Museum, Berne
LR10003	LR10003	NMBE	LR10003	Natural History Museum, Berne
LR10055	LR10055	NMBE	LR10055	Natural History Museum, Berne
LR09594	LR09594	NMBE	LR09594	Natural History Museum, Berne
LR09857	LR09857	NMBE	LR09857	Natural History Museum, Berne
LR09769	LR09769	NMBE	LR09769	Natural History Museum, Berne
LR10233	LR10233	NMBE	LR10233	Natural History Museum, Berne
LR10234	LR10234	NMBE	LR10234	Natural History Museum, Berne
LR09670	LR09670	NMBE	LR09670	Natural History Museum, Berne
LR09599	LR09599	NMBE	LR09599	Natural History Museum, Berne
LR10243	LR10243	NMBE	LR10243	Natural History Museum, Berne
LR09565	LR09565	NMBE	LR09565	Natural History Museum, Berne
LR10160	LR10160	NMBE	LR10160	Natural History Museum, Berne
LR10012	LR10012	NMBE	LR10012	Natural History Museum, Berne
LR09572	LR09572	NMBE	LR09572	Natural History Museum, Berne
LR10157	LR10157	NMBE	LR10157	Natural History Museum, Berne
LR10237	LR10237	NMBE	LR10237	Natural History Museum, Berne
LR09573	LR09573	NMBE	LR09573	Natural History Museum, Berne
LR10052	LR10052	NMBE	LR10052	Natural History Museum, Berne
LR09575	LR09575	NMBE	LR09575	Natural History Museum, Berne
LR09968	LR09968	NMBE	LR09968	Natural History Museum, Berne
LR10179	LR10179	NMBE	LR10179	Natural History Museum, Berne
LR10293	LR10293	NMBE	LR10293	Natural History Museum, Berne
LR10064	LR10064	NMBE	LR10064	Natural History Museum, Berne
LR09739	LR09739	NMBE	LR09739	Natural History Museum, Berne
LR10058	LR10058	NMBE	LR10058	Natural History Museum, Berne
LR10065	LR10065	NMBE	LR10065	Natural History Museum, Berne
LR10177	LR10177	NMBE	LR10177	Natural History Museum, Berne
LR09882	LR09882	NMBE	LR09882	Natural History Museum, Berne
LR10155	LR10155	NMBE	LR10155	Natural History Museum, Berne
LR10236	LR10236	NMBE	LR10236	Natural History Museum, Berne
LR09595	LR09595	NMBE	LR09595	Natural History Museum, Berne
LR09856	LR09856	NMBE	LR09856	Natural History Museum, Berne
LR10161	LR10161	NMBE	LR10161	Natural History Museum, Berne
LR10178	LR10178	NMBE	LR10178	Natural History Museum, Berne
LR09738	LR09738	NMBE	LR09738	Natural History Museum, Berne
LR10235	LR10235	NMBE	LR10235	Natural History Museum, Berne
LR09709	LR09709	NMBE	LR09709	Natural History Museum, Berne
LR09851	LR09851	NMBE	LR09851	Natural History Museum, Berne
LR10129	LR10129	NMBE	LR10129	Natural History Museum, Berne
LR10153	LR10153	NMBE	LR10153	Natural History Museum, Berne
LR10019	LR10019	NMBE	LR10019	Natural History Museum, Berne
LR10163	LR10163	NMBE	LR10163	Natural History Museum, Berne
LR10053	LR10053	NMBE	LR10053	Natural History Museum, Berne
LR10121	LR10121	NMBE	LR10121	Natural History Museum, Berne
LR09674	LR09674	NMBE	LR09674	Natural History Museum, Berne
LR09886	LR09886	NMBE	LR09886	Natural History Museum, Berne
LR10060	LR10060	NMBE	LR10060	Natural History Museum, Berne
LR10124	LR10124	NMBE	LR10124	Natural History Museum, Berne
LR10128	LR10128	NMBE	LR10128	Natural History Museum, Berne
LR09961	LR09961	NMBE	LR09961	Natural History Museum, Berne
LR09569	LR09569	NMBE	LR09569	Natural History Museum, Berne
LR09598	LR09598	NMBE	LR09598	Natural History Museum, Berne
LR10248	LR10248	NMBE	LR10248	Natural History Museum, Berne
LR10290	LR10290	NMBE	LR10290	Natural History Museum, Berne
LR09672	LR09672	NMBE	LR09672	Natural History Museum, Berne
LR09997	LR09997	NMBE	LR09997	Natural History Museum, Berne
LR09875	LR09875	NMBE	LR09875	Natural History Museum, Berne
LR09710	LR09710	NMBE	LR09710	Natural History Museum, Berne
LR09998	LR09998	NMBE	LR09998	Natural History Museum, Berne
LR09880	LR09880	NMBE	LR09880	Natural History Museum, Berne
LR10122	LR10122	NMBE	LR10122	Natural History Museum, Berne
LR09564	LR09564	NMBE	LR09564	Natural History Museum, Berne
LR09847	LR09847	NMBE	LR09847	Natural History Museum, Berne
LR10057	LR10057	NMBE	LR10057	Natural History Museum, Berne
LR09603	LR09603	NMBE	LR09603	Natural History Museum, Berne
LR10247	LR10247	NMBE	LR10247	Natural History Museum, Berne
LR10030	LR10030	NMBE	LR10030	Natural History Museum, Berne
LR10115	LR10115	NMBE	LR10115	Natural History Museum, Berne
LR09848	LR09848	NMBE	LR09848	Natural History Museum, Berne
LR10016	LR10016	NMBE	LR10016	Natural History Museum, Berne
LR09673	LR09673	NMBE	LR09673	Natural History Museum, Berne
LR09876	LR09876	NMBE	LR09876	Natural History Museum, Berne
LR10054	LR10054	NMBE	LR10054	Natural History Museum, Berne
LR09849	LR09849	NMBE	LR09849	Natural History Museum, Berne
LR09770	LR09770	NMBE	LR09770	Natural History Museum, Berne
LR09574	LR09574	NMBE	LR09574	Natural History Museum, Berne
LR09870	LR09870	NMBE	LR09870	Natural History Museum, Berne
LR09600	LR09600	NMBE	LR09600	Natural History Museum, Berne
LR09671	LR09671	NMBE	LR09671	Natural History Museum, Berne
LR10296	LR10296	NMBE	LR10296	Natural History Museum, Berne
LR10295	LR10295	NMBE	LR10295	Natural History Museum, Berne
LR09568	LR09568	NMBE	LR09568	Natural History Museum, Berne
LR10291	LR10291	NMBE	LR10291	Natural History Museum, Berne
LR09768	LR09768	NMBE	LR09768	Natural History Museum, Berne
LR09566	LR09566	NMBE	LR09566	Natural History Museum, Berne
LR10056	LR10056	NMBE	LR10056	Natural History Museum, Berne
LR04861	LR04861	NMBE		Naturhistorische Museum Bern
LR04862	LR04862	NMBE		Naturhistorische Museum Bern
LR04893	LR04893	NMBE		Naturhistorische Museum Bern
LR04894	LR04894	NMBE		Naturhistorische Museum Bern
LR04895	LR04895	NMBE		Naturhistorische Museum Bern
LR04922	LR04922	NMBE		Naturhistorische Museum Bern
LR04923	LR04923	NMBE		Naturhistorische Museum Bern
LR04939	LR04939	NMBE		Naturhistorische Museum Bern
LR04940	LR04940	NMBE		Naturhistorische Museum Bern
LR04942	LR04942	NMBE		Naturhistorische Museum Bern
LR04943	LR04943	NMBE		Naturhistorische Museum Bern
LR04966	LR04966	NMBE		Naturhistorische Museum Bern
LR04967	LR04967	NMBE		Naturhistorische Museum Bern
LR04972	LR04972	NMBE		Naturhistorische Museum Bern
LR04975	LR04975	NMBE		Naturhistorische Museum Bern
LR04989	LR04989	NMBE		Naturhistorische Museum Bern
LR04990	LR04990	NMBE		Naturhistorische Museum Bern
LR05019	LR05019	NMBE		Naturhistorische Museum Bern
LR05020	LR05020	NMBE		Naturhistorische Museum Bern
LR05079	LR05079	NMBE		Naturhistorische Museum Bern
LR05124	LR05124	NMBE		Naturhistorische Museum Bern
LR05132	LR05132	NMBE		Naturhistorische Museum Bern
LR05133	LR05133	NMBE		Naturhistorische Museum Bern
LR05134	LR05134	NMBE		Naturhistorische Museum Bern
LR05135	LR05135	NMBE		Naturhistorische Museum Bern
LR05154	LR05154	NMBE		Naturhistorische Museum Bern
LR05155	LR05155	NMBE		Naturhistorische Museum Bern
LR08012	LR08012	NMBE		Naturhistorische Museum Bern
LR08013	LR08013	NMBE		Naturhistorische Museum Bern
LR08100	LR08100	NMBE		Naturhistorische Museum Bern
LR08101	LR08101	NMBE		Naturhistorische Museum Bern
LR08103	LR08103	NMBE		Naturhistorische Museum Bern
LR08104	LR08104	NMBE		Naturhistorische Museum Bern
LR08105	LR08105	NMBE		Naturhistorische Museum Bern
LR08106	LR08106	NMBE		Naturhistorische Museum Bern
LR08117	LR08117	NMBE		Naturhistorische Museum Bern
LR08118	LR08118	NMBE		Naturhistorische Museum Bern
LR08173	LR08173	NMBE		Naturhistorische Museum Bern
LR08174	LR08174	NMBE		Naturhistorische Museum Bern
LR08176	LR08176	NMBE		Naturhistorische Museum Bern
LR08177	LR08177	NMBE		Naturhistorische Museum Bern
LR08208	LR08208	NMBE		Naturhistorische Museum Bern
LR08209	LR08209	NMBE		Naturhistorische Museum Bern
LR08233	LR08233	NMBE		Naturhistorische Museum Bern
LR08234	LR08234	NMBE		Naturhistorische Museum Bern
LR08246	LR08246	NMBE		Naturhistorische Museum Bern
LR08247	LR08247	NMBE		Naturhistorische Museum Bern
LR08253	LR08253	NMBE		Naturhistorische Museum Bern
LR08254	LR08254	NMBE		Naturhistorische Museum Bern
LR08257	LR08257	NMBE		Naturhistorische Museum Bern
LR08258	LR08258	NMBE		Naturhistorische Museum Bern
LR08262	LR08262	NMBE		Naturhistorische Museum Bern
LR08263	LR08263	NMBE		Naturhistorische Museum Bern
LR08265	LR08265	NMBE		Naturhistorische Museum Bern
LR08266	LR08266	NMBE		Naturhistorische Museum Bern
LR08278	LR08278	NMBE		Naturhistorische Museum Bern
LR08309	LR08309	NMBE		Naturhistorische Museum Bern
LR08310	LR08310	NMBE		Naturhistorische Museum Bern
LR08322	LR08322	NMBE		Naturhistorische Museum Bern
LR08323	LR08323	NMBE		Naturhistorische Museum Bern
LR08630	LR08630	NMBE		Naturhistorische Museum Bern
LR08642	LR08642	NMBE		Naturhistorische Museum Bern
LR08643	LR08643	NMBE		Naturhistorische Museum Bern
LR08651	LR08651	NMBE		Naturhistorische Museum Bern
LR08652	LR08652	NMBE		Naturhistorische Museum Bern
LR08654	LR08654	NMBE		Naturhistorische Museum Bern
LR08693	LR08693	NMBE		Naturhistorische Museum Bern
LR08694	LR08694	NMBE		Naturhistorische Museum Bern
LR08736	LR08736	NMBE		Naturhistorische Museum Bern
LR08795	LR08795	NMBE		Naturhistorische Museum Bern
LR08796	LR08796	NMBE		Naturhistorische Museum Bern
LR08797	LR08797	NMBE		Naturhistorische Museum Bern
LR08866	LR08866	NMBE		Naturhistorische Museum Bern
LR08869	LR08869	NMBE		Naturhistorische Museum Bern
LR08870	LR08870	NMBE		Naturhistorische Museum Bern
LR08942	LR08942	NMBE		Naturhistorische Museum Bern
LR08943	LR08943	NMBE		Naturhistorische Museum Bern
LR09065	LR09065	NMBE		Naturhistorische Museum Bern
LR09066	LR09066	NMBE		Naturhistorische Museum Bern
LR09076	LR09076	NMBE		Naturhistorische Museum Bern
LR09089	LR09089	NMBE		Naturhistorische Museum Bern
LR09091	LR09091	NMBE		Naturhistorische Museum Bern
LR09092	LR09092	NMBE		Naturhistorische Museum Bern
LR09101	LR09101	NMBE		Naturhistorische Museum Bern
LR09102	LR09102	NMBE		Naturhistorische Museum Bern
LR09103	LR09103	NMBE		Naturhistorische Museum Bern
LR09110	LR09110	NMBE		Naturhistorische Museum Bern
LR09112	LR09112	NMBE		Naturhistorische Museum Bern
LR09113	LR09113	NMBE		Naturhistorische Museum Bern
LR09154	LR09154	NMBE		Naturhistorische Museum Bern
LR09567	LR09567	NMBE		Naturhistorische Museum Bern
LR09571	LR09571	NMBE		Naturhistorische Museum Bern
LR09576	LR09576	NMBE		Naturhistorische Museum Bern
LR09596	LR09596	NMBE		Naturhistorische Museum Bern
LR09597	LR09597	NMBE		Naturhistorische Museum Bern
LR09601	LR09601	NMBE		Naturhistorische Museum Bern
LR09775	LR09775	NMBE		Naturhistorische Museum Bern
LR09781	LR09781	NMBE		Naturhistorische Museum Bern
LR09850	LR09850	NMBE		Naturhistorische Museum Bern
LR09852	LR09852	NMBE		Naturhistorische Museum Bern
LR09855	LR09855	NMBE		Naturhistorische Museum Bern
LR09858	LR09858	NMBE		Naturhistorische Museum Bern
LR09871	LR09871	NMBE		Naturhistorische Museum Bern
LR09874	LR09874	NMBE		Naturhistorische Museum Bern
LR09881	LR09881	NMBE		Naturhistorische Museum Bern
LR09958	LR09958	NMBE		Naturhistorische Museum Bern
LR09974	LR09974	NMBE		Naturhistorische Museum Bern
LR09999	LR09999	NMBE		Naturhistorische Museum Bern
LR10006	LR10006	NMBE		Naturhistorische Museum Bern
LR10017	LR10017	NMBE		Naturhistorische Museum Bern
LR10024	LR10024	NMBE		Naturhistorische Museum Bern
LR10061	LR10061	NMBE		Naturhistorische Museum Bern
LR10063	LR10063	NMBE		Naturhistorische Museum Bern
LR10116	LR10116	NMBE		Naturhistorische Museum Bern
LR10118	LR10118	NMBE		Naturhistorische Museum Bern
LR10120	LR10120	NMBE		Naturhistorische Museum Bern
LR10125	LR10125	NMBE		Naturhistorische Museum Bern
LR10127	LR10127	NMBE		Naturhistorische Museum Bern
LR10131	LR10131	NMBE		Naturhistorische Museum Bern
LR10136	LR10136	NMBE		Naturhistorische Museum Bern
LR10137	LR10137	NMBE		Naturhistorische Museum Bern
LR10154	LR10154	NMBE		Naturhistorische Museum Bern
LR10156	LR10156	NMBE		Naturhistorische Museum Bern
LR10182	LR10182	NMBE		Naturhistorische Museum Bern
LR10185	LR10185	NMBE		Naturhistorische Museum Bern
LR10244	LR10244	NMBE		Naturhistorische Museum Bern
LR10246	LR10246	NMBE		Naturhistorische Museum Bern
LR10294	LR10294	NMBE		Naturhistorische Museum Bern
LR10297	LR10297	NMBE		Naturhistorische Museum Bern
LR10323	LR10323	NMBE		Naturhistorische Museum Bern
LR10335	LR10335	NMBE		Naturhistorische Museum Bern
LR10336	LR10336	NMBE		Naturhistorische Museum Bern
LR10549	LR10549	NMBE		Naturhistorische Museum Bern
LR10551	LR10551	NMBE		Naturhistorische Museum Bern
LR10552	LR10552	NMBE		Naturhistorische Museum Bern
LR10553	LR10553	NMBE		Naturhistorische Museum Bern
LR10560	LR10560	NMBE		Naturhistorische Museum Bern
LR10561	LR10561	NMBE		Naturhistorische Museum Bern
LR10573	LR10573	NMBE		Naturhistorische Museum Bern
LR10577	LR10577	NMBE		Naturhistorische Museum Bern
LR10578	LR10578	NMBE		Naturhistorische Museum Bern
LR10594	LR10594	NMBE		Naturhistorische Museum Bern
LR10595	LR10595	NMBE		Naturhistorische Museum Bern
LR10597	LR10597	NMBE		Naturhistorische Museum Bern
LR10598	LR10598	NMBE		Naturhistorische Museum Bern
LR10600	LR10600	NMBE		Naturhistorische Museum Bern
LR10601	LR10601	NMBE		Naturhistorische Museum Bern
LR10775	LR10775	NMBE		Naturhistorische Museum Bern
LR10776	LR10776	NMBE		Naturhistorische Museum Bern
LR10781	LR10781	NMBE		Naturhistorische Museum Bern
LR10783	LR10783	NMBE		Naturhistorische Museum Bern
LR10786	LR10786	NMBE		Naturhistorische Museum Bern
LR10789	LR10789	NMBE		Naturhistorische Museum Bern
LR10790	LR10790	NMBE		Naturhistorische Museum Bern
LR10792	LR10792	NMBE		Naturhistorische Museum Bern
LR10794	LR10794	NMBE		Naturhistorische Museum Bern
LR11524	LR11524	NMBE		Naturhistorische Museum Bern
LR11525	LR11525	NMBE		Naturhistorische Museum Bern
LR11538	LR11538	NMBE		Naturhistorische Museum Bern
LR11555	LR11555	NMBE		Naturhistorische Museum Bern
LR11557	LR11557	NMBE		Naturhistorische Museum Bern
LR11558	LR11558	NMBE		Naturhistorische Museum Bern
LR11559	LR11559	NMBE		Naturhistorische Museum Bern
LR11567	LR11567	NMBE		Naturhistorische Museum Bern
LR11568	LR11568	NMBE		Naturhistorische Museum Bern
LR11569	LR11569	NMBE		Naturhistorische Museum Bern
LR11608	LR11608	NMBE		Naturhistorische Museum Bern
LR11609	LR11609	NMBE		Naturhistorische Museum Bern
LR11610	LR11610	NMBE		Naturhistorische Museum Bern
LR11611	LR11611	NMBE		Naturhistorische Museum Bern
LR11612	LR11612	NMBE		Naturhistorische Museum Bern
LR11613	LR11613	NMBE		Naturhistorische Museum Bern
LR11614	LR11614	NMBE		Naturhistorische Museum Bern
LR11615	LR11615	NMBE		Naturhistorische Museum Bern
LR11616	LR11616	NMBE		Naturhistorische Museum Bern
LR11617	LR11617	NMBE		Naturhistorische Museum Bern
LR11618	LR11618	NMBE		Naturhistorische Museum Bern
LR11619	LR11619	NMBE		Naturhistorische Museum Bern
LR11620	LR11620	NMBE		Naturhistorische Museum Bern
LR11621	LR11621	NMBE		Naturhistorische Museum Bern
LR11622	LR11622	NMBE		Naturhistorische Museum Bern
LR11654	LR11654	NMBE		Naturhistorische Museum Bern
LR11655	LR11655	NMBE		Naturhistorische Museum Bern
LR11656	LR11656	NMBE		Naturhistorische Museum Bern
LR11657	LR11657	NMBE		Naturhistorische Museum Bern
LR11658	LR11658	NMBE		Naturhistorische Museum Bern
LR11659	LR11659	NMBE		Naturhistorische Museum Bern
LR11660	LR11660	NMBE		Naturhistorische Museum Bern
LR11661	LR11661	NMBE		Naturhistorische Museum Bern
LR11662	LR11662	NMBE		Naturhistorische Museum Bern
LR11663	LR11663	NMBE		Naturhistorische Museum Bern
LR11664	LR11664	NMBE		Naturhistorische Museum Bern
LR11702	LR11702	NMBE		Naturhistorische Museum Bern
LR11703	LR11703	NMBE		Naturhistorische Museum Bern
LR11704	LR11704	NMBE		Naturhistorische Museum Bern
LR11705	LR11705	NMBE		Naturhistorische Museum Bern
LR11706	LR11706	NMBE		Naturhistorische Museum Bern
LR11724	LR11724	NMBE		Naturhistorische Museum Bern
LR11731	LR11731	NMBE		Naturhistorische Museum Bern
LR11732	LR11732	NMBE		Naturhistorische Museum Bern
LR11733	LR11733	NMBE		Naturhistorische Museum Bern
LR11734	LR11734	NMBE		Naturhistorische Museum Bern
LR11735	LR11735	NMBE		Naturhistorische Museum Bern
LR11736	LR11736	NMBE		Naturhistorische Museum Bern
LR11758	LR11758	NMBE		Naturhistorische Museum Bern
LR11759	LR11759	NMBE		Naturhistorische Museum Bern
LR11760	LR11760	NMBE		Naturhistorische Museum Bern
LR11761	LR11761	NMBE		Naturhistorische Museum Bern
LR11762	LR11762	NMBE		Naturhistorische Museum Bern
LR11763	LR11763	NMBE		Naturhistorische Museum Bern
LR11764	LR11764	NMBE		Naturhistorische Museum Bern
LR12289	LR12289	NMBE		Naturhistorische Museum Bern
LR12290	LR12290	NMBE		Naturhistorische Museum Bern
LR12291	LR12291	NMBE		Naturhistorische Museum Bern
LR12292	LR12292	NMBE		Naturhistorische Museum Bern
LR12293	LR12293	NMBE		Naturhistorische Museum Bern
LR12294	LR12294	NMBE		Naturhistorische Museum Bern
LR12295	LR12295	NMBE		Naturhistorische Museum Bern
LR12296	LR12296	NMBE		Naturhistorische Museum Bern
LR12297	LR12297	NMBE		Naturhistorische Museum Bern
LR12298	LR12298	NMBE		Naturhistorische Museum Bern
LR12348	LR12348	NMBE		Naturhistorische Museum Bern
LR12363	LR12363	NMBE		Naturhistorische Museum Bern
LR12364	LR12364	NMBE		Naturhistorische Museum Bern
LR12365	LR12365	NMBE		Naturhistorische Museum Bern
LR12383	LR12383	NMBE		Naturhistorische Museum Bern
LR12384	LR12384	NMBE		Naturhistorische Museum Bern
LR12385	LR12385	NMBE		Naturhistorische Museum Bern
LR12386	LR12386	NMBE		Naturhistorische Museum Bern
LR12387	LR12387	NMBE		Naturhistorische Museum Bern
LR12388	LR12388	NMBE		Naturhistorische Museum Bern
LR12419	LR12419	NMBE		Naturhistorische Museum Bern
LR12420	LR12420	NMBE		Naturhistorische Museum Bern
LR12436	LR12436	NMBE		Naturhistorische Museum Bern
LR12441	LR12441	NMBE		Naturhistorische Museum Bern
LR12442	LR12442	NMBE		Naturhistorische Museum Bern
LR12454	LR12454	NMBE		Naturhistorische Museum Bern
LR12455	LR12455	NMBE		Naturhistorische Museum Bern
LR12456	LR12456	NMBE		Naturhistorische Museum Bern
LR12457	LR12457	NMBE		Naturhistorische Museum Bern
LR12458	LR12458	NMBE		Naturhistorische Museum Bern
LR12459	LR12459	NMBE		Naturhistorische Museum Bern
LR12460	LR12460	NMBE		Naturhistorische Museum Bern
LR12469	LR12469	NMBE		Naturhistorische Museum Bern
LR12470	LR12470	NMBE		Naturhistorische Museum Bern
LR12471	LR12471	NMBE		Naturhistorische Museum Bern
LR12472	LR12472	NMBE		Naturhistorische Museum Bern
LR12473	LR12473	NMBE		Naturhistorische Museum Bern
LR12500	LR12500	NMBE		Naturhistorische Museum Bern
LR12691	LR12691	NMBE		Naturhistorische Museum Bern
LR12709	LR12709	NMBE		Naturhistorische Museum Bern
LR12730	LR12730	NMBE		Naturhistorische Museum Bern
LR12731	LR12731	NMBE		Naturhistorische Museum Bern
LR12732	LR12732	NMBE		Naturhistorische Museum Bern
LR12733	LR12733	NMBE		Naturhistorische Museum Bern
LR12734	LR12734	NMBE		Naturhistorische Museum Bern
LR12735	LR12735	NMBE		Naturhistorische Museum Bern
LR12761	LR12761	NMBE		Naturhistorische Museum Bern
LR12762	LR12762	NMBE		Naturhistorische Museum Bern
LR12763	LR12763	NMBE		Naturhistorische Museum Bern
LR12764	LR12764	NMBE		Naturhistorische Museum Bern
LR12765	LR12765	NMBE		Naturhistorische Museum Bern
LR12766	LR12766	NMBE		Naturhistorische Museum Bern
LR12799	LR12799	NMBE		Naturhistorische Museum Bern
LR12800	LR12800	NMBE		Naturhistorische Museum Bern
LR12801	LR12801	NMBE		Naturhistorische Museum Bern
LR12802	LR12802	NMBE		Naturhistorische Museum Bern
LR12803	LR12803	NMBE		Naturhistorische Museum Bern
LR12804	LR12804	NMBE		Naturhistorische Museum Bern
LR12805	LR12805	NMBE		Naturhistorische Museum Bern
LR12806	LR12806	NMBE		Naturhistorische Museum Bern
LR12807	LR12807	NMBE		Naturhistorische Museum Bern
LR12809	LR12809	NMBE		Naturhistorische Museum Bern
LR12810	LR12810	NMBE		Naturhistorische Museum Bern
LR12811	LR12811	NMBE		Naturhistorische Museum Bern
LR12812	LR12812	NMBE		Naturhistorische Museum Bern
LR12840	LR12840	NMBE		Naturhistorische Museum Bern
LR12841	LR12841	NMBE		Naturhistorische Museum Bern
LR12842	LR12842	NMBE		Naturhistorische Museum Bern
LR12843	LR12843	NMBE		Naturhistorische Museum Bern
LR12861	LR12861	NMBE		Naturhistorische Museum Bern
LR12862	LR12862	NMBE		Naturhistorische Museum Bern
LR12863	LR12863	NMBE		Naturhistorische Museum Bern
LR12891	LR12891	NMBE		Naturhistorische Museum Bern
LR12910	LR12910	NMBE		Naturhistorische Museum Bern
LR12911	LR12911	NMBE		Naturhistorische Museum Bern
LR12912	LR12912	NMBE		Naturhistorische Museum Bern
LR12913	LR12913	NMBE		Naturhistorische Museum Bern
LR12914	LR12914	NMBE		Naturhistorische Museum Bern
LR12915	LR12915	NMBE		Naturhistorische Museum Bern
LR12937	LR12937	NMBE		Naturhistorische Museum Bern
LR12946	LR12946	NMBE		Naturhistorische Museum Bern
LR12948	LR12948	NMBE		Naturhistorische Museum Bern
LR12949	LR12949	NMBE		Naturhistorische Museum Bern
LR02756	LR02756	NMBE		Naturhistorische Museum Bern
LR02781	LR02781	NMBE		Naturhistorische Museum Bern
LR02797	LR02797	NMBE		Naturhistorische Museum Bern
LR02846	LR02846	NMBE		Naturhistorische Museum Bern
LR02923	LR02923	NMBE		Naturhistorische Museum Bern
LR05021	LR05021	NMBE		Naturhistorische Museum Bern
LR05022	LR05022	NMBE		Naturhistorische Museum Bern
LR08172	LR08172	NMBE		Naturhistorische Museum Bern
LR08812	LR08812	NMBE		Naturhistorische Museum Bern
LR08813	LR08813	NMBE		Naturhistorische Museum Bern
LR08814	LR08814	NMBE		Naturhistorische Museum Bern
LR08815	LR08815	NMBE		Naturhistorische Museum Bern
LR09048	LR09048	NMBE		Naturhistorische Museum Bern
LR09049	LR09049	NMBE		Naturhistorische Museum Bern
LR09111	LR09111	NMBE		Naturhistorische Museum Bern
LR09281	LR09281	NMBE		Naturhistorische Museum Bern
LR09292	LR09292	NMBE		Naturhistorische Museum Bern
LR09294	LR09294	NMBE		Naturhistorische Museum Bern
LR09295	LR09295	NMBE		Naturhistorische Museum Bern
LR09296	LR09296	NMBE		Naturhistorische Museum Bern
LR09297	LR09297	NMBE		Naturhistorische Museum Bern
LR10338	LR10338	NMBE		Naturhistorische Museum Bern
LR10409	LR10409	NMBE		Naturhistorische Museum Bern
LR10410	LR10410	NMBE		Naturhistorische Museum Bern
LR10411	LR10411	NMBE		Naturhistorische Museum Bern
LR10466	LR10466	NMBE		Naturhistorische Museum Bern
LR10468	LR10468	NMBE		Naturhistorische Museum Bern
LR10525	LR10525	NMBE		Naturhistorische Museum Bern
LR10526	LR10526	NMBE		Naturhistorische Museum Bern
LR10527	LR10527	NMBE		Naturhistorische Museum Bern
LR10531	LR10531	NMBE		Naturhistorische Museum Bern
LR10532	LR10532	NMBE		Naturhistorische Museum Bern
LR10535	LR10535	NMBE		Naturhistorische Museum Bern
LR10536	LR10536	NMBE		Naturhistorische Museum Bern
LR10542	LR10542	NMBE		Naturhistorische Museum Bern
LR10543	LR10543	NMBE		Naturhistorische Museum Bern
LR10544	LR10544	NMBE		Naturhistorische Museum Bern
LR10548	LR10548	NMBE		Naturhistorische Museum Bern
LR10574	LR10574	NMBE		Naturhistorische Museum Bern
LR10575	LR10575	NMBE		Naturhistorische Museum Bern
LR10647	LR10647	NMBE		Naturhistorische Museum Bern
LR10714	LR10714	NMBE		Naturhistorische Museum Bern
LR10715	LR10715	NMBE		Naturhistorische Museum Bern
LR10729	LR10729	NMBE		Naturhistorische Museum Bern
LR10730	LR10730	NMBE		Naturhistorische Museum Bern
LR10785	LR10785	NMBE		Naturhistorische Museum Bern
LR10798	LR10798	NMBE		Naturhistorische Museum Bern
LR10799	LR10799	NMBE		Naturhistorische Museum Bern
LR10802	LR10802	NMBE		Naturhistorische Museum Bern
LR10804	LR10804	NMBE		Naturhistorische Museum Bern
LR10810	LR10810	NMBE		Naturhistorische Museum Bern
LR10811	LR10811	NMBE		Naturhistorische Museum Bern
LR10827	LR10827	NMBE		Naturhistorische Museum Bern
LR10828	LR10828	NMBE		Naturhistorische Museum Bern
LR10832	LR10832	NMBE		Naturhistorische Museum Bern
LR10833	LR10833	NMBE		Naturhistorische Museum Bern
LR10834	LR10834	NMBE		Naturhistorische Museum Bern
LR10835	LR10835	NMBE		Naturhistorische Museum Bern
LR10846	LR10846	NMBE		Naturhistorische Museum Bern
LR10873	LR10873	NMBE		Naturhistorische Museum Bern
LR10874	LR10874	NMBE		Naturhistorische Museum Bern
LR10876	LR10876	NMBE		Naturhistorische Museum Bern
LR10887	LR10887	NMBE		Naturhistorische Museum Bern
LR10888	LR10888	NMBE		Naturhistorische Museum Bern
LR10895	LR10895	NMBE		Naturhistorische Museum Bern
LR10896	LR10896	NMBE		Naturhistorische Museum Bern
LR10902	LR10902	NMBE		Naturhistorische Museum Bern
LR10903	LR10903	NMBE		Naturhistorische Museum Bern
LR10945	LR10945	NMBE		Naturhistorische Museum Bern
LR10946	LR10946	NMBE		Naturhistorische Museum Bern
LR10947	LR10947	NMBE		Naturhistorische Museum Bern
LR10948	LR10948	NMBE		Naturhistorische Museum Bern
LR10949	LR10949	NMBE		Naturhistorische Museum Bern
LR10952	LR10952	NMBE		Naturhistorische Museum Bern
LR11054	LR11054	NMBE		Naturhistorische Museum Bern
LR11058	LR11058	NMBE		Naturhistorische Museum Bern
LR11059	LR11059	NMBE		Naturhistorische Museum Bern
LR11066	LR11066	NMBE		Naturhistorische Museum Bern
LR11067	LR11067	NMBE		Naturhistorische Museum Bern
LR11074	LR11074	NMBE		Naturhistorische Museum Bern
LR11075	LR11075	NMBE		Naturhistorische Museum Bern
LR11077	LR11077	NMBE		Naturhistorische Museum Bern
LR11078	LR11078	NMBE		Naturhistorische Museum Bern
LR11079	LR11079	NMBE		Naturhistorische Museum Bern
LR11083	LR11083	NMBE		Naturhistorische Museum Bern
LR11084	LR11084	NMBE		Naturhistorische Museum Bern
LR11085	LR11085	NMBE		Naturhistorische Museum Bern
LR11086	LR11086	NMBE		Naturhistorische Museum Bern
LR11087	LR11087	NMBE		Naturhistorische Museum Bern
LR11096	LR11096	NMBE		Naturhistorische Museum Bern
LR11097	LR11097	NMBE		Naturhistorische Museum Bern
LR11162	LR11162	NMBE		Naturhistorische Museum Bern
LR11163	LR11163	NMBE		Naturhistorische Museum Bern
LR11164	LR11164	NMBE		Naturhistorische Museum Bern
LR11165	LR11165	NMBE		Naturhistorische Museum Bern
LR11166	LR11166	NMBE		Naturhistorische Museum Bern
LR11172	LR11172	NMBE		Naturhistorische Museum Bern
LR11173	LR11173	NMBE		Naturhistorische Museum Bern
LR11176	LR11176	NMBE		Naturhistorische Museum Bern
LR11178	LR11178	NMBE		Naturhistorische Museum Bern
LR11179	LR11179	NMBE		Naturhistorische Museum Bern
LR11180	LR11180	NMBE		Naturhistorische Museum Bern
LR11183	LR11183	NMBE		Naturhistorische Museum Bern
LR11187	LR11187	NMBE		Naturhistorische Museum Bern
LR11188	LR11188	NMBE		Naturhistorische Museum Bern
LR11202	LR11202	NMBE		Naturhistorische Museum Bern
LR11208	LR11208	NMBE		Naturhistorische Museum Bern
LR11209	LR11209	NMBE		Naturhistorische Museum Bern
LR11236	LR11236	NMBE		Naturhistorische Museum Bern
LR11237	LR11237	NMBE		Naturhistorische Museum Bern
LR11293	LR11293	NMBE		Naturhistorische Museum Bern
LR11295	LR11295	NMBE		Naturhistorische Museum Bern
LR11296	LR11296	NMBE		Naturhistorische Museum Bern
LR11297	LR11297	NMBE		Naturhistorische Museum Bern
LR11298	LR11298	NMBE		Naturhistorische Museum Bern
LR11299	LR11299	NMBE		Naturhistorische Museum Bern
LR11300	LR11300	NMBE		Naturhistorische Museum Bern
LR11305	LR11305	NMBE		Naturhistorische Museum Bern
LR11306	LR11306	NMBE		Naturhistorische Museum Bern
LR11310	LR11310	NMBE		Naturhistorische Museum Bern
LR11318	LR11318	NMBE		Naturhistorische Museum Bern
LR11319	LR11319	NMBE		Naturhistorische Museum Bern
LR11332	LR11332	NMBE		Naturhistorische Museum Bern
LR11335	LR11335	NMBE		Naturhistorische Museum Bern
LR11336	LR11336	NMBE		Naturhistorische Museum Bern
LR11462	LR11462	NMBE		Naturhistorische Museum Bern
LR11463	LR11463	NMBE		Naturhistorische Museum Bern
LR11472	LR11472	NMBE		Naturhistorische Museum Bern
LR11487	LR11487	NMBE		Naturhistorische Museum Bern
LR11488	LR11488	NMBE		Naturhistorische Museum Bern
LR11489	LR11489	NMBE		Naturhistorische Museum Bern
LR11490	LR11490	NMBE		Naturhistorische Museum Bern
LR12864	LR12864	NMBE		Naturhistorische Museum Bern
LR12865	LR12865	NMBE		Naturhistorische Museum Bern
LR12881	LR12881	NMBE		Naturhistorische Museum Bern
LR12890	LR12890	NMBE		Naturhistorische Museum Bern
LR12951	LR12951	NMBE		Naturhistorische Museum Bern
LR13110	LR13110	NMBE		Naturhistorische Museum Bern
LR11311	LR11311	NMBE		Naturhistorische Museum Bern
LR11322	LR11322	NMBE		Naturhistorische Museum Bern
LR11323	LR11323	NMBE		Naturhistorische Museum Bern
LR09280	LR09280	NMBE		Naturhistorische Museum Bern
BIF1502	BIF1502	MZB-BIF1502	MZB	Indonesian Institute of Sciences, Research Centre for Biology
BIF2495	BIF2495	MZB-BIF2495	MZB	Indonesian Institute of Sciences, Research Centre for Biology
BIF2469	BIF2469	MZB-BIF2469	MZB	Indonesian Institute of Sciences, Research Centre for Biology
BIF2737	BIF2737	MZB-BIF2737	MZB	Indonesian Institute of Sciences, Research Centre for Biology
BIF1542	BIF1542	MZB-BIF1542	MZB	Indonesian Institute of Sciences, Research Centre for Biology
BIF0524	BIF0524	MZB-BIF00524	MZB	Indonesian Institute of Sciences, Research Centre for Biology
BIF0800	BIF0800	MZB-BIF00800	MZB	Indonesian Institute of Sciences, Research Centre for Biology
BIF2494	BIF2494	MZB-BIF2494	MZB	Indonesian Institute of Sciences, Research Centre for Biology
BIF2637	BIF2637	MZB-BIF2637	MZB	Indonesian Institute of Sciences, Research Centre for Biology
BIF3513	BIF3513	MZB-BIF3513	MZB	Indonesian Institute of Sciences, Research Centre for Biology
BIF2639	BIF2639	MZB-BIF2639	MZB	Indonesian Institute of Sciences, Research Centre for Biology
BIF0976	BIF0976	MZB-BIF00976	MZB	Indonesian Institute of Sciences, Research Centre for Biology
BIF1138	BIF1138	MZB-BIF01138	MZB	Indonesian Institute of Sciences, Research Centre for Biology
BIF2739	BIF2739	MZB-BIF2739	MZB	Indonesian Institute of Sciences, Research Centre for Biology
BIF2294	BIF2294	MZB-BIF2294	MZB	Indonesian Institute of Sciences, Research Centre for Biology
BIF2351	BIF2351	MZB-BIF2351	MZB	Indonesian Institute of Sciences, Research Centre for Biology
BIF0454	BIF0454	MZB-BIF00454	MZB	Indonesian Institute of Sciences, Research Centre for Biology
BIF2203	BIF2203	MZB-BIF2203	MZB	Indonesian Institute of Sciences, Research Centre for Biology
BIF1452	BIF1452	MZB-BIF1452	MZB	Indonesian Institute of Sciences, Research Centre for Biology
BIF2961	BIF2961	MZB-BIF2961	MZB	Indonesian Institute of Sciences, Research Centre for Biology
BIF1897	BIF1897	MZB-BIF1897	MZB	Indonesian Institute of Sciences, Research Centre for Biology
BIF1541	BIF1541	MZB-BIF1541	MZB	Indonesian Institute of Sciences, Research Centre for Biology
BIF3638	BIF3638	MZB-BIF3638	MZB	Indonesian Institute of Sciences, Research Centre for Biology
BIF3002	BIF3002	MZB-BIF3002	MZB	Indonesian Institute of Sciences, Research Centre for Biology
BIF1499	BIF1499	MZB-BIF1499	MZB	Indonesian Institute of Sciences, Research Centre for Biology
BIF1281	BIF1281	MZB-BIF01281	MZB	Indonesian Institute of Sciences, Research Centre for Biology
BIF0453	BIF0453	MZB-BIF00453	MZB	Indonesian Institute of Sciences, Research Centre for Biology
BIF3004	BIF3004	MZB-BIF3004	MZB	Indonesian Institute of Sciences, Research Centre for Biology
BIF2465	BIF2465	MZB-BIF2465	MZB	Indonesian Institute of Sciences, Research Centre for Biology
BIF1282	BIF1282	MZB-BIF01282	MZB	Indonesian Institute of Sciences, Research Centre for Biology
BIF2561	BIF2561	MZB-BIF2561	MZB	Indonesian Institute of Sciences, Research Centre for Biology
BIF0974	BIF0974	MZB-BIF00974	MZB	Indonesian Institute of Sciences, Research Centre for Biology
BIF1667	BIF1667	MZB-BIF1667	MZB	Indonesian Institute of Sciences, Research Centre for Biology
BIF2912	BIF2912	MZB-BIF2912	MZB	Indonesian Institute of Sciences, Research Centre for Biology
BIF0864	BIF0864	MZB-BIF00864	MZB	Indonesian Institute of Sciences, Research Centre for Biology
BIF2353	BIF2353	MZB-BIF2353	MZB	Indonesian Institute of Sciences, Research Centre for Biology
BIF3452	BIF3452	MZB-BIF3452	MZB	Indonesian Institute of Sciences, Research Centre for Biology
BIF2736	BIF2736	MZB-BIF2736	MZB	Indonesian Institute of Sciences, Research Centre for Biology
BIF0804	BIF0804	MZB-BIF00804	MZB	Indonesian Institute of Sciences, Research Centre for Biology
BIF1139	BIF1139	MZB-BIF01139	MZB	Indonesian Institute of Sciences, Research Centre for Biology
BIF1540	BIF1540	MZB-BIF1540	MZB	Indonesian Institute of Sciences, Research Centre for Biology
BIF0478	BIF0478	MZB-BIF00478	MZB	Indonesian Institute of Sciences, Research Centre for Biology
BIF0615	BIF0615	MZB-BIF00615	MZB	Indonesian Institute of Sciences, Research Centre for Biology
BIF2738	BIF2738	MZB-BIF2738	MZB	Indonesian Institute of Sciences, Research Centre for Biology
BIF2466	BIF2466	MZB-BIF2466	MZB	Indonesian Institute of Sciences, Research Centre for Biology
BIF0546	BIF0546	MZB-BIF00546	MZB	Indonesian Institute of Sciences, Research Centre for Biology
BIF0479	BIF0479	MZB-BIF00479	MZB	Indonesian Institute of Sciences, Research Centre for Biology
BIF0651	BIF0651	MZB-BIF00651	MZB	Indonesian Institute of Sciences, Research Centre for Biology
BIF2354	BIF2354	MZB-BIF2354	MZB	Indonesian Institute of Sciences, Research Centre for Biology
BIF0457	BIF0457	MZB-BIF00457	MZB	Indonesian Institute of Sciences, Research Centre for Biology
BIF0545	BIF0545	MZB-BIF00545	MZB	Indonesian Institute of Sciences, Research Centre for Biology
BIF3003	BIF3003	MZB-BIF3003	MZB	Indonesian Institute of Sciences, Research Centre for Biology
BIF0653	BIF0653	MZB-BIF00653	MZB	Indonesian Institute of Sciences, Research Centre for Biology
BIF2913	BIF2913	MZB-BIF2913	MZB	Indonesian Institute of Sciences, Research Centre for Biology
BIF3635	BIF3635	MZB-BIF3635	MZB	Indonesian Institute of Sciences, Research Centre for Biology
BIF0482	BIF0482	MZB-BIF00482	MZB	Indonesian Institute of Sciences, Research Centre for Biology
BIF0611	BIF0611	MZB-BIF00611	MZB	Indonesian Institute of Sciences, Research Centre for Biology
BIF0865	BIF0865	MZB-BIF00865	MZB	Indonesian Institute of Sciences, Research Centre for Biology
BIF2355	BIF2355	MZB-BIF2355	MZB	Indonesian Institute of Sciences, Research Centre for Biology
BIF2563	BIF2563	MZB-BIF2563	MZB	Indonesian Institute of Sciences, Research Centre for Biology
BIF0613	BIF0613	MZB-BIF00613	MZB	Indonesian Institute of Sciences, Research Centre for Biology
BIF2158	BIF2158	MZB-BIF2158	MZB	Indonesian Institute of Sciences, Research Centre for Biology
BIF2496	BIF2496	MZB-BIF2496	MZB	Indonesian Institute of Sciences, Research Centre for Biology
BIF2497	BIF2497	MZB-BIF2497	MZB	Indonesian Institute of Sciences, Research Centre for Biology
BIF0155	BIF0155	MZB-BIF00155	MZB	Indonesian Institute of Sciences, Research Centre for Biology
BIF2467	BIF2467	MZB-BIF2467	MZB	Indonesian Institute of Sciences, Research Centre for Biology
BIF2911	BIF2911	MZB-BIF2911	MZB	Indonesian Institute of Sciences, Research Centre for Biology
BIF3450	BIF3450	MZB-BIF3450	MZB	Indonesian Institute of Sciences, Research Centre for Biology
BIF0652	BIF0652	MZB-BIF00652	MZB	Indonesian Institute of Sciences, Research Centre for Biology
BIF2641	BIF2641	MZB-BIF2641	MZB	Indonesian Institute of Sciences, Research Centre for Biology
BIF0543	BIF0543	MZB-BIF00543	MZB	Indonesian Institute of Sciences, Research Centre for Biology
BIF0973	BIF0973	MZB-BIF00973	MZB	Indonesian Institute of Sciences, Research Centre for Biology
BIF1899	BIF1899	MZB-BIF1899	MZB	Indonesian Institute of Sciences, Research Centre for Biology
BIF2102	BIF2102	MZB-BIF2102	MZB	Indonesian Institute of Sciences, Research Centre for Biology
BIF1283	BIF1283	MZB-BIF01283	MZB	Indonesian Institute of Sciences, Research Centre for Biology
BIF3486	BIF3486	MZB-BIF3486	MZB	Indonesian Institute of Sciences, Research Centre for Biology
BIF2735	BIF2735	MZB-BIF2735	MZB	Indonesian Institute of Sciences, Research Centre for Biology
BIF0612	BIF0612	MZB-BIF00612	MZB	Indonesian Institute of Sciences, Research Centre for Biology
BIF0655	BIF0655	MZB-BIF00655	MZB	Indonesian Institute of Sciences, Research Centre for Biology
BIF3639	BIF3639	MZB-BIF3639	MZB	Indonesian Institute of Sciences, Research Centre for Biology
BIF0862	BIF0862	MZB-BIF00862	MZB	Indonesian Institute of Sciences, Research Centre for Biology
BIF3616	BIF3616	MZB-BIF3616	MZB	Indonesian Institute of Sciences, Research Centre for Biology
BIF3617	BIF3617	MZB-BIF3617	MZB	Indonesian Institute of Sciences, Research Centre for Biology
BIF0654	BIF0654	MZB-BIF00654	MZB	Indonesian Institute of Sciences, Research Centre for Biology
BIF3636	BIF3636	MZB-BIF3636	MZB	Indonesian Institute of Sciences, Research Centre for Biology
BIF1664	BIF1664	MZB-BIF1664	MZB	Indonesian Institute of Sciences, Research Centre for Biology
BIF1503	BIF1503	MZB-BIF1503	MZB	Indonesian Institute of Sciences, Research Centre for Biology
BIF2493	BIF2493	MZB-BIF2493	MZB	Indonesian Institute of Sciences, Research Centre for Biology
BIF1137	BIF1137	MZB-BIF01137	MZB	Indonesian Institute of Sciences, Research Centre for Biology
BIF1140	BIF1140	MZB-BIF01140	MZB	Indonesian Institute of Sciences, Research Centre for Biology
BIF1501	BIF1501	MZB-BIF1501	MZB	Indonesian Institute of Sciences, Research Centre for Biology
BIF1141	BIF1141	MZB-BIF01141	MZB	Indonesian Institute of Sciences, Research Centre for Biology
BIF3614	BIF3614	MZB-BIF3614	MZB	Indonesian Institute of Sciences, Research Centre for Biology
BIF0614	BIF0614	MZB-BIF00614	MZB	Indonesian Institute of Sciences, Research Centre for Biology
BIF0802	BIF0802	MZB-BIF00802	MZB	Indonesian Institute of Sciences, Research Centre for Biology
BIF2159	BIF2159	MZB-BIF2159	MZB	Indonesian Institute of Sciences, Research Centre for Biology
BIF0801	BIF0801	MZB-BIF00801	MZB	Indonesian Institute of Sciences, Research Centre for Biology
BIF1500	BIF1500	MZB-BIF1500	MZB	Indonesian Institute of Sciences, Research Centre for Biology
BIF0480	BIF0480	MZB-BIF00480	MZB	Indonesian Institute of Sciences, Research Centre for Biology
BIF1544	BIF1544	MZB-BIF1544	MZB	Indonesian Institute of Sciences, Research Centre for Biology
BIF0861	BIF0861	MZB-BIF00861	MZB	Indonesian Institute of Sciences, Research Centre for Biology
BIF2638	BIF2638	MZB-BIF2638	MZB	Indonesian Institute of Sciences, Research Centre for Biology
BIF2562	BIF2562	MZB-BIF2562	MZB	Indonesian Institute of Sciences, Research Centre for Biology
BIF0863	BIF0863	MZB-BIF00863	MZB	Indonesian Institute of Sciences, Research Centre for Biology
BIF0456	BIF0456	MZB-BIF00456	MZB	Indonesian Institute of Sciences, Research Centre for Biology
BIF2468	BIF2468	MZB-BIF2468	MZB	Indonesian Institute of Sciences, Research Centre for Biology
BIF1665	BIF1665	MZB-BIF1665	MZB	Indonesian Institute of Sciences, Research Centre for Biology
BIF2202	BIF2202	MZB-BIF2202	MZB	Indonesian Institute of Sciences, Research Centre for Biology
BIF1285	BIF1285	MZB-BIF01285	MZB	Indonesian Institute of Sciences, Research Centre for Biology
IRD BIF3761.2	BIF3761	MZB-BIF3761	MZB	Indonesian Institute of Sciences, Research Centre for Biology
IRD BIF3760.2	BIF3760	MZB-BIF3760	MZB	Indonesian Institute of Sciences, Research Centre for Biology
BIF3762	BIF3762.2	MZB-BIF3762	MZB	Indonesian Institute of Sciences, Research Centre for Biology
BIF3763	BIF3763.2	MZB-BIF3763	MZB	Indonesian Institute of Sciences, Research Centre for Biology
BIF3764	BIF3764.2	MZB-BIF3764	MZB	Indonesian Institute of Sciences, Research Centre for Biology
BIF3765	BIF3765.2	MZB-BIF3765	MZB	Indonesian Institute of Sciences, Research Centre for Biology
BIF3766	BIF3766.2	MZB-BIF3766	MZB	Indonesian Institute of Sciences, Research Centre for Biology
BIF3767	BIF3767.2	MZB-BIF3767	MZB	Indonesian Institute of Sciences, Research Centre for Biology
BIF3768	BIF3768.2	MZB-BIF3768	MZB	Indonesian Institute of Sciences, Research Centre for Biology
BIF0977	BIF0977	MZB-BIF00977	MZB	Indonesian Institute of Sciences, Research Centre for Biology
BIF2296	BIF2296	MZB-BIF2296	MZB	Indonesian Institute of Sciences, Research Centre for Biology
BIF2640	BIF2640	MZB-BIF2640	MZB	Indonesian Institute of Sciences, Research Centre for Biology
BIF3618	BIF3618	MZB-BIF3618	MZB	Indonesian Institute of Sciences, Research Centre for Biology
BIF2101	BIF2101	MZB-BIF2101	MZB	Indonesian Institute of Sciences, Research Centre for Biology
BIF3514	BIF3514	MZB-BIF3514	MZB	Indonesian Institute of Sciences, Research Centre for Biology
BIF1898	BIF1898	MZB-BIF1898	MZB	Indonesian Institute of Sciences, Research Centre for Biology
BIF0481	BIF0481	MZB-BIF00481	MZB	Indonesian Institute of Sciences, Research Centre for Biology
BIF0455	BIF0455	MZB-BIF00455	MZB	Indonesian Institute of Sciences, Research Centre for Biology
BIF0803	BIF0803	MZB-BIF00803	MZB	Indonesian Institute of Sciences, Research Centre for Biology
BIF3615	BIF3615	MZB-BIF3615	MZB	Indonesian Institute of Sciences, Research Centre for Biology
BIF2204	BIF2204	MZB-BIF2204	MZB	Indonesian Institute of Sciences, Research Centre for Biology
BIF2564	BIF2564	MZB-BIF2564	MZB	Indonesian Institute of Sciences, Research Centre for Biology
BIF1668	BIF1668	MZB-BIF1668	MZB	Indonesian Institute of Sciences, Research Centre for Biology
BIF1284	BIF1284	MZB-BIF01284	MZB	Indonesian Institute of Sciences, Research Centre for Biology
BIF1666	BIF1666	MZB-BIF1666	MZB	Indonesian Institute of Sciences, Research Centre for Biology
BIF2352	BIF2352	MZB-BIF2352	MZB	Indonesian Institute of Sciences, Research Centre for Biology
BIF3515	BIF3515	MZB-BIF3515	MZB	Indonesian Institute of Sciences, Research Centre for Biology
BIF1543	BIF1543	MZB-BIF1543	MZB	Indonesian Institute of Sciences, Research Centre for Biology
BIF0975	BIF0975	MZB-BIF00975	MZB	Indonesian Institute of Sciences, Research Centre for Biology
BIF1900	BIF1900	MZB-BIF1900	MZB	Indonesian Institute of Sciences, Research Centre for Biology
BIF3637	BIF3637	MZB-BIF3637	MZB	Indonesian Institute of Sciences, Research Centre for Biology
BIF3484	BIF3484	MZB-BIF3484	MZB	Indonesian Institute of Sciences, Research Centre for Biology
BIF0544	BIF0544	MZB-BIF00544	MZB	Indonesian Institute of Sciences, Research Centre for Biology

## Sheet: Taxonomy
Project:	BIFGG;BIFGJ;BIFH;BIFHB (991 records selected)			User:	Arni R. F. Sholihah
Created:	2019-09-13
Sample ID	Phylum	Class	Order	Family	Subfamily	Tribe	Genus	Species	Subspecies	Identifier	Identifier Email	Identification Method	Taxonomy Notes
BIF5724	Chordata	Actinopterygii	Cypriniformes	Cyprinidae	Danioninae		Brevibora	Brevibora dorsiocellata		Nicolas Hubert	nicolas.hubert@ird.fr	morphology
BIF4600	Chordata	Actinopterygii	Cypriniformes	Cyprinidae	Danioninae		Rasbora	Rasbora sumatrana		Nicolas Hubert	nicolas.hubert@ird.fr	morphology
BIF4508	Chordata	Actinopterygii	Cypriniformes	Cyprinidae	Danioninae		Rasbora	Rasbora myersi		Nicolas Hubert	nicolas.hubert@ird.fr	morphology
BIF5723	Chordata	Actinopterygii	Cypriniformes	Cyprinidae	Danioninae		Brevibora	Brevibora dorsiocellata		Nicolas Hubert	nicolas.hubert@ird.fr	morphology
BIF6707	Chordata	Actinopterygii	Cypriniformes	Cyprinidae	Danioninae		Rasbora	Rasbora maninjau		Nicolas Hubert	nicolas.hubert@ird.fr	morphology
BIF5717	Chordata	Actinopterygii	Cypriniformes	Cyprinidae	Danioninae		Rasbora	Rasbora sumatrana		Nicolas Hubert	nicolas.hubert@ird.fr	morphology
BIF5725	Chordata	Actinopterygii	Cypriniformes	Cyprinidae	Danioninae		Brevibora	Brevibora dorsiocellata		Nicolas Hubert	nicolas.hubert@ird.fr	morphology
BIF5069	Chordata	Actinopterygii	Cypriniformes	Cyprinidae	Danioninae		Rasbora	Rasbora dusonensis		Nicolas Hubert	nicolas.hubert@ird.fr	morphology
BIF5727	Chordata	Actinopterygii	Cypriniformes	Cyprinidae	Danioninae		Rasbora	Rasbora caudimaculata		Nicolas Hubert	nicolas.hubert@ird.fr	morphology
BIF5716	Chordata	Actinopterygii	Cypriniformes	Cyprinidae	Danioninae		Rasbora	Rasbora paucisqualis		Nicolas Hubert	nicolas.hubert@ird.fr	morphology
BIF4212	Chordata	Actinopterygii	Cypriniformes	Cyprinidae	Danioninae		Rasbora	Rasbora spilotaenia		Nicolas Hubert	nicolas.hubert@ird.fr	morphology
BIF4923	Chordata	Actinopterygii	Cypriniformes	Cyprinidae	Danioninae		Rasbora	Rasbora dusonensis		Nicolas Hubert	nicolas.hubert@ird.fr	morphology
BIF4507	Chordata	Actinopterygii	Cypriniformes	Cyprinidae	Danioninae		Rasbora	Rasbora dusonensis		Nicolas Hubert	nicolas.hubert@ird.fr	morphology
BIF4670	Chordata	Actinopterygii	Cypriniformes	Cyprinidae	Danioninae		Rasbora	Rasbora spilotaenia		Nicolas Hubert	nicolas.hubert@ird.fr	morphology
BIF4261	Chordata	Actinopterygii	Cypriniformes	Cyprinidae	Danioninae		Rasbora	Rasbora spilotaenia		Nicolas Hubert	nicolas.hubert@ird.fr	morphology
BIF5676	Chordata	Actinopterygii	Cypriniformes	Cyprinidae	Danioninae		Rasbora	Rasbora cephalotaenia		Nicolas Hubert	nicolas.hubert@ird.fr	morphology
BIF4774	Chordata	Actinopterygii	Cypriniformes	Cyprinidae	Danioninae		Rasbora	Rasbora myersi		Nicolas Hubert	nicolas.hubert@ird.fr	morphology
BIF4186	Chordata	Actinopterygii	Cypriniformes	Cyprinidae	Danioninae		Rasbora	Rasbora spilotaenia		Nicolas Hubert	nicolas.hubert@ird.fr	morphology
BIF4214	Chordata	Actinopterygii	Cypriniformes	Cyprinidae	Danioninae		Rasbora	Rasbora spilotaenia		Nicolas Hubert	nicolas.hubert@ird.fr	morphology
BIF5828	Chordata	Actinopterygii	Cypriniformes	Cyprinidae	Danioninae		Rasbora	Rasbora cephalotaenia		Nicolas Hubert	nicolas.hubert@ird.fr	morphology
BIF6116	Chordata	Actinopterygii	Cypriniformes	Cyprinidae	Danioninae		Rasbora	Rasbora chrysotaenia		Nicolas Hubert	nicolas.hubert@ird.fr	morphology
BIF4880	Chordata	Actinopterygii	Cypriniformes	Cyprinidae	Danioninae		Rasbora	Rasbora chrysotaenia		Nicolas Hubert	nicolas.hubert@ird.fr	morphology
BIF4587	Chordata	Actinopterygii	Cypriniformes	Cyprinidae	Danioninae		Rasbora	Rasbora trilineata		Nicolas Hubert	nicolas.hubert@ird.fr	morphology
BIF6217	Chordata	Actinopterygii	Cypriniformes	Cyprinidae	Danioninae		Rasbora	Rasbora chrysotaenia		Nicolas Hubert	nicolas.hubert@ird.fr	morphology
BIF4679	Chordata	Actinopterygii	Cypriniformes	Cyprinidae	Danioninae		Rasbora	Rasbora argyrotaenia		Nicolas Hubert	nicolas.hubert@ird.fr	morphology
BIF4263	Chordata	Actinopterygii	Cypriniformes	Cyprinidae	Danioninae		Rasbora	Rasbora spilotaenia		Nicolas Hubert	nicolas.hubert@ird.fr	morphology
BIF4372	Chordata	Actinopterygii	Cypriniformes	Cyprinidae	Danioninae		Rasbora	Rasbora dusonensis		Nicolas Hubert	nicolas.hubert@ird.fr	morphology
BIF5677	Chordata	Actinopterygii	Cypriniformes	Cyprinidae	Danioninae		Rasbora	Rasbora cephalotaenia		Nicolas Hubert	nicolas.hubert@ird.fr	morphology
BIF4262	Chordata	Actinopterygii	Cypriniformes	Cyprinidae	Danioninae		Rasbora	Rasbora spilotaenia		Nicolas Hubert	nicolas.hubert@ird.fr	morphology
BIF5675	Chordata	Actinopterygii	Cypriniformes	Cyprinidae	Danioninae		Rasbora	Rasbora cephalotaenia		Nicolas Hubert	nicolas.hubert@ird.fr	morphology
BIF5737	Chordata	Actinopterygii	Cypriniformes	Cyprinidae	Danioninae		Rasbora	Rasbora sumatrana		Nicolas Hubert	nicolas.hubert@ird.fr	morphology
BIF5726	Chordata	Actinopterygii	Cypriniformes	Cyprinidae	Danioninae		Brevibora	Brevibora dorsiocellata		Nicolas Hubert	nicolas.hubert@ird.fr	morphology
BIF6089	Chordata	Actinopterygii	Cypriniformes	Cyprinidae	Danioninae		Rasbora	Rasbora chrysotaenia		Nicolas Hubert	nicolas.hubert@ird.fr	morphology
BIF4879	Chordata	Actinopterygii	Cypriniformes	Cyprinidae	Danioninae		Rasbora	Rasbora chrysotaenia		Nicolas Hubert	nicolas.hubert@ird.fr	morphology
BIF4601	Chordata	Actinopterygii	Cypriniformes	Cyprinidae	Danioninae		Rasbora	Rasbora sumatrana		Nicolas Hubert	nicolas.hubert@ird.fr	morphology
BIF5674	Chordata	Actinopterygii	Cypriniformes	Cyprinidae	Danioninae		Rasbora	Rasbora cephalotaenia		Nicolas Hubert	nicolas.hubert@ird.fr	morphology
BIF4878	Chordata	Actinopterygii	Cypriniformes	Cyprinidae	Danioninae		Rasbora	Rasbora chrysotaenia		Nicolas Hubert	nicolas.hubert@ird.fr	morphology
BIF5738	Chordata	Actinopterygii	Cypriniformes	Cyprinidae	Danioninae		Rasbora	Rasbora sumatrana		Nicolas Hubert	nicolas.hubert@ird.fr	morphology
BIF4671	Chordata	Actinopterygii	Cypriniformes	Cyprinidae	Danioninae		Rasbora	Rasbora spilotaenia		Nicolas Hubert	nicolas.hubert@ird.fr	morphology
BIF6492	Chordata	Actinopterygii	Cypriniformes	Cyprinidae	Danioninae		Rasbora	Rasbora dusonensis		Nicolas Hubert	nicolas.hubert@ird.fr	morphology
BIF5652	Chordata	Actinopterygii	Cypriniformes	Cyprinidae	Danioninae		Rasbora	Rasbora kalbarensis		Nicolas Hubert	nicolas.hubert@ird.fr	morphology
BIF5719	Chordata	Actinopterygii	Cypriniformes	Cyprinidae	Danioninae		Rasbora	Rasbora sumatrana		Nicolas Hubert	nicolas.hubert@ird.fr	morphology
BIF5877	Chordata	Actinopterygii	Cypriniformes	Cyprinidae	Danioninae		Rasbora	Rasbora arundinata		Nicolas Hubert	nicolas.hubert@ird.fr	morphology
BIF4787	Chordata	Actinopterygii	Cypriniformes	Cyprinidae	Danioninae		Rasbora	Rasbora chrysotaenia		Nicolas Hubert	nicolas.hubert@ird.fr	morphology
BIF5876	Chordata	Actinopterygii	Cypriniformes	Cyprinidae	Danioninae		Rasbora	Rasbora arundinata		Nicolas Hubert	nicolas.hubert@ird.fr	morphology
BIF5878	Chordata	Actinopterygii	Cypriniformes	Cyprinidae	Danioninae		Rasbora	Rasbora arundinata		Nicolas Hubert	nicolas.hubert@ird.fr	morphology
BIF5640	Chordata	Actinopterygii	Cypriniformes	Cyprinidae	Danioninae		Trigonopoma	Trigonopoma pauciperforatum		Nicolas Hubert	nicolas.hubert@ird.fr	morphology
BIF5926	Chordata	Actinopterygii	Cypriniformes	Cyprinidae	Danioninae		Rasbora	Rasbora jacobsoni		Nicolas Hubert	nicolas.hubert@ird.fr	morphology
BIF4877	Chordata	Actinopterygii	Cypriniformes	Cyprinidae	Danioninae		Rasbora	Rasbora chrysotaenia		Nicolas Hubert	nicolas.hubert@ird.fr	morphology
BIF5646	Chordata	Actinopterygii	Cypriniformes	Cyprinidae	Danioninae		Trigonopoma	Trigonopoma pauciperforatum		Nicolas Hubert	nicolas.hubert@ird.fr	morphology
BIF5645	Chordata	Actinopterygii	Cypriniformes	Cyprinidae	Danioninae		Trigonopoma	Trigonopoma pauciperforatum		Nicolas Hubert	nicolas.hubert@ird.fr	morphology
BIF5712	Chordata	Actinopterygii	Cypriniformes	Cyprinidae	Danioninae		Rasbora	Rasbora trilineata		Nicolas Hubert	nicolas.hubert@ird.fr	morphology
BIF5650	Chordata	Actinopterygii	Cypriniformes	Cyprinidae	Danioninae		Rasbora	Rasbora kalbarensis		Nicolas Hubert	nicolas.hubert@ird.fr	morphology
BIF5817	Chordata	Actinopterygii	Cypriniformes	Cyprinidae	Danioninae		Rasbora	Rasbora paucisqualis		Nicolas Hubert	nicolas.hubert@ird.fr	morphology
BIF5648	Chordata	Actinopterygii	Cypriniformes	Cyprinidae	Danioninae		Rasbora	Rasbora arundinata		Nicolas Hubert	nicolas.hubert@ird.fr	morphology
BIF6494	Chordata	Actinopterygii	Cypriniformes	Cyprinidae	Danioninae		Rasbora	Rasbora sumatrana		Nicolas Hubert	nicolas.hubert@ird.fr	morphology
BIF4853	Chordata	Actinopterygii	Cypriniformes	Cyprinidae	Danioninae		Rasbora	Rasbora vulcanus		Nicolas Hubert	nicolas.hubert@ird.fr	morphology
BIF6489	Chordata	Actinopterygii	Cypriniformes	Cyprinidae	Danioninae		Rasbora	Rasbora dusonensis		Nicolas Hubert	nicolas.hubert@ird.fr	morphology
BIF4786	Chordata	Actinopterygii	Cypriniformes	Cyprinidae	Danioninae		Rasbora	Rasbora chrysotaenia		Nicolas Hubert	nicolas.hubert@ird.fr	morphology
BIF5636	Chordata	Actinopterygii	Cypriniformes	Cyprinidae	Danioninae		Trigonopoma	Trigonopoma pauciperforatum		Nicolas Hubert	nicolas.hubert@ird.fr	morphology
BIF5713	Chordata	Actinopterygii	Cypriniformes	Cyprinidae	Danioninae		Rasbora	Rasbora trilineata		Nicolas Hubert	nicolas.hubert@ird.fr	morphology
BIF4788	Chordata	Actinopterygii	Cypriniformes	Cyprinidae	Danioninae		Rasbora	Rasbora chrysotaenia		Nicolas Hubert	nicolas.hubert@ird.fr	morphology
BIF5875	Chordata	Actinopterygii	Cypriniformes	Cyprinidae	Danioninae		Rasbora	Rasbora arundinata		Nicolas Hubert	nicolas.hubert@ird.fr	morphology
BIF4185	Chordata	Actinopterygii	Cypriniformes	Cyprinidae	Danioninae		Rasbora	Rasbora argyrotaenia		Nicolas Hubert	nicolas.hubert@ird.fr	morphology
BIF5637	Chordata	Actinopterygii	Cypriniformes	Cyprinidae	Danioninae		Trigonopoma	Trigonopoma pauciperforatum		Nicolas Hubert	nicolas.hubert@ird.fr	morphology
BIF4922	Chordata	Actinopterygii	Cypriniformes	Cyprinidae	Danioninae		Rasbora	Rasbora dusonensis		Nicolas Hubert	nicolas.hubert@ird.fr	morphology
BIF6216	Chordata	Actinopterygii	Cypriniformes	Cyprinidae	Danioninae		Rasbora	Rasbora chrysotaenia		Nicolas Hubert	nicolas.hubert@ird.fr	morphology
BIF4373	Chordata	Actinopterygii	Cypriniformes	Cyprinidae	Danioninae		Rasbora	Rasbora dusonensis		Nicolas Hubert	nicolas.hubert@ird.fr	morphology
BIF5824	Chordata	Actinopterygii	Cypriniformes	Cyprinidae	Danioninae		Rasbora	Rasbora spilotaenia		Nicolas Hubert	nicolas.hubert@ird.fr	morphology
BIF4855	Chordata	Actinopterygii	Cypriniformes	Cyprinidae	Danioninae		Rasbora	Rasbora vulcanus		Nicolas Hubert	nicolas.hubert@ird.fr	morphology
BIF6115	Chordata	Actinopterygii	Cypriniformes	Cyprinidae	Danioninae		Rasbora	Rasbora chrysotaenia		Nicolas Hubert	nicolas.hubert@ird.fr	morphology
BIF4602	Chordata	Actinopterygii	Cypriniformes	Cyprinidae	Danioninae		Rasbora	Rasbora myersi		Nicolas Hubert	nicolas.hubert@ird.fr	morphology
BIF5745	Chordata	Actinopterygii	Cypriniformes	Cyprinidae	Danioninae		Rasbora	Rasbora einthovenii		Nicolas Hubert	nicolas.hubert@ird.fr	morphology
BIF6090	Chordata	Actinopterygii	Cypriniformes	Cyprinidae	Danioninae		Rasbora	Rasbora chrysotaenia		Nicolas Hubert	nicolas.hubert@ird.fr	morphology
BIF4673	Chordata	Actinopterygii	Cypriniformes	Cyprinidae	Danioninae		Rasbora	Rasbora trilineata		Nicolas Hubert	nicolas.hubert@ird.fr	morphology
BIF4773	Chordata	Actinopterygii	Cypriniformes	Cyprinidae	Danioninae		Rasbora	Rasbora myersi		Nicolas Hubert	nicolas.hubert@ird.fr	morphology
BIF5928	Chordata	Actinopterygii	Cypriniformes	Cyprinidae	Danioninae		Rasbora	Rasbora jacobsoni		Nicolas Hubert	nicolas.hubert@ird.fr	morphology
BIF4873	Chordata	Actinopterygii	Cypriniformes	Cyprinidae	Danioninae		Rasbora	Rasbora vulcanus		Nicolas Hubert	nicolas.hubert@ird.fr	morphology
BIF4772	Chordata	Actinopterygii	Cypriniformes	Cyprinidae	Danioninae		Rasbora	Rasbora myersi		Nicolas Hubert	nicolas.hubert@ird.fr	morphology
BIF4509	Chordata	Actinopterygii	Cypriniformes	Cyprinidae	Danioninae		Rasbora	Rasbora myersi		Nicolas Hubert	nicolas.hubert@ird.fr	morphology
BIF4876	Chordata	Actinopterygii	Cypriniformes	Cyprinidae	Danioninae		Rasbora	Rasbora vulcanus		Nicolas Hubert	nicolas.hubert@ird.fr	morphology
BIF5647	Chordata	Actinopterygii	Cypriniformes	Cyprinidae	Danioninae		Rasbora	Rasbora kalbarensis		Nicolas Hubert	nicolas.hubert@ird.fr	morphology
BIF5706	Chordata	Actinopterygii	Cypriniformes	Cyprinidae	Danioninae		Rasbora	Rasbora cephalotaenia		Nicolas Hubert	nicolas.hubert@ird.fr	morphology
BIF5635	Chordata	Actinopterygii	Cypriniformes	Cyprinidae	Danioninae		Trigonopoma	Trigonopoma pauciperforatum		Nicolas Hubert	nicolas.hubert@ird.fr	morphology
BIF4789	Chordata	Actinopterygii	Cypriniformes	Cyprinidae	Danioninae		Rasbora	Rasbora chrysotaenia		Nicolas Hubert	nicolas.hubert@ird.fr	morphology
BIF4371	Chordata	Actinopterygii	Cypriniformes	Cyprinidae	Danioninae		Rasbora	Rasbora dusonensis		Nicolas Hubert	nicolas.hubert@ird.fr	morphology
BIF6490	Chordata	Actinopterygii	Cypriniformes	Cyprinidae	Danioninae		Rasbora	Rasbora dusonensis		Nicolas Hubert	nicolas.hubert@ird.fr	morphology
BIF5823	Chordata	Actinopterygii	Cypriniformes	Cyprinidae	Danioninae		Rasbora	Rasbora spilotaenia		Nicolas Hubert	nicolas.hubert@ird.fr	morphology
BIF5961	Chordata	Actinopterygii	Cypriniformes	Cyprinidae	Danioninae		Rasbora	Rasbora jacobsoni		Nicolas Hubert	nicolas.hubert@ird.fr	morphology
BIF5962	Chordata	Actinopterygii	Cypriniformes	Cyprinidae	Danioninae		Rasbora	Rasbora jacobsoni		Nicolas Hubert	nicolas.hubert@ird.fr	morphology
BIF4588	Chordata	Actinopterygii	Cypriniformes	Cyprinidae	Danioninae		Rasbora	Rasbora trilineata		Nicolas Hubert	nicolas.hubert@ird.fr	morphology
BIF5641	Chordata	Actinopterygii	Cypriniformes	Cyprinidae	Danioninae		Trigonopoma	Trigonopoma pauciperforatum		Nicolas Hubert	nicolas.hubert@ird.fr	morphology
BIF5673	Chordata	Actinopterygii	Cypriniformes	Cyprinidae	Danioninae		Rasbora	Rasbora cephalotaenia		Nicolas Hubert	nicolas.hubert@ird.fr	morphology
BIF4213	Chordata	Actinopterygii	Cypriniformes	Cyprinidae	Danioninae		Rasbora	Rasbora spilotaenia		Nicolas Hubert	nicolas.hubert@ird.fr	morphology
BIF5638	Chordata	Actinopterygii	Cypriniformes	Cyprinidae	Danioninae		Trigonopoma	Trigonopoma pauciperforatum		Nicolas Hubert	nicolas.hubert@ird.fr	morphology
BIF5655	Chordata	Actinopterygii	Cypriniformes	Cyprinidae	Danioninae		Rasbora	Rasbora spilotaenia		Nicolas Hubert	nicolas.hubert@ird.fr	morphology
BIF4854	Chordata	Actinopterygii	Cypriniformes	Cyprinidae	Danioninae		Rasbora	Rasbora vulcanus		Nicolas Hubert	nicolas.hubert@ird.fr	morphology
BIF4150	Chordata	Actinopterygii	Cypriniformes	Cyprinidae	Danioninae		Rasbora	Rasbora argyrotaenia		Nicolas Hubert	nicolas.hubert@ird.fr	morphology
BIF5720	Chordata	Actinopterygii	Cypriniformes	Cyprinidae	Danioninae		Rasbora	Rasbora sumatrana		Nicolas Hubert	nicolas.hubert@ird.fr	morphology
BIF5053	Chordata	Actinopterygii	Cypriniformes	Cyprinidae	Danioninae		Rasbora	Rasbora dusonensis		Nicolas Hubert	nicolas.hubert@ird.fr	morphology
BIF5746	Chordata	Actinopterygii	Cypriniformes	Cyprinidae	Danioninae		Rasbora	Rasbora einthovenii		Nicolas Hubert	nicolas.hubert@ird.fr	morphology
BIF5927	Chordata	Actinopterygii	Cypriniformes	Cyprinidae	Danioninae		Rasbora	Rasbora jacobsoni		Nicolas Hubert	nicolas.hubert@ird.fr	morphology
BIF8901	Chordata	Actinopterygii	Cypriniformes	Cyprinidae	Danioninae		Brevibora	Brevibora exilis		Nicolas Hubert	nicolas.hubert@ird.fr	morphology
BIF8902	Chordata	Actinopterygii	Cypriniformes	Cyprinidae	Danioninae		Brevibora	Brevibora exilis		Nicolas Hubert	nicolas.hubert@ird.fr	morphology
BIF8868	Chordata	Actinopterygii	Cypriniformes	Cyprinidae	Danioninae		Pectenocypris	Pectenocypris korthausae		Nicolas Hubert	nicolas.hubert@ird.fr	morphology
BIF8869	Chordata	Actinopterygii	Cypriniformes	Cyprinidae	Danioninae		Pectenocypris	Pectenocypris korthausae		Nicolas Hubert	nicolas.hubert@ird.fr	morphology
BIF8870	Chordata	Actinopterygii	Cypriniformes	Cyprinidae	Danioninae		Pectenocypris	Pectenocypris korthausae		Nicolas Hubert	nicolas.hubert@ird.fr	morphology
BIF8871	Chordata	Actinopterygii	Cypriniformes	Cyprinidae	Danioninae		Pectenocypris	Pectenocypris korthausae		Nicolas Hubert	nicolas.hubert@ird.fr	morphology
BIF9008	Chordata	Actinopterygii	Cypriniformes	Cyprinidae	Danioninae		Pectenocypris	Pectenocypris korthausae		Nicolas Hubert	nicolas.hubert@ird.fr	morphology
BIF7571	Chordata	Actinopterygii	Cypriniformes	Cyprinidae	Danioninae		Rasbora	Rasbora rutteni		Nicolas Hubert	nicolas.hubert@ird.fr	morphology	Rasbora beauforti
BIF7572	Chordata	Actinopterygii	Cypriniformes	Cyprinidae	Danioninae		Rasbora	Rasbora rutteni		Nicolas Hubert	nicolas.hubert@ird.fr	morphology	Rasbora beauforti
BIF8046	Chordata	Actinopterygii	Cypriniformes	Cyprinidae	Danioninae		Rasbora	Rasbora volzii		Nicolas Hubert	nicolas.hubert@ird.fr	morphology
BIF8224	Chordata	Actinopterygii	Cypriniformes	Cyprinidae	Danioninae		Rasbora	Rasbora subtilis		Nicolas Hubert	nicolas.hubert@ird.fr	morphology
BIF9102	Chordata	Actinopterygii	Cypriniformes	Cyprinidae	Danioninae		Rasbora	Rasbora semilineata		Nicolas Hubert	nicolas.hubert@ird.fr	morphology
BIF9103	Chordata	Actinopterygii	Cypriniformes	Cyprinidae	Danioninae		Rasbora	Rasbora semilineata		Nicolas Hubert	nicolas.hubert@ird.fr	morphology
BIF7642	Chordata	Actinopterygii	Cypriniformes	Cyprinidae	Danioninae		Rasbora	Rasbora tuberculata		Nicolas Hubert	nicolas.hubert@ird.fr	morphology
BIF7643	Chordata	Actinopterygii	Cypriniformes	Cyprinidae	Danioninae		Rasbora	Rasbora tuberculata		Nicolas Hubert	nicolas.hubert@ird.fr	morphology
BIF7644	Chordata	Actinopterygii	Cypriniformes	Cyprinidae	Danioninae		Rasbora	Rasbora tuberculata		Nicolas Hubert	nicolas.hubert@ird.fr	morphology
BIF7648	Chordata	Actinopterygii	Cypriniformes	Cyprinidae	Danioninae		Rasbora	Rasbora borneensis		Nicolas Hubert	nicolas.hubert@ird.fr	morphology
BIF7780	Chordata	Actinopterygii	Cypriniformes	Cyprinidae	Danioninae		Rasbora	Rasbora tuberculata		Nicolas Hubert	nicolas.hubert@ird.fr	morphology
BIF6667	Chordata	Actinopterygii	Cypriniformes	Cyprinidae	Danioninae		Rasbora	Rasbora arundinata		Nicolas Hubert	nicolas.hubert@ird.fr	morphology
BIF8998	Chordata	Actinopterygii	Cypriniformes	Cyprinidae	Danioninae		Rasbora	Rasbora patrickyapi		Nicolas Hubert	nicolas.hubert@ird.fr	morphology
BIF7755	Chordata	Actinopterygii	Cypriniformes	Cyprinidae	Danioninae		Rasbora	Rasbora borneensis		Nicolas Hubert	nicolas.hubert@ird.fr	morphology
BIF8220	Chordata	Actinopterygii	Cypriniformes	Cyprinidae	Danioninae		Rasbora	Rasbora volzii		Nicolas Hubert	nicolas.hubert@ird.fr	morphology
BIF9093	Chordata	Actinopterygii	Cypriniformes	Cyprinidae	Danioninae		Rasbora	Rasbora trifasciata		Nicolas Hubert	nicolas.hubert@ird.fr	morphology
BIF8999	Chordata	Actinopterygii	Cypriniformes	Cyprinidae	Danioninae		Rasbora	Rasbora patrickyapi		Nicolas Hubert	nicolas.hubert@ird.fr	morphology
BIF7757	Chordata	Actinopterygii	Cypriniformes	Cyprinidae	Danioninae		Rasbora	Rasbora borneensis		Nicolas Hubert	nicolas.hubert@ird.fr	morphology
BIF7711	Chordata	Actinopterygii	Cypriniformes	Cyprinidae	Danioninae		Rasbora	Rasbora sarawakensis		Nicolas Hubert	nicolas.hubert@ird.fr	morphology
BIF7730	Chordata	Actinopterygii	Cypriniformes	Cyprinidae	Danioninae		Rasbora	Rasbora ennealepis		Nicolas Hubert	nicolas.hubert@ird.fr	morphology
BIF8993	Chordata	Actinopterygii	Cypriniformes	Cyprinidae	Danioninae		Rasbora	Rasbora tornieri		Nicolas Hubert	nicolas.hubert@ird.fr	morphology
BIF9037	Chordata	Actinopterygii	Cypriniformes	Cyprinidae	Danioninae		Rasbora	Rasbora rutteni		Nicolas Hubert	nicolas.hubert@ird.fr	morphology
BIF9104	Chordata	Actinopterygii	Cypriniformes	Cyprinidae	Danioninae		Rasbora	Rasbora johannae		Nicolas Hubert	nicolas.hubert@ird.fr	morphology
BIF7715	Chordata	Actinopterygii	Cypriniformes	Cyprinidae	Danioninae		Rasbora	Rasbora ennealepis		Nicolas Hubert	nicolas.hubert@ird.fr	morphology
BIF8268	Chordata	Actinopterygii	Cypriniformes	Cyprinidae	Danioninae		Rasbora	Rasbora myersi		Nicolas Hubert	nicolas.hubert@ird.fr	morphology
BIF7839	Chordata	Actinopterygii	Cypriniformes	Cyprinidae	Danioninae		Rasbora	Rasbora trilineata		Nicolas Hubert	nicolas.hubert@ird.fr	morphology
BIF7840	Chordata	Actinopterygii	Cypriniformes	Cyprinidae	Danioninae		Rasbora	Rasbora trilineata		Nicolas Hubert	nicolas.hubert@ird.fr	morphology
BIF8196	Chordata	Actinopterygii	Cypriniformes	Cyprinidae	Danioninae		Rasbora	Rasbora volzii		Nicolas Hubert	nicolas.hubert@ird.fr	morphology
BIF8045	Chordata	Actinopterygii	Cypriniformes	Cyprinidae	Danioninae		Rasbora	Rasbora subtilis		Nicolas Hubert	nicolas.hubert@ird.fr	morphology
BIF7756	Chordata	Actinopterygii	Cypriniformes	Cyprinidae	Danioninae		Rasbora	Rasbora borneensis		Nicolas Hubert	nicolas.hubert@ird.fr	morphology
BIF9105	Chordata	Actinopterygii	Cypriniformes	Cyprinidae	Danioninae		Rasbora	Rasbora johannae		Nicolas Hubert	nicolas.hubert@ird.fr	morphology
BIF8631	Chordata	Actinopterygii	Cypriniformes	Cyprinidae	Danioninae		Rasbora	Rasbora cephalotaenia		Nicolas Hubert	nicolas.hubert@ird.fr	morphology
BIF7660	Chordata	Actinopterygii	Cypriniformes	Cyprinidae	Danioninae		Rasbora	Rasbora volzii		Nicolas Hubert	nicolas.hubert@ird.fr	morphology
BIF7659	Chordata	Actinopterygii	Cypriniformes	Cyprinidae	Danioninae		Rasbora	Rasbora volzii		Nicolas Hubert	nicolas.hubert@ird.fr	morphology
BIF8275	Chordata	Actinopterygii	Cypriniformes	Cyprinidae	Danioninae		Rasbora	Rasbora trilineata		Nicolas Hubert	nicolas.hubert@ird.fr	morphology
BIF7765	Chordata	Actinopterygii	Cypriniformes	Cyprinidae	Danioninae		Rasbora	Rasbora tuberculata		Nicolas Hubert	nicolas.hubert@ird.fr	morphology
BIF9095	Chordata	Actinopterygii	Cypriniformes	Cyprinidae	Danioninae		Rasbora	Rasbora trifasciata		Nicolas Hubert	nicolas.hubert@ird.fr	morphology
BIF7266	Chordata	Actinopterygii	Cypriniformes	Cyprinidae	Danioninae		Rasbora	Rasbora dusonensis		Nicolas Hubert	nicolas.hubert@ird.fr	morphology
BIF8990	Chordata	Actinopterygii	Cypriniformes	Cyprinidae	Danioninae		Rasbora	Rasbora patrickyapi		Nicolas Hubert	nicolas.hubert@ird.fr	morphology
BIF9110	Chordata	Actinopterygii	Cypriniformes	Cyprinidae	Danioninae		Rasbora	Rasbora elegans		Nicolas Hubert	nicolas.hubert@ird.fr	morphology
BIF7754	Chordata	Actinopterygii	Cypriniformes	Cyprinidae	Danioninae		Rasbora	Rasbora borneensis		Nicolas Hubert	nicolas.hubert@ird.fr	morphology
BIF7717	Chordata	Actinopterygii	Cypriniformes	Cyprinidae	Danioninae		Rasbora	Rasbora ennealepis		Nicolas Hubert	nicolas.hubert@ird.fr	morphology
BIF8637	Chordata	Actinopterygii	Cypriniformes	Cyprinidae	Danioninae		Rasbora	Rasbora kalochroma		Nicolas Hubert	nicolas.hubert@ird.fr	morphology
BIF8635	Chordata	Actinopterygii	Cypriniformes	Cyprinidae	Danioninae		Rasbora	Rasbora cephalotaenia		Nicolas Hubert	nicolas.hubert@ird.fr	morphology
BIF7710	Chordata	Actinopterygii	Cypriniformes	Cyprinidae	Danioninae		Rasbora	Rasbora sarawakensis		Nicolas Hubert	nicolas.hubert@ird.fr	morphology
BIF8548	Chordata	Actinopterygii	Cypriniformes	Cyprinidae	Danioninae		Rasbora	Rasbora myersi		Nicolas Hubert	nicolas.hubert@ird.fr	morphology
BIF7771	Chordata	Actinopterygii	Cypriniformes	Cyprinidae	Danioninae		Rasbora	Rasbora tuberculata		Nicolas Hubert	nicolas.hubert@ird.fr	morphology
BIF7585	Chordata	Actinopterygii	Cypriniformes	Cyprinidae	Danioninae		Rasbora	Rasbora myersi		Nicolas Hubert	nicolas.hubert@ird.fr	morphology
BIF9106	Chordata	Actinopterygii	Cypriniformes	Cyprinidae	Danioninae		Rasbora	Rasbora johannae		Nicolas Hubert	nicolas.hubert@ird.fr	morphology
BIF9087	Chordata	Actinopterygii	Cypriniformes	Cyprinidae	Danioninae		Rasbora	Rasbora lacrimula		Nicolas Hubert	nicolas.hubert@ird.fr	morphology
BIF8633	Chordata	Actinopterygii	Cypriniformes	Cyprinidae	Danioninae		Rasbora	Rasbora cephalotaenia		Nicolas Hubert	nicolas.hubert@ird.fr	morphology
BIF8536	Chordata	Actinopterygii	Cypriniformes	Cyprinidae	Danioninae		Rasbora	Rasbora trilineata		Nicolas Hubert	nicolas.hubert@ird.fr	morphology
BIF8069	Chordata	Actinopterygii	Cypriniformes	Cyprinidae	Danioninae		Rasbora	Rasbora ennealepis		Nicolas Hubert	nicolas.hubert@ird.fr	morphology
BIF7683	Chordata	Actinopterygii	Cypriniformes	Cyprinidae	Danioninae		Rasbora	Rasbora sarawakensis		Nicolas Hubert	nicolas.hubert@ird.fr	morphology
BIF7841	Chordata	Actinopterygii	Cypriniformes	Cyprinidae	Danioninae		Rasbora	Rasbora trilineata		Nicolas Hubert	nicolas.hubert@ird.fr	morphology
BIF7770	Chordata	Actinopterygii	Cypriniformes	Cyprinidae	Danioninae		Rasbora	Rasbora tuberculata		Nicolas Hubert	nicolas.hubert@ird.fr	morphology
BIF7712	Chordata	Actinopterygii	Cypriniformes	Cyprinidae	Danioninae		Rasbora	Rasbora sarawakensis		Nicolas Hubert	nicolas.hubert@ird.fr	morphology
BIF9089	Chordata	Actinopterygii	Cypriniformes	Cyprinidae	Danioninae		Rasbora	Rasbora lacrimula		Nicolas Hubert	nicolas.hubert@ird.fr	morphology
BIF7685	Chordata	Actinopterygii	Cypriniformes	Cyprinidae	Danioninae		Rasbora	Rasbora sarawakensis		Nicolas Hubert	nicolas.hubert@ird.fr	morphology
BIF9064	Chordata	Actinopterygii	Cypriniformes	Cyprinidae	Danioninae		Rasbora	Rasbora elegans		Nicolas Hubert	nicolas.hubert@ird.fr	morphology
BIF8634	Chordata	Actinopterygii	Cypriniformes	Cyprinidae	Danioninae		Rasbora	Rasbora cephalotaenia		Nicolas Hubert	nicolas.hubert@ird.fr	morphology
BIF9111	Chordata	Actinopterygii	Cypriniformes	Cyprinidae	Danioninae		Rasbora	Rasbora elegans		Nicolas Hubert	nicolas.hubert@ird.fr	morphology
BIF7914	Chordata	Actinopterygii	Cypriniformes	Cyprinidae	Danioninae		Rasbora	Rasbora kottelati		Nicolas Hubert	nicolas.hubert@ird.fr	morphology
BIF9036	Chordata	Actinopterygii	Cypriniformes	Cyprinidae	Danioninae		Rasbora	Rasbora rutteni		Nicolas Hubert	nicolas.hubert@ird.fr	morphology
BIF9112	Chordata	Actinopterygii	Cypriniformes	Cyprinidae	Danioninae		Rasbora	Rasbora elegans		Nicolas Hubert	nicolas.hubert@ird.fr	morphology
BIF9088	Chordata	Actinopterygii	Cypriniformes	Cyprinidae	Danioninae		Rasbora	Rasbora lacrimula		Nicolas Hubert	nicolas.hubert@ird.fr	morphology
BIF9218	Chordata	Actinopterygii	Cypriniformes	Cyprinidae	Danioninae		Rasbora	Rasbora laticlavia		Nicolas Hubert	nicolas.hubert@ird.fr	morphology
BIF9065	Chordata	Actinopterygii	Cypriniformes	Cyprinidae	Danioninae		Rasbora	Rasbora elegans		Nicolas Hubert	nicolas.hubert@ird.fr	morphology
BIF7769	Chordata	Actinopterygii	Cypriniformes	Cyprinidae	Danioninae		Rasbora	Rasbora tuberculata		Nicolas Hubert	nicolas.hubert@ird.fr	morphology
BIF9035	Chordata	Actinopterygii	Cypriniformes	Cyprinidae	Danioninae		Rasbora	Rasbora laticlavia		Nicolas Hubert	nicolas.hubert@ird.fr	morphology
BIF8992	Chordata	Actinopterygii	Cypriniformes	Cyprinidae	Danioninae		Rasbora	Rasbora borneensis		Nicolas Hubert	nicolas.hubert@ird.fr	morphology
BIF9094	Chordata	Actinopterygii	Cypriniformes	Cyprinidae	Danioninae		Rasbora	Rasbora trifasciata		Nicolas Hubert	nicolas.hubert@ird.fr	morphology
BIF9217	Chordata	Actinopterygii	Cypriniformes	Cyprinidae	Danioninae		Rasbora	Rasbora laticlavia		Nicolas Hubert	nicolas.hubert@ird.fr	morphology
BIF9146	Chordata	Actinopterygii	Cypriniformes	Cyprinidae	Danioninae		Rasbora	Rasbora elegans		Nicolas Hubert	nicolas.hubert@ird.fr	morphology
BIF8195	Chordata	Actinopterygii	Cypriniformes	Cyprinidae	Danioninae		Rasbora	Rasbora volzii		Nicolas Hubert	nicolas.hubert@ird.fr	morphology
BIF9096	Chordata	Actinopterygii	Cypriniformes	Cyprinidae	Danioninae		Rasbora	Rasbora trifasciata		Nicolas Hubert	nicolas.hubert@ird.fr	morphology
BIF8761	Chordata	Actinopterygii	Cypriniformes	Cyprinidae	Danioninae		Rasbora	Rasbora myersi		Nicolas Hubert	nicolas.hubert@ird.fr	morphology
BIF7904	Chordata	Actinopterygii	Cypriniformes	Cyprinidae	Danioninae		Rasbora	Rasbora kottelati		Nicolas Hubert	nicolas.hubert@ird.fr	morphology
BIF7658	Chordata	Actinopterygii	Cypriniformes	Cyprinidae	Danioninae		Rasbora	Rasbora volzii		Nicolas Hubert	nicolas.hubert@ird.fr	morphology
BIF9107	Chordata	Actinopterygii	Cypriniformes	Cyprinidae	Danioninae		Rasbora	Rasbora johannae		Nicolas Hubert	nicolas.hubert@ird.fr	morphology
BIF7915	Chordata	Actinopterygii	Cypriniformes	Cyprinidae	Danioninae		Rasbora	Rasbora kottelati		Nicolas Hubert	nicolas.hubert@ird.fr	morphology
BIF8274	Chordata	Actinopterygii	Cypriniformes	Cyprinidae	Danioninae		Rasbora	Rasbora trilineata		Nicolas Hubert	nicolas.hubert@ird.fr	morphology
BIF9038	Chordata	Actinopterygii	Cypriniformes	Cyprinidae	Danioninae		Rasbora	Rasbora rutteni		Nicolas Hubert	nicolas.hubert@ird.fr	morphology
BIF9086	Chordata	Actinopterygii	Cypriniformes	Cyprinidae	Danioninae		Rasbora	Rasbora lacrimula		Nicolas Hubert	nicolas.hubert@ird.fr	morphology
BIF8632	Chordata	Actinopterygii	Cypriniformes	Cyprinidae	Danioninae		Rasbora	Rasbora cephalotaenia		Nicolas Hubert	nicolas.hubert@ird.fr	morphology
BIF7678	Chordata	Actinopterygii	Cypriniformes	Cyprinidae	Danioninae		Rasbora	Rasbora einthovenii		Nicolas Hubert	nicolas.hubert@ird.fr	morphology
BIF8995	Chordata	Actinopterygii	Cypriniformes	Cyprinidae	Danioninae		Rasbora	Rasbora borneensis		Nicolas Hubert	nicolas.hubert@ird.fr	morphology
BIF7729	Chordata	Actinopterygii	Cypriniformes	Cyprinidae	Danioninae		Rasbora	Rasbora ennealepis		Nicolas Hubert	nicolas.hubert@ird.fr	morphology
BIF7020	Chordata	Actinopterygii	Cypriniformes	Cyprinidae	Danioninae		Rasbora	Rasbora tornieri		Nicolas Hubert	nicolas.hubert@ird.fr	morphology
BIF8221	Chordata	Actinopterygii	Cypriniformes	Cyprinidae	Danioninae		Rasbora	Rasbora volzii		Nicolas Hubert	nicolas.hubert@ird.fr	morphology
BIF9147	Chordata	Actinopterygii	Cypriniformes	Cyprinidae	Danioninae		Rasbora	Rasbora elegans		Nicolas Hubert	nicolas.hubert@ird.fr	morphology
BIF7953	Chordata	Actinopterygii	Cypriniformes	Cyprinidae	Danioninae		Rasbora	Rasbora myersi		Nicolas Hubert	nicolas.hubert@ird.fr	morphology
BIF7684	Chordata	Actinopterygii	Cypriniformes	Cyprinidae	Danioninae		Rasbora	Rasbora sarawakensis		Nicolas Hubert	nicolas.hubert@ird.fr	morphology
BIF7913	Chordata	Actinopterygii	Cypriniformes	Cyprinidae	Danioninae		Rasbora	Rasbora kottelati		Nicolas Hubert	nicolas.hubert@ird.fr	morphology
BIF8839	Chordata	Actinopterygii	Cypriniformes	Cyprinidae	Danioninae		Rasbora	Rasbora sumatrana		Nicolas Hubert	nicolas.hubert@ird.fr	morphology
BIF9113	Chordata	Actinopterygii	Cypriniformes	Cyprinidae	Danioninae		Rasbora	Rasbora elegans		Nicolas Hubert	nicolas.hubert@ird.fr	morphology
BIF8838	Chordata	Actinopterygii	Cypriniformes	Cyprinidae	Danioninae		Rasbora	Rasbora sumatrana		Nicolas Hubert	nicolas.hubert@ird.fr	morphology
BIF7584	Chordata	Actinopterygii	Cypriniformes	Cyprinidae	Danioninae		Rasbora	Rasbora myersi		Nicolas Hubert	nicolas.hubert@ird.fr	morphology
BIF7021	Chordata	Actinopterygii	Cypriniformes	Cyprinidae	Danioninae		Rasbora	Rasbora dusonensis		Nicolas Hubert	nicolas.hubert@ird.fr	morphology
BIF7845	Chordata	Actinopterygii	Cypriniformes	Cyprinidae	Danioninae		Pectenocypris	Pectenocypris balaena		Nicolas Hubert	nicolas.hubert@ird.fr	morphology
BIF7716	Chordata	Actinopterygii	Cypriniformes	Cyprinidae	Danioninae		Rasbora	Rasbora ennealepis		Nicolas Hubert	nicolas.hubert@ird.fr	morphology
BIF7649	Chordata	Actinopterygii	Cypriniformes	Cyprinidae	Danioninae		Rasbora	Rasbora myersi		Nicolas Hubert	nicolas.hubert@ird.fr	morphology
BIF7650	Chordata	Actinopterygii	Cypriniformes	Cyprinidae	Danioninae		Rasbora	Rasbora myersi		Nicolas Hubert	nicolas.hubert@ird.fr	morphology
BIF7651	Chordata	Actinopterygii	Cypriniformes	Cyprinidae	Danioninae		Rasbora	Rasbora myersi		Nicolas Hubert	nicolas.hubert@ird.fr	morphology
BIF7652	Chordata	Actinopterygii	Cypriniformes	Cyprinidae	Danioninae		Rasbora	Rasbora myersi		Nicolas Hubert	nicolas.hubert@ird.fr	morphology
BIF7713	Chordata	Actinopterygii	Cypriniformes	Cyprinidae	Danioninae		Rasbora	Rasbora sarawakensis		Nicolas Hubert	nicolas.hubert@ird.fr	morphology
BIF9148	Chordata	Actinopterygii	Cypriniformes	Cyprinidae	Danioninae		Rasbora	Rasbora elegans		Nicolas Hubert	nicolas.hubert@ird.fr	morphology
BIF9219	Chordata	Actinopterygii	Cypriniformes	Cyprinidae	Danioninae		Rasbora	Rasbora laticlavia		Nicolas Hubert	nicolas.hubert@ird.fr	morphology
BIF8994	Chordata	Actinopterygii	Cypriniformes	Cyprinidae	Danioninae		Rasbora	Rasbora tornieri		Nicolas Hubert	nicolas.hubert@ird.fr	morphology
BIF8708	Chordata	Actinopterygii	Cypriniformes	Cyprinidae	Danioninae		Sundadanio			Nicolas Hubert	nicolas.hubert@ird.fr	morphology
BIF8709	Chordata	Actinopterygii	Cypriniformes	Cyprinidae	Danioninae		Sundadanio			Nicolas Hubert	nicolas.hubert@ird.fr	morphology
BIF8710	Chordata	Actinopterygii	Cypriniformes	Cyprinidae	Danioninae		Sundadanio			Nicolas Hubert	nicolas.hubert@ird.fr	morphology
BIF8873	Chordata	Actinopterygii	Cypriniformes	Cyprinidae	Danioninae		Trigonopoma			Nicolas Hubert	nicolas.hubert@ird.fr	morphology
BIF8874	Chordata	Actinopterygii	Cypriniformes	Cyprinidae	Danioninae		Trigonopoma			Nicolas Hubert	nicolas.hubert@ird.fr	morphology
BIF8875	Chordata	Actinopterygii	Cypriniformes	Cyprinidae	Danioninae		Trigonopoma			Nicolas Hubert	nicolas.hubert@ird.fr	morphology
BIF7668	Chordata	Actinopterygii	Cypriniformes	Cyprinidae	Danioninae		Trigonopoma	Trigonopoma gracile		Nicolas Hubert	nicolas.hubert@ird.fr	morphology
BIF7669	Chordata	Actinopterygii	Cypriniformes	Cyprinidae	Danioninae		Trigonopoma	Trigonopoma gracile		Nicolas Hubert	nicolas.hubert@ird.fr	morphology
BIF7670	Chordata	Actinopterygii	Cypriniformes	Cyprinidae	Danioninae		Trigonopoma	Trigonopoma gracile		Nicolas Hubert	nicolas.hubert@ird.fr	morphology
BIF8638	Chordata	Actinopterygii	Cypriniformes	Cyprinidae	Danioninae		Trigonopoma			Nicolas Hubert	nicolas.hubert@ird.fr	morphology
BIF8639	Chordata	Actinopterygii	Cypriniformes	Cyprinidae	Danioninae		Trigonopoma			Nicolas Hubert	nicolas.hubert@ird.fr	morphology
BIF8640	Chordata	Actinopterygii	Cypriniformes	Cyprinidae	Danioninae		Trigonopoma			Nicolas Hubert	nicolas.hubert@ird.fr	morphology
BIF9003	Chordata	Actinopterygii	Cypriniformes	Cyprinidae	Danioninae		Trigonopoma			Nicolas Hubert	nicolas.hubert@ird.fr	morphology
BIF9004	Chordata	Actinopterygii	Cypriniformes	Cyprinidae	Danioninae		Trigonopoma			Nicolas Hubert	nicolas.hubert@ird.fr	morphology
BIF9005	Chordata	Actinopterygii	Cypriniformes	Cyprinidae	Danioninae		Trigonopoma			Nicolas Hubert	nicolas.hubert@ird.fr	morphology
BIF7923	Chordata	Actinopterygii	Cypriniformes	Cyprinidae	Danioninae		Trigonopoma	Trigonopoma pauciperforatum		Nicolas Hubert	nicolas.hubert@ird.fr	morphology
BIF8085	Chordata	Actinopterygii	Cypriniformes	Cyprinidae	Danioninae		Trigonopoma	Trigonopoma gracile		Nicolas Hubert	nicolas.hubert@ird.fr	morphology
BIF6666	Chordata	Actinopterygii	Cypriniformes	Cyprinidae	Danioninae		Rasbora	Rasbora arundinata		Nicolas Hubert	nicolas.hubert@ird.fr	morphology
BIF6692	Chordata	Actinopterygii	Cypriniformes	Cyprinidae	Danioninae		Rasbora	Rasbora maninjau		Nicolas Hubert	nicolas.hubert@ird.fr	morphology
BIF6675	Chordata	Actinopterygii	Cypriniformes	Cyprinidae	Danioninae		Rasbora	Rasbora maninjau		Nicolas Hubert	nicolas.hubert@ird.fr	morphology
BIF5714	Chordata	Actinopterygii	Cypriniformes	Cyprinidae	Danioninae		Rasbora	Rasbora trilineata		Nicolas Hubert	nicolas.hubert@ird.fr	morphology
BIF6708	Chordata	Actinopterygii	Cypriniformes	Cyprinidae	Danioninae		Rasbora	Rasbora maninjau		Nicolas Hubert	nicolas.hubert@ird.fr	morphology
BIF5642	Chordata	Actinopterygii	Cypriniformes	Cyprinidae	Danioninae		Trigonopoma	Trigonopoma pauciperforatum		Nicolas Hubert	nicolas.hubert@ird.fr	morphology
BIF5651	Chordata	Actinopterygii	Cypriniformes	Cyprinidae	Danioninae		Rasbora	Rasbora kalbarensis		Nicolas Hubert	nicolas.hubert@ird.fr	morphology
BIF5653	Chordata	Actinopterygii	Cypriniformes	Cyprinidae	Danioninae		Rasbora	Rasbora kalbarensis		Nicolas Hubert	nicolas.hubert@ird.fr	morphology
BIF5656	Chordata	Actinopterygii	Cypriniformes	Cyprinidae	Danioninae		Rasbora	Rasbora spilotaenia		Nicolas Hubert	nicolas.hubert@ird.fr	morphology
BIF6674	Chordata	Actinopterygii	Cypriniformes	Cyprinidae	Danioninae		Rasbora	Rasbora maninjau		Nicolas Hubert	nicolas.hubert@ird.fr	morphology
BIF6491	Chordata	Actinopterygii	Cypriniformes	Cyprinidae	Danioninae		Rasbora	Rasbora dusonensis		Nicolas Hubert	nicolas.hubert@ird.fr	morphology
BIF5718	Chordata	Actinopterygii	Cypriniformes	Cyprinidae	Danioninae		Rasbora	Rasbora sumatrana		Nicolas Hubert	nicolas.hubert@ird.fr	morphology
BIF6691	Chordata	Actinopterygii	Cypriniformes	Cyprinidae	Danioninae		Rasbora	Rasbora maninjau		Nicolas Hubert	nicolas.hubert@ird.fr	morphology
BIF5658	Chordata	Actinopterygii	Cypriniformes	Cyprinidae	Danioninae		Rasbora	Rasbora spilotaenia		Nicolas Hubert	nicolas.hubert@ird.fr	morphology
BIF7656	Chordata	Actinopterygii	Cypriniformes	Cyprinidae	Danioninae		Rasbora	Rasbora caudimaculata		Nicolas Hubert	nicolas.hubert@ird.fr	morphology
BIF7657	Chordata	Actinopterygii	Cypriniformes	Cyprinidae	Danioninae		Rasbora	Rasbora caudimaculata		Nicolas Hubert	nicolas.hubert@ird.fr	morphology
BIF9359	Chordata	Actinopterygii	Cypriniformes	Cyprinidae	Danioninae		Rasbora	Rasbora laticlavia		Nicolas Hubert	nicolas.hubert@ird.fr	Morphology
BIF9360	Chordata	Actinopterygii	Cypriniformes	Cyprinidae	Danioninae		Rasbora	Rasbora laticlavia		Nicolas Hubert	nicolas.hubert@ird.fr	Morphology
BIF9362	Chordata	Actinopterygii	Cypriniformes	Cyprinidae	Danioninae		Rasbora	Rasbora laticlavia		Nicolas Hubert	nicolas.hubert@ird.fr	Morphology
BIF9364	Chordata	Actinopterygii	Cypriniformes	Cyprinidae	Danioninae		Rasbora	Rasbora elegans		Nicolas Hubert	nicolas.hubert@ird.fr	Morphology
BIF9365	Chordata	Actinopterygii	Cypriniformes	Cyprinidae	Danioninae		Rasbora	Rasbora laticlavia		Nicolas Hubert	nicolas.hubert@ird.fr	Morphology
BIF9366	Chordata	Actinopterygii	Cypriniformes	Cyprinidae	Danioninae		Rasbora	Rasbora laticlavia		Nicolas Hubert	nicolas.hubert@ird.fr	Morphology
BIF9367	Chordata	Actinopterygii	Cypriniformes	Cyprinidae	Danioninae		Rasbora	Rasbora laticlavia		Nicolas Hubert	nicolas.hubert@ird.fr	Morphology
BIF9370	Chordata	Actinopterygii	Cypriniformes	Cyprinidae	Danioninae		Rasbora	Rasbora laticlavia		Nicolas Hubert	nicolas.hubert@ird.fr	Morphology
BIF9371	Chordata	Actinopterygii	Cypriniformes	Cyprinidae	Danioninae		Rasbora	Rasbora laticlavia		Nicolas Hubert	nicolas.hubert@ird.fr	Morphology
BIF9372	Chordata	Actinopterygii	Cypriniformes	Cyprinidae	Danioninae		Rasbora	Rasbora laticlavia		Nicolas Hubert	nicolas.hubert@ird.fr	Morphology
BIF9373	Chordata	Actinopterygii	Cypriniformes	Cyprinidae	Danioninae		Rasbora	Rasbora laticlavia		Nicolas Hubert	nicolas.hubert@ird.fr	Morphology
BIF9374	Chordata	Actinopterygii	Cypriniformes	Cyprinidae	Danioninae		Rasbora	Rasbora laticlavia		Nicolas Hubert	nicolas.hubert@ird.fr	Morphology
BIF9652	Chordata	Actinopterygii	Cypriniformes	Cyprinidae	Danioninae		Rasbora	Rasbora argyrotaenia		Nicolas Hubert	nicolas.hubert@ird.fr	Morphology
BIF9653	Chordata	Actinopterygii	Cypriniformes	Cyprinidae	Danioninae		Rasbora	Rasbora argyrotaenia		Nicolas Hubert	nicolas.hubert@ird.fr	Morphology
BIF9654	Chordata	Actinopterygii	Cypriniformes	Cyprinidae	Danioninae		Rasbora	Rasbora argyrotaenia		Nicolas Hubert	nicolas.hubert@ird.fr	Morphology
BIF9655	Chordata	Actinopterygii	Cypriniformes	Cyprinidae	Danioninae		Rasbora	Rasbora argyrotaenia		Nicolas Hubert	nicolas.hubert@ird.fr	Morphology
BIF9656	Chordata	Actinopterygii	Cypriniformes	Cyprinidae	Danioninae		Rasbora	Rasbora argyrotaenia		Nicolas Hubert	nicolas.hubert@ird.fr	Morphology
BIF9657	Chordata	Actinopterygii	Cypriniformes	Cyprinidae	Danioninae		Rasbora	Rasbora argyrotaenia		Nicolas Hubert	nicolas.hubert@ird.fr	Morphology
BIF9664	Chordata	Actinopterygii	Cypriniformes	Cyprinidae	Danioninae		Rasbora	Rasbora argyrotaenia		Nicolas Hubert	nicolas.hubert@ird.fr	Morphology
BIF9665	Chordata	Actinopterygii	Cypriniformes	Cyprinidae	Danioninae		Rasbora	Rasbora argyrotaenia		Nicolas Hubert	nicolas.hubert@ird.fr	Morphology
BIF9666	Chordata	Actinopterygii	Cypriniformes	Cyprinidae	Danioninae		Rasbora	Rasbora argyrotaenia		Nicolas Hubert	nicolas.hubert@ird.fr	Morphology
BIF9667	Chordata	Actinopterygii	Cypriniformes	Cyprinidae	Danioninae		Rasbora	Rasbora argyrotaenia		Nicolas Hubert	nicolas.hubert@ird.fr	Morphology
BIF9694	Chordata	Actinopterygii	Cypriniformes	Cyprinidae	Danioninae		Rasbora	Rasbora vaillantii		Nicolas Hubert	nicolas.hubert@ird.fr	Morphology
BIF9699	Chordata	Actinopterygii	Cypriniformes	Cyprinidae	Danioninae		Rasbora	Rasbora vaillantii		Nicolas Hubert	nicolas.hubert@ird.fr	Morphology
BIF9700	Chordata	Actinopterygii	Cypriniformes	Cyprinidae	Danioninae		Rasbora	Rasbora vaillantii		Nicolas Hubert	nicolas.hubert@ird.fr	Morphology
BIF9701	Chordata	Actinopterygii	Cypriniformes	Cyprinidae	Danioninae		Rasbora	Rasbora elegans		Nicolas Hubert	nicolas.hubert@ird.fr	Morphology
BIF9702	Chordata	Actinopterygii	Cypriniformes	Cyprinidae	Danioninae		Rasbora	Rasbora elegans		Nicolas Hubert	nicolas.hubert@ird.fr	Morphology
BIF9703	Chordata	Actinopterygii	Cypriniformes	Cyprinidae	Danioninae		Rasbora	Rasbora elegans		Nicolas Hubert	nicolas.hubert@ird.fr	Morphology
BIF9704	Chordata	Actinopterygii	Cypriniformes	Cyprinidae	Danioninae		Rasbora	Rasbora elegans		Nicolas Hubert	nicolas.hubert@ird.fr	Morphology
BIF9812	Chordata	Actinopterygii	Cypriniformes	Cyprinidae	Danioninae		Rasbora	Rasbora elegans		Nicolas Hubert	nicolas.hubert@ird.fr	Morphology
BIF9813	Chordata	Actinopterygii	Cypriniformes	Cyprinidae	Danioninae		Rasbora	Rasbora elegans		Nicolas Hubert	nicolas.hubert@ird.fr	Morphology
BIF9815	Chordata	Actinopterygii	Cypriniformes	Cyprinidae	Danioninae		Rasbora	Rasbora vaillantii		Nicolas Hubert	nicolas.hubert@ird.fr	Morphology
BIF9816	Chordata	Actinopterygii	Cypriniformes	Cyprinidae	Danioninae		Rasbora	Rasbora vaillantii		Nicolas Hubert	nicolas.hubert@ird.fr	Morphology
BIF9817	Chordata	Actinopterygii	Cypriniformes	Cyprinidae	Danioninae		Rasbora	Rasbora vaillantii		Nicolas Hubert	nicolas.hubert@ird.fr	Morphology
BIF9818	Chordata	Actinopterygii	Cypriniformes	Cyprinidae	Danioninae		Rasbora	Rasbora vaillantii		Nicolas Hubert	nicolas.hubert@ird.fr	Morphology
BIF9823	Chordata	Actinopterygii	Cypriniformes	Cyprinidae	Danioninae		Rasbora	Rasbora hubbsi		Nicolas Hubert	nicolas.hubert@ird.fr	Morphology
BIF9825	Chordata	Actinopterygii	Cypriniformes	Cyprinidae	Danioninae		Rasbora	Rasbora hubbsi		Nicolas Hubert	nicolas.hubert@ird.fr	Morphology
BIF9826	Chordata	Actinopterygii	Cypriniformes	Cyprinidae	Danioninae		Rasbora	Rasbora hubbsi		Nicolas Hubert	nicolas.hubert@ird.fr	Morphology
BIF9885	Chordata	Actinopterygii	Cypriniformes	Cyprinidae	Danioninae		Rasbora	Rasbora argyrotaenia		Nicolas Hubert	nicolas.hubert@ird.fr	Morphology
BIF9886	Chordata	Actinopterygii	Cypriniformes	Cyprinidae	Danioninae		Rasbora	Rasbora argyrotaenia		Nicolas Hubert	nicolas.hubert@ird.fr	Morphology
BIF9887	Chordata	Actinopterygii	Cypriniformes	Cyprinidae	Danioninae		Rasbora	Rasbora argyrotaenia		Nicolas Hubert	nicolas.hubert@ird.fr	Morphology
BIF9888	Chordata	Actinopterygii	Cypriniformes	Cyprinidae	Danioninae		Rasbora	Rasbora argyrotaenia		Nicolas Hubert	nicolas.hubert@ird.fr	Morphology
BIF9938	Chordata	Actinopterygii	Cypriniformes	Cyprinidae	Danioninae		Rasbora	Rasbora vaillantii		Nicolas Hubert	nicolas.hubert@ird.fr	Morphology
BIF9939	Chordata	Actinopterygii	Cypriniformes	Cyprinidae	Danioninae		Rasbora	Rasbora vaillantii		Nicolas Hubert	nicolas.hubert@ird.fr	Morphology
BIF9940	Chordata	Actinopterygii	Cypriniformes	Cyprinidae	Danioninae		Rasbora	Rasbora vaillantii		Nicolas Hubert	nicolas.hubert@ird.fr	Morphology
BIF9941	Chordata	Actinopterygii	Cypriniformes	Cyprinidae	Danioninae		Rasbora	Rasbora rheophila		Nicolas Hubert	nicolas.hubert@ird.fr	Morphology
BIF9942	Chordata	Actinopterygii	Cypriniformes	Cyprinidae	Danioninae		Rasbora	Rasbora rheophila		Nicolas Hubert	nicolas.hubert@ird.fr	Morphology
BIF9943	Chordata	Actinopterygii	Cypriniformes	Cyprinidae	Danioninae		Rasbora	Rasbora vaillantii		Nicolas Hubert	nicolas.hubert@ird.fr	Morphology
BIF9944	Chordata	Actinopterygii	Cypriniformes	Cyprinidae	Danioninae		Rasbora	Rasbora vaillantii		Nicolas Hubert	nicolas.hubert@ird.fr	Morphology
BIF9983	Chordata	Actinopterygii	Cypriniformes	Cyprinidae	Danioninae		Rasbora	Rasbora vaillantii		Nicolas Hubert	nicolas.hubert@ird.fr	Morphology
BIF9984	Chordata	Actinopterygii	Cypriniformes	Cyprinidae	Danioninae		Rasbora	Rasbora vaillantii		Nicolas Hubert	nicolas.hubert@ird.fr	Morphology
BIF9985	Chordata	Actinopterygii	Cypriniformes	Cyprinidae	Danioninae		Rasbora	Rasbora vaillantii		Nicolas Hubert	nicolas.hubert@ird.fr	Morphology
BIF9986	Chordata	Actinopterygii	Cypriniformes	Cyprinidae	Danioninae		Rasbora	Rasbora vaillantii		Nicolas Hubert	nicolas.hubert@ird.fr	Morphology
LR10180	Chordata	Actinopterygii	Cypriniformes	Cyprinidae	Danioninae		Trigonopoma	Trigonopoma pauciperforatum		Lukas Ruber	lukas.ruber@nmbe.ch	morphology
LR10181	Chordata	Actinopterygii	Cypriniformes	Cyprinidae	Danioninae		Trigonopoma	Trigonopoma pauciperforatum		Lukas Ruber	lukas.ruber@nmbe.ch	morphology
LR10184	Chordata	Actinopterygii	Cypriniformes	Cyprinidae	Danioninae		Trigonopoma	Trigonopoma pauciperforatum		Lukas Ruber	lukas.ruber@nmbe.ch	morphology
LR10114	Chordata	Actinopterygii	Cypriniformes	Cyprinidae	Danioninae		Brevibora	Brevibora cheeya		Arni R. F. Sholihah	arni.sholihah@gmail.com	morphology
LR10130	Chordata	Actinopterygii	Cypriniformes	Cyprinidae	Danioninae		Brevibora	Brevibora cheeya		Arni R. F. Sholihah	arni.sholihah@gmail.com	morphology
LR10132	Chordata	Actinopterygii	Cypriniformes	Cyprinidae	Danioninae		Brevibora	Brevibora cheeya		Lukas Ruber	lukas.ruber@nmbe.ch	morphology
LR10151	Chordata	Actinopterygii	Cypriniformes	Cyprinidae	Danioninae		Brevibora	Brevibora cheeya		Arni R. F. Sholihah	arni.sholihah@gmail.com	morphology
LR10187	Chordata	Actinopterygii	Cypriniformes	Cyprinidae	Danioninae		Brevibora	Brevibora cheeya		Arni R. F. Sholihah	arni.sholihah@gmail.com	morphology
LR10298	Chordata	Actinopterygii	Cypriniformes	Cyprinidae	Danioninae		Trigonopoma	Trigonopoma pauciperforatum		Lukas Ruber	lukas.ruber@nmbe.ch	morphology
LR10249	Chordata	Actinopterygii	Cypriniformes	Cyprinidae	Danioninae		Brevibora	Brevibora cheeya		Arni R. F. Sholihah	arni.sholihah@gmail.com	morphology
LR10250	Chordata	Actinopterygii	Cypriniformes	Cyprinidae	Danioninae		Brevibora	Brevibora cheeya		Arni R. F. Sholihah	arni.sholihah@gmail.com	morphology
LR10251	Chordata	Actinopterygii	Cypriniformes	Cyprinidae	Danioninae		Brevibora	Brevibora cheeya		Lukas Ruber	lukas.ruber@nmbe.ch	morphology
LR09860	Chordata	Actinopterygii	Cypriniformes	Cyprinidae	Danioninae		Rasbora	Rasbora myersi		Arni R. F. Sholihah	arni.sholihah@gmail.com	morphology
LR09861	Chordata	Actinopterygii	Cypriniformes	Cyprinidae	Danioninae		Trigonopoma	Trigonopoma pauciperforatum		Arni R. F. Sholihah	arni.sholihah@gmail.com	morphology	Rasbora cf. gracilis
LR09862	Chordata	Actinopterygii	Cypriniformes	Cyprinidae	Danioninae		Trigonopoma	Trigonopoma pauciperforatum		Arni R. F. Sholihah	arni.sholihah@gmail.com	morphology	Rasbora cf. gracilis
LR09771	Chordata	Actinopterygii	Cypriniformes	Cyprinidae	Danioninae		Boraras	Boraras merah		Arni R. F. Sholihah	arni.sholihah@gmail.com	morphology
LR09773	Chordata	Actinopterygii	Cypriniformes	Cyprinidae	Danioninae		Boraras	Boraras merah		Arni R. F. Sholihah	arni.sholihah@gmail.com	morphology
LR09777	Chordata	Actinopterygii	Cypriniformes	Cyprinidae	Danioninae		Boraras	Boraras merah		Arni R. F. Sholihah	arni.sholihah@gmail.com	morphology
LR09675	Chordata	Actinopterygii	Cypriniformes	Cyprinidae	Danioninae		Trigonopoma	Trigonopoma pauciperforatum		Arni R. F. Sholihah	arni.sholihah@gmail.com	morphology	Rasbora Red stripe
LR09605	Chordata	Actinopterygii	Cypriniformes	Cyprinidae	Danioninae		Rasbora	Rasbora bankanensis		Arni R. F. Sholihah	arni.sholihah@gmail.com	morphology	Rasbora Black spot AF
LR09957	Chordata	Actinopterygii	Cypriniformes	Cyprinidae	Danioninae		Rasbora	Rasbora bankanensis		Arni R. F. Sholihah	arni.sholihah@gmail.com	morphology	Rasbora Black spot AF
LR09853	Chordata	Actinopterygii	Cypriniformes	Cyprinidae	Danioninae		Rasbora	Rasbora dusonensis		Arni R. F. Sholihah	arni.sholihah@gmail.com	morphology
LR09854	Chordata	Actinopterygii	Cypriniformes	Cyprinidae	Danioninae		Rasbora	Rasbora dusonensis		Arni R. F. Sholihah	arni.sholihah@gmail.com	morphology
LR10003	Chordata	Actinopterygii	Cypriniformes	Cyprinidae	Danioninae		Trigonopoma	Trigonopoma pauciperforatum		Arni R. F. Sholihah	arni.sholihah@gmail.com	morphology	Rasbora Black stripe
LR10055	Chordata	Actinopterygii	Cypriniformes	Cyprinidae	Danioninae		Trigonopoma	Trigonopoma gracile		Arni R. F. Sholihah	arni.sholihah@gmail.com	morphology	Rasbora Black stripe
LR09594	Chordata	Actinopterygii	Cypriniformes	Cyprinidae	Danioninae		Trigonopoma	Trigonopoma gracile		Arni R. F. Sholihah	arni.sholihah@gmail.com	morphology	Rasbora Black stripe
LR09857	Chordata	Actinopterygii	Cypriniformes	Cyprinidae	Danioninae		Rasbora	Rasbora myersi		Arni R. F. Sholihah	arni.sholihah@gmail.com	morphology
LR09769	Chordata	Actinopterygii	Cypriniformes	Cyprinidae	Danioninae		Rasbora	Rasbora dusonensis		Arni R. F. Sholihah	arni.sholihah@gmail.com	morphology
LR10233	Chordata	Actinopterygii	Cypriniformes	Cyprinidae	Danioninae		Trigonopoma	Trigonopoma pauciperforatum		Arni R. F. Sholihah	arni.sholihah@gmail.com	morphology	Rasbora Red stripe
LR10234	Chordata	Actinopterygii	Cypriniformes	Cyprinidae	Danioninae		Trigonopoma	Trigonopoma pauciperforatum		Arni R. F. Sholihah	arni.sholihah@gmail.com	morphology	Rasbora Red stripe
LR09670	Chordata	Actinopterygii	Cypriniformes	Cyprinidae	Danioninae		Rasbora	Rasbora patrickyapi		Arni R. F. Sholihah	arni.sholihah@gmail.com	morphology	Rasbora Black stripe
LR09599	Chordata	Actinopterygii	Cypriniformes	Cyprinidae	Danioninae		Rasbora	Rasbora bankanensis		Arni R. F. Sholihah	arni.sholihah@gmail.com	morphology	Rasbora Black spot AF
LR10243	Chordata	Actinopterygii	Cypriniformes	Cyprinidae	Danioninae		Rasbora	Rasbora bankanensis		Arni R. F. Sholihah	arni.sholihah@gmail.com	morphology
LR09565	Chordata	Actinopterygii	Cypriniformes	Cyprinidae	Danioninae		Brevibora	Brevibora cheeya		Arni R. F. Sholihah	arni.sholihah@gmail.com	morphology	Rasbora Black Dorsal fin
LR10160	Chordata	Actinopterygii	Cypriniformes	Cyprinidae	Danioninae		Trigonopoma	Trigonopoma gracile		Arni R. F. Sholihah	arni.sholihah@gmail.com	morphology	Rasbora Black stripe
LR10012	Chordata	Actinopterygii	Cypriniformes	Cyprinidae	Danioninae		Trigonopoma	Trigonopoma pauciperforatum		Arni R. F. Sholihah	arni.sholihah@gmail.com	morphology	Rasbora Black stripe
LR09572	Chordata	Actinopterygii	Cypriniformes	Cyprinidae	Danioninae		Trigonopoma	Trigonopoma pauciperforatum		Arni R. F. Sholihah	arni.sholihah@gmail.com	morphology	Rasbora Red stripe
LR10157	Chordata	Actinopterygii	Cypriniformes	Cyprinidae	Danioninae		Rasbora	Rasbora bankanensis		Arni R. F. Sholihah	arni.sholihah@gmail.com	morphology	Rasbora Black spot AF
LR10237	Chordata	Actinopterygii	Cypriniformes	Cyprinidae	Danioninae		Trigonopoma	Trigonopoma gracile		Arni R. F. Sholihah	arni.sholihah@gmail.com	morphology	Rasbora Black stripe
LR09573	Chordata	Actinopterygii	Cypriniformes	Cyprinidae	Danioninae		Trigonopoma	Trigonopoma pauciperforatum		Arni R. F. Sholihah	arni.sholihah@gmail.com	morphology	Rasbora Red stripe
LR10052	Chordata	Actinopterygii	Cypriniformes	Cyprinidae	Danioninae		Rasbora	Rasbora cephalotaenia		Arni R. F. Sholihah	arni.sholihah@gmail.com	morphology
LR09575	Chordata	Actinopterygii	Cypriniformes	Cyprinidae	Danioninae		Trigonopoma	Trigonopoma pauciperforatum		Arni R. F. Sholihah	arni.sholihah@gmail.com	morphology	Rasbora Red stripe
LR09968	Chordata	Actinopterygii	Cypriniformes	Cyprinidae	Danioninae		Rasbora	Rasbora bankanensis		Arni R. F. Sholihah	arni.sholihah@gmail.com	morphology	Rasbora Black spot AF
LR10179	Chordata	Actinopterygii	Cypriniformes	Cyprinidae	Danioninae		Trigonopoma	Trigonopoma pauciperforatum		Arni R. F. Sholihah	arni.sholihah@gmail.com	morphology
LR10293	Chordata	Actinopterygii	Cypriniformes	Cyprinidae	Danioninae		Trigonopoma	Trigonopoma pauciperforatum		Arni R. F. Sholihah	arni.sholihah@gmail.com	morphology	Rasbora Red Stripe
LR10064	Chordata	Actinopterygii	Cypriniformes	Cyprinidae	Danioninae		Trigonopoma	Trigonopoma pauciperforatum		Arni R. F. Sholihah	arni.sholihah@gmail.com	morphology	Rasbora Red stripe
LR09739	Chordata	Actinopterygii	Cypriniformes	Cyprinidae	Danioninae		Rasbora	Rasbora myersi		Arni R. F. Sholihah	arni.sholihah@gmail.com	morphology
LR10058	Chordata	Actinopterygii	Cypriniformes	Cyprinidae	Danioninae		Trigonopoma	Trigonopoma pauciperforatum		Arni R. F. Sholihah	arni.sholihah@gmail.com	morphology	Rasbora Black stripe but pale
LR10065	Chordata	Actinopterygii	Cypriniformes	Cyprinidae	Danioninae		Trigonopoma	Trigonopoma pauciperforatum		Arni R. F. Sholihah	arni.sholihah@gmail.com	morphology	Rasbora Red stripe
LR10177	Chordata	Actinopterygii	Cypriniformes	Cyprinidae	Danioninae		Rasbora	Rasbora patrickyapi		Arni R. F. Sholihah	arni.sholihah@gmail.com	morphology
LR09882	Chordata	Actinopterygii	Cypriniformes	Cyprinidae	Danioninae		Trigonopoma	Trigonopoma gracile		Arni R. F. Sholihah	arni.sholihah@gmail.com	morphology	Rasbora Black stripe
LR10155	Chordata	Actinopterygii	Cypriniformes	Cyprinidae	Danioninae		Rasbora	Rasbora bankanensis		Arni R. F. Sholihah	arni.sholihah@gmail.com	morphology	Rasbora Black spot AF
LR10236	Chordata	Actinopterygii	Cypriniformes	Cyprinidae	Danioninae		Trigonopoma	Trigonopoma gracile		Arni R. F. Sholihah	arni.sholihah@gmail.com	morphology	Rasbora Black stripe
LR09595	Chordata	Actinopterygii	Cypriniformes	Cyprinidae	Danioninae		Trigonopoma	Trigonopoma gracile		Arni R. F. Sholihah	arni.sholihah@gmail.com	morphology	Rasbora Black stripe
LR09856	Chordata	Actinopterygii	Cypriniformes	Cyprinidae	Danioninae		Rasbora	Rasbora myersi		Arni R. F. Sholihah	arni.sholihah@gmail.com	morphology
LR10161	Chordata	Actinopterygii	Cypriniformes	Cyprinidae	Danioninae		Trigonopoma	Trigonopoma gracile		Arni R. F. Sholihah	arni.sholihah@gmail.com	morphology	Rasbora Black stripe
LR10178	Chordata	Actinopterygii	Cypriniformes	Cyprinidae	Danioninae		Trigonopoma	Trigonopoma pauciperforatum		Arni R. F. Sholihah	arni.sholihah@gmail.com	morphology
LR09738	Chordata	Actinopterygii	Cypriniformes	Cyprinidae	Danioninae		Rasbora	Rasbora myersi		Arni R. F. Sholihah	arni.sholihah@gmail.com	morphology
LR10235	Chordata	Actinopterygii	Cypriniformes	Cyprinidae	Danioninae		Trigonopoma	Trigonopoma gracile		Arni R. F. Sholihah	arni.sholihah@gmail.com	morphology	Rasbora Black stripe
LR09709	Chordata	Actinopterygii	Cypriniformes	Cyprinidae	Danioninae		Rasbora	Rasbora bankanensis		Arni R. F. Sholihah	arni.sholihah@gmail.com	morphology	Rasbora Black stripe
LR09851	Chordata	Actinopterygii	Cypriniformes	Cyprinidae	Danioninae		Rasbora	Rasbora dusonensis		Arni R. F. Sholihah	arni.sholihah@gmail.com	morphology
LR10129	Chordata	Actinopterygii	Cypriniformes	Cyprinidae	Danioninae		Rasbora	Rasbora bankanensis		Lukas Ruber	lukas.ruber@nmbe.ch	morphology
LR10153	Chordata	Actinopterygii	Cypriniformes	Cyprinidae	Danioninae		Rasbora	Rasbora bankanensis		Arni R. F. Sholihah	arni.sholihah@gmail.com	morphology	Rasbora Black spot AF
LR10019	Chordata	Actinopterygii	Cypriniformes	Cyprinidae	Danioninae		Trigonopoma	Trigonopoma pauciperforatum		Arni R. F. Sholihah	arni.sholihah@gmail.com	morphology	Rasbora Red stripe
LR10163	Chordata	Actinopterygii	Cypriniformes	Cyprinidae	Danioninae		Trigonopoma	Trigonopoma pauciperforatum		Arni R. F. Sholihah	arni.sholihah@gmail.com	morphology	Rasbora Red stripe
LR10053	Chordata	Actinopterygii	Cypriniformes	Cyprinidae	Danioninae		Rasbora	Rasbora bankanensis		Arni R. F. Sholihah	arni.sholihah@gmail.com	morphology	Rasbora Black spot AF
LR10121	Chordata	Actinopterygii	Cypriniformes	Cyprinidae	Danioninae		Trigonopoma	Trigonopoma gracile		Arni R. F. Sholihah	arni.sholihah@gmail.com	morphology	Rasbora cf. black
LR09674	Chordata	Actinopterygii	Cypriniformes	Cyprinidae	Danioninae		Trigonopoma	Trigonopoma pauciperforatum		Arni R. F. Sholihah	arni.sholihah@gmail.com	morphology	Rasbora Red stripe
LR09886	Chordata	Actinopterygii	Cypriniformes	Cyprinidae	Danioninae		Trigonopoma	Trigonopoma gracile		Arni R. F. Sholihah	arni.sholihah@gmail.com	morphology	Rasbora Black stripe
LR10060	Chordata	Actinopterygii	Cypriniformes	Cyprinidae	Danioninae		Trigonopoma	Trigonopoma pauciperforatum		Arni R. F. Sholihah	arni.sholihah@gmail.com	morphology	Rasbora Red stripe
LR10124	Chordata	Actinopterygii	Cypriniformes	Cyprinidae	Danioninae		Rasbora	Rasbora bankanensis		Arni R. F. Sholihah	arni.sholihah@gmail.com	morphology	Rasbora Black spot AF
LR10128	Chordata	Actinopterygii	Cypriniformes	Cyprinidae	Danioninae		Rasbora	Rasbora bankanensis		Arni R. F. Sholihah	arni.sholihah@gmail.com	morphology	Rasbora Black spot AF
LR09961	Chordata	Actinopterygii	Cypriniformes	Cyprinidae	Danioninae		Rasbora	Rasbora bankanensis		Arni R. F. Sholihah	arni.sholihah@gmail.com	morphology	Rasbora Black spot AF
LR09569	Chordata	Actinopterygii	Cypriniformes	Cyprinidae	Danioninae		Trigonopoma	Trigonopoma gracile		Arni R. F. Sholihah	arni.sholihah@gmail.com	morphology	Rasbora Black stripe
LR09598	Chordata	Actinopterygii	Cypriniformes	Cyprinidae	Danioninae		Trigonopoma	Trigonopoma gracile		Arni R. F. Sholihah	arni.sholihah@gmail.com	morphology	Rasbora Black stripe
LR10248	Chordata	Actinopterygii	Cypriniformes	Cyprinidae	Danioninae		Rasbora	Rasbora bankanensis		Arni R. F. Sholihah	arni.sholihah@gmail.com	morphology
LR10290	Chordata	Actinopterygii	Cypriniformes	Cyprinidae	Danioninae		Rasbora	Rasbora cephalotaenia		Lukas Ruber	lukas.ruber@nmbe.ch	morphology
LR09672	Chordata	Actinopterygii	Cypriniformes	Cyprinidae	Danioninae		Trigonopoma	Trigonopoma pauciperforatum		Arni R. F. Sholihah	arni.sholihah@gmail.com	morphology	Rasbora Red stripe
LR09997	Chordata	Actinopterygii	Cypriniformes	Cyprinidae	Danioninae		Rasbora	Rasbora bankanensis		Arni R. F. Sholihah	arni.sholihah@gmail.com	morphology	Rasbora Black spot AF
LR09875	Chordata	Actinopterygii	Cypriniformes	Cyprinidae	Danioninae		Trigonopoma	Trigonopoma pauciperforatum		Arni R. F. Sholihah	arni.sholihah@gmail.com	morphology	Rasbora Red stripe
LR09710	Chordata	Actinopterygii	Cypriniformes	Cyprinidae	Danioninae		Rasbora	Rasbora bankanensis		Arni R. F. Sholihah	arni.sholihah@gmail.com	morphology	Rasbora Black stripe
LR09998	Chordata	Actinopterygii	Cypriniformes	Cyprinidae	Danioninae		Trigonopoma	Trigonopoma pauciperforatum		Arni R. F. Sholihah	arni.sholihah@gmail.com	morphology	Rasbora Black stripe
LR09880	Chordata	Actinopterygii	Cypriniformes	Cyprinidae	Danioninae		Trigonopoma	Trigonopoma pauciperforatum		Arni R. F. Sholihah	arni.sholihah@gmail.com	morphology	Rasbora Black stripe
LR10122	Chordata	Actinopterygii	Cypriniformes	Cyprinidae	Danioninae		Rasbora	Rasbora bankanensis		Arni R. F. Sholihah	arni.sholihah@gmail.com	morphology	Rasbora Black spot AF
LR09564	Chordata	Actinopterygii	Cypriniformes	Cyprinidae	Danioninae		Rasbora	Rasbora cephalotaenia		Arni R. F. Sholihah	arni.sholihah@gmail.com	morphology
LR09847	Chordata	Actinopterygii	Cypriniformes	Cyprinidae	Danioninae		Rasbora	Rasbora trilineata		Arni R. F. Sholihah	arni.sholihah@gmail.com	morphology
LR10057	Chordata	Actinopterygii	Cypriniformes	Cyprinidae	Danioninae		Trigonopoma	Trigonopoma gracile		Arni R. F. Sholihah	arni.sholihah@gmail.com	morphology	Rasbora Black stripe
LR09603	Chordata	Actinopterygii	Cypriniformes	Cyprinidae	Danioninae		Rasbora	Rasbora bankanensis		Arni R. F. Sholihah	arni.sholihah@gmail.com	morphology	Rasbora Black spot AF
LR10247	Chordata	Actinopterygii	Cypriniformes	Cyprinidae	Danioninae		Rasbora	Rasbora bankanensis		Arni R. F. Sholihah	arni.sholihah@gmail.com	morphology
LR10030	Chordata	Actinopterygii	Cypriniformes	Cyprinidae	Danioninae		Trigonopoma	Trigonopoma pauciperforatum		Arni R. F. Sholihah	arni.sholihah@gmail.com	morphology	Rasbora Red stripe
LR10115	Chordata	Actinopterygii	Cypriniformes	Cyprinidae	Danioninae		Trigonopoma	Trigonopoma gracile		Arni R. F. Sholihah	arni.sholihah@gmail.com	morphology	Rasbora cf. black
LR09848	Chordata	Actinopterygii	Cypriniformes	Cyprinidae	Danioninae		Rasbora	Rasbora trilineata		Arni R. F. Sholihah	arni.sholihah@gmail.com	morphology
LR10016	Chordata	Actinopterygii	Cypriniformes	Cyprinidae	Danioninae		Trigonopoma	Trigonopoma pauciperforatum		Arni R. F. Sholihah	arni.sholihah@gmail.com	morphology	Rasbora Red stripe
LR09673	Chordata	Actinopterygii	Cypriniformes	Cyprinidae	Danioninae		Trigonopoma	Trigonopoma pauciperforatum		Arni R. F. Sholihah	arni.sholihah@gmail.com	morphology	Rasbora Red stripe
LR09876	Chordata	Actinopterygii	Cypriniformes	Cyprinidae	Danioninae		Trigonopoma	Trigonopoma pauciperforatum		Arni R. F. Sholihah	arni.sholihah@gmail.com	morphology	Rasbora Red stripe
LR10054	Chordata	Actinopterygii	Cypriniformes	Cyprinidae	Danioninae		Trigonopoma	Trigonopoma gracile		Arni R. F. Sholihah	arni.sholihah@gmail.com	morphology	Rasbora Black stripe
LR09849	Chordata	Actinopterygii	Cypriniformes	Cyprinidae	Danioninae		Rasbora	Rasbora dusonensis		Arni R. F. Sholihah	arni.sholihah@gmail.com	morphology
LR09770	Chordata	Actinopterygii	Cypriniformes	Cyprinidae	Danioninae		Rasbora	Rasbora dusonensis		Arni R. F. Sholihah	arni.sholihah@gmail.com	morphology
LR09574	Chordata	Actinopterygii	Cypriniformes	Cyprinidae	Danioninae		Trigonopoma	Trigonopoma pauciperforatum		Arni R. F. Sholihah	arni.sholihah@gmail.com	morphology	Rasbora Red stripe
LR09870	Chordata	Actinopterygii	Cypriniformes	Cyprinidae	Danioninae		Trigonopoma	Trigonopoma pauciperforatum		Arni R. F. Sholihah	arni.sholihah@gmail.com	morphology	Rasbora Red stripe
LR09600	Chordata	Actinopterygii	Cypriniformes	Cyprinidae	Danioninae		Rasbora	Rasbora bankanensis		Arni R. F. Sholihah	arni.sholihah@gmail.com	morphology	Rasbora Black spot AF
LR09671	Chordata	Actinopterygii	Cypriniformes	Cyprinidae	Danioninae		Trigonopoma	Trigonopoma pauciperforatum		Arni R. F. Sholihah	arni.sholihah@gmail.com	morphology	Rasbora Black stripe
LR10296	Chordata	Actinopterygii	Cypriniformes	Cyprinidae	Danioninae		Trigonopoma	Trigonopoma pauciperforatum		Arni R. F. Sholihah	arni.sholihah@gmail.com	morphology	Rasbora Red Stripe
LR10295	Chordata	Actinopterygii	Cypriniformes	Cyprinidae	Danioninae		Trigonopoma	Trigonopoma pauciperforatum		Arni R. F. Sholihah	arni.sholihah@gmail.com	morphology	Rasbora Red Stripe
LR09568	Chordata	Actinopterygii	Cypriniformes	Cyprinidae	Danioninae		Trigonopoma	Trigonopoma gracile		Arni R. F. Sholihah	arni.sholihah@gmail.com	morphology	Rasbora Black stripe
LR10291	Chordata	Actinopterygii	Cypriniformes	Cyprinidae	Danioninae		Rasbora	Rasbora cephalotaenia		Lukas Ruber	lukas.ruber@nmbe.ch	morphology
LR09768	Chordata	Actinopterygii	Cypriniformes	Cyprinidae	Danioninae		Rasbora	Rasbora dusonensis		Arni R. F. Sholihah	arni.sholihah@gmail.com	morphology
LR09566	Chordata	Actinopterygii	Cypriniformes	Cyprinidae	Danioninae		Trigonopoma	Trigonopoma gracile		Arni R. F. Sholihah	arni.sholihah@gmail.com	morphology	Rasbora Black stripe
LR10056	Chordata	Actinopterygii	Cypriniformes	Cyprinidae	Danioninae		Trigonopoma	Trigonopoma gracile		Arni R. F. Sholihah	arni.sholihah@gmail.com	morphology	Rasbora Black stripe
LR04861	Chordata	Actinopterygii	Cypriniformes	Cyprinidae	Danioninae		Trigonopoma	Trigonopoma gracile		Arni R. F. Sholihah	arni.sholihah@gmail.com	morphology
LR04862	Chordata	Actinopterygii	Cypriniformes	Cyprinidae	Danioninae		Trigonopoma	Trigonopoma gracile		Arni R. F. Sholihah	arni.sholihah@gmail.com	morphology
LR04893	Chordata	Actinopterygii	Cypriniformes	Cyprinidae	Danioninae		Trigonopoma	Trigonopoma pauciperforatum		Arni R. F. Sholihah	arni.sholihah@gmail.com	morphology
LR04894	Chordata	Actinopterygii	Cypriniformes	Cyprinidae	Danioninae		Rasbora	Rasbora cephalotaenia		Arni R. F. Sholihah	arni.sholihah@gmail.com	morphology
LR04895	Chordata	Actinopterygii	Cypriniformes	Cyprinidae	Danioninae		Trigonopoma	Trigonopoma gracile		Arni R. F. Sholihah	arni.sholihah@gmail.com	morphology
LR04922	Chordata	Actinopterygii	Cypriniformes	Cyprinidae	Danioninae		Trigonopoma	Trigonopoma gracile		Arni R. F. Sholihah	arni.sholihah@gmail.com	morphology
LR04923	Chordata	Actinopterygii	Cypriniformes	Cyprinidae	Danioninae		Trigonopoma	Trigonopoma gracile		Arni R. F. Sholihah	arni.sholihah@gmail.com	morphology
LR04939	Chordata	Actinopterygii	Cypriniformes	Cyprinidae	Danioninae		Trigonopoma	Trigonopoma gracile		Arni R. F. Sholihah	arni.sholihah@gmail.com	morphology
LR04940	Chordata	Actinopterygii	Cypriniformes	Cyprinidae	Danioninae		Trigonopoma	Trigonopoma gracile		Arni R. F. Sholihah	arni.sholihah@gmail.com	morphology
LR04942	Chordata	Actinopterygii	Cypriniformes	Cyprinidae	Danioninae		Trigonopoma	Trigonopoma pauciperforatum		Arni R. F. Sholihah	arni.sholihah@gmail.com	morphology
LR04943	Chordata	Actinopterygii	Cypriniformes	Cyprinidae	Danioninae		Trigonopoma	Trigonopoma pauciperforatum		Arni R. F. Sholihah	arni.sholihah@gmail.com	morphology
LR04966	Chordata	Actinopterygii	Cypriniformes	Cyprinidae	Danioninae		Trigonopoma	Trigonopoma pauciperforatum		Arni R. F. Sholihah	arni.sholihah@gmail.com	morphology
LR04967	Chordata	Actinopterygii	Cypriniformes	Cyprinidae	Danioninae		Trigonopoma	Trigonopoma pauciperforatum		Arni R. F. Sholihah	arni.sholihah@gmail.com	morphology
LR04972	Chordata	Actinopterygii	Cypriniformes	Cyprinidae	Danioninae		Trigonopoma	Trigonopoma gracile		Arni R. F. Sholihah	arni.sholihah@gmail.com	morphology
LR04975	Chordata	Actinopterygii	Cypriniformes	Cyprinidae	Danioninae		Trigonopoma	Trigonopoma gracile		Arni R. F. Sholihah	arni.sholihah@gmail.com	morphology
LR04989	Chordata	Actinopterygii	Cypriniformes	Cyprinidae	Danioninae		Trigonopoma	Trigonopoma gracile		Arni R. F. Sholihah	arni.sholihah@gmail.com	morphology
LR04990	Chordata	Actinopterygii	Cypriniformes	Cyprinidae	Danioninae		Trigonopoma	Trigonopoma gracile		Arni R. F. Sholihah	arni.sholihah@gmail.com	morphology
LR05019	Chordata	Actinopterygii	Cypriniformes	Cyprinidae	Danioninae		Trigonopoma	Trigonopoma gracile		Arni R. F. Sholihah	arni.sholihah@gmail.com	morphology
LR05020	Chordata	Actinopterygii	Cypriniformes	Cyprinidae	Danioninae		Trigonopoma	Trigonopoma gracile		Arni R. F. Sholihah	arni.sholihah@gmail.com	morphology
LR05079	Chordata	Actinopterygii	Cypriniformes	Cyprinidae	Danioninae		Trigonopoma	Trigonopoma gracile		Arni R. F. Sholihah	arni.sholihah@gmail.com	morphology
LR05124	Chordata	Actinopterygii	Cypriniformes	Cyprinidae	Danioninae		Trigonopoma	Trigonopoma gracile		Arni R. F. Sholihah	arni.sholihah@gmail.com	morphology
LR05132	Chordata	Actinopterygii	Cypriniformes	Cyprinidae	Danioninae		Trigonopoma	Trigonopoma pauciperforatum		Arni R. F. Sholihah	arni.sholihah@gmail.com	morphology
LR05133	Chordata	Actinopterygii	Cypriniformes	Cyprinidae	Danioninae		Trigonopoma	Trigonopoma pauciperforatum		Arni R. F. Sholihah	arni.sholihah@gmail.com	morphology
LR05134	Chordata	Actinopterygii	Cypriniformes	Cyprinidae	Danioninae		Trigonopoma	Trigonopoma gracile		Arni R. F. Sholihah	arni.sholihah@gmail.com	morphology
LR05135	Chordata	Actinopterygii	Cypriniformes	Cyprinidae	Danioninae		Trigonopoma	Trigonopoma pauciperforatum		Arni R. F. Sholihah	arni.sholihah@gmail.com	morphology
LR05154	Chordata	Actinopterygii	Cypriniformes	Cyprinidae	Danioninae		Trigonopoma	Trigonopoma pauciperforatum		Arni R. F. Sholihah	arni.sholihah@gmail.com	morphology
LR05155	Chordata	Actinopterygii	Cypriniformes	Cyprinidae	Danioninae		Trigonopoma	Trigonopoma pauciperforatum		Arni R. F. Sholihah	arni.sholihah@gmail.com	morphology
LR08012	Chordata	Actinopterygii	Cypriniformes	Cyprinidae	Danioninae		Trigonopoma	Trigonopoma pauciperforatum		Arni R. F. Sholihah	arni.sholihah@gmail.com	morphology
LR08013	Chordata	Actinopterygii	Cypriniformes	Cyprinidae	Danioninae		Trigonopoma	Trigonopoma pauciperforatum		Arni R. F. Sholihah	arni.sholihah@gmail.com	morphology
LR08100	Chordata	Actinopterygii	Cypriniformes	Cyprinidae	Danioninae		Trigonopoma	Trigonopoma pauciperforatum		Arni R. F. Sholihah	arni.sholihah@gmail.com	morphology
LR08101	Chordata	Actinopterygii	Cypriniformes	Cyprinidae	Danioninae		Trigonopoma	Trigonopoma pauciperforatum		Arni R. F. Sholihah	arni.sholihah@gmail.com	morphology
LR08103	Chordata	Actinopterygii	Cypriniformes	Cyprinidae	Danioninae		Trigonopoma	Trigonopoma pauciperforatum		Arni R. F. Sholihah	arni.sholihah@gmail.com	morphology
LR08104	Chordata	Actinopterygii	Cypriniformes	Cyprinidae	Danioninae		Trigonopoma	Trigonopoma pauciperforatum		Arni R. F. Sholihah	arni.sholihah@gmail.com	morphology
LR08105	Chordata	Actinopterygii	Cypriniformes	Cyprinidae	Danioninae		Trigonopoma	Trigonopoma pauciperforatum		Arni R. F. Sholihah	arni.sholihah@gmail.com	morphology
LR08106	Chordata	Actinopterygii	Cypriniformes	Cyprinidae	Danioninae		Trigonopoma	Trigonopoma pauciperforatum		Arni R. F. Sholihah	arni.sholihah@gmail.com	morphology
LR08117	Chordata	Actinopterygii	Cypriniformes	Cyprinidae	Danioninae		Trigonopoma	Trigonopoma pauciperforatum		Arni R. F. Sholihah	arni.sholihah@gmail.com	morphology
LR08118	Chordata	Actinopterygii	Cypriniformes	Cyprinidae	Danioninae		Trigonopoma	Trigonopoma pauciperforatum		Arni R. F. Sholihah	arni.sholihah@gmail.com	morphology
LR08173	Chordata	Actinopterygii	Cypriniformes	Cyprinidae	Danioninae		Trigonopoma	Trigonopoma pauciperforatum		Arni R. F. Sholihah	arni.sholihah@gmail.com	morphology
LR08174	Chordata	Actinopterygii	Cypriniformes	Cyprinidae	Danioninae		Trigonopoma	Trigonopoma pauciperforatum		Arni R. F. Sholihah	arni.sholihah@gmail.com	morphology
LR08176	Chordata	Actinopterygii	Cypriniformes	Cyprinidae	Danioninae		Trigonopoma	Trigonopoma pauciperforatum		Arni R. F. Sholihah	arni.sholihah@gmail.com	morphology
LR08177	Chordata	Actinopterygii	Cypriniformes	Cyprinidae	Danioninae		Trigonopoma	Trigonopoma pauciperforatum		Arni R. F. Sholihah	arni.sholihah@gmail.com	morphology
LR08208	Chordata	Actinopterygii	Cypriniformes	Cyprinidae	Danioninae		Trigonopoma	Trigonopoma pauciperforatum		Arni R. F. Sholihah	arni.sholihah@gmail.com	morphology
LR08209	Chordata	Actinopterygii	Cypriniformes	Cyprinidae	Danioninae		Trigonopoma	Trigonopoma pauciperforatum		Arni R. F. Sholihah	arni.sholihah@gmail.com	morphology
LR08233	Chordata	Actinopterygii	Cypriniformes	Cyprinidae	Danioninae		Trigonopoma	Trigonopoma pauciperforatum		Arni R. F. Sholihah	arni.sholihah@gmail.com	morphology
LR08234	Chordata	Actinopterygii	Cypriniformes	Cyprinidae	Danioninae		Trigonopoma	Trigonopoma pauciperforatum		Arni R. F. Sholihah	arni.sholihah@gmail.com	morphology
LR08246	Chordata	Actinopterygii	Cypriniformes	Cyprinidae	Danioninae		Trigonopoma	Trigonopoma pauciperforatum		Arni R. F. Sholihah	arni.sholihah@gmail.com	morphology
LR08247	Chordata	Actinopterygii	Cypriniformes	Cyprinidae	Danioninae		Trigonopoma	Trigonopoma pauciperforatum		Arni R. F. Sholihah	arni.sholihah@gmail.com	morphology
LR08253	Chordata	Actinopterygii	Cypriniformes	Cyprinidae	Danioninae		Trigonopoma	Trigonopoma pauciperforatum		Arni R. F. Sholihah	arni.sholihah@gmail.com	morphology
LR08254	Chordata	Actinopterygii	Cypriniformes	Cyprinidae	Danioninae		Trigonopoma	Trigonopoma pauciperforatum		Arni R. F. Sholihah	arni.sholihah@gmail.com	morphology
LR08257	Chordata	Actinopterygii	Cypriniformes	Cyprinidae	Danioninae		Trigonopoma	Trigonopoma pauciperforatum		Arni R. F. Sholihah	arni.sholihah@gmail.com	morphology
LR08258	Chordata	Actinopterygii	Cypriniformes	Cyprinidae	Danioninae		Trigonopoma	Trigonopoma pauciperforatum		Arni R. F. Sholihah	arni.sholihah@gmail.com	morphology
LR08262	Chordata	Actinopterygii	Cypriniformes	Cyprinidae	Danioninae		Trigonopoma	Trigonopoma pauciperforatum		Arni R. F. Sholihah	arni.sholihah@gmail.com	morphology
LR08263	Chordata	Actinopterygii	Cypriniformes	Cyprinidae	Danioninae		Rasbora	Rasbora paviana		Arni R. F. Sholihah	arni.sholihah@gmail.com	morphology
LR08265	Chordata	Actinopterygii	Cypriniformes	Cyprinidae	Danioninae		Trigonopoma	Trigonopoma pauciperforatum		Arni R. F. Sholihah	arni.sholihah@gmail.com	morphology
LR08266	Chordata	Actinopterygii	Cypriniformes	Cyprinidae	Danioninae		Trigonopoma	Trigonopoma pauciperforatum		Arni R. F. Sholihah	arni.sholihah@gmail.com	morphology
LR08278	Chordata	Actinopterygii	Cypriniformes	Cyprinidae	Danioninae		Trigonopoma	Trigonopoma pauciperforatum		Arni R. F. Sholihah	arni.sholihah@gmail.com	morphology
LR08309	Chordata	Actinopterygii	Cypriniformes	Cyprinidae	Danioninae		Trigonopoma	Trigonopoma pauciperforatum		Arni R. F. Sholihah	arni.sholihah@gmail.com	morphology
LR08310	Chordata	Actinopterygii	Cypriniformes	Cyprinidae	Danioninae		Trigonopoma	Trigonopoma pauciperforatum		Arni R. F. Sholihah	arni.sholihah@gmail.com	morphology
LR08322	Chordata	Actinopterygii	Cypriniformes	Cyprinidae	Danioninae		Trigonopoma	Trigonopoma pauciperforatum		Arni R. F. Sholihah	arni.sholihah@gmail.com	morphology
LR08323	Chordata	Actinopterygii	Cypriniformes	Cyprinidae	Danioninae		Trigonopoma	Trigonopoma pauciperforatum		Arni R. F. Sholihah	arni.sholihah@gmail.com	morphology
LR08630	Chordata	Actinopterygii	Cypriniformes	Cyprinidae	Danioninae		Rasbora	Rasbora einthovenii		Arni R. F. Sholihah	arni.sholihah@gmail.com	morphology
LR08642	Chordata	Actinopterygii	Cypriniformes	Cyprinidae	Danioninae		Rasbora	Rasbora kottelati		Nicolas Hubert	nicolas.hubert@ird.fr	morphology
LR08643	Chordata	Actinopterygii	Cypriniformes	Cyprinidae	Danioninae		Rasbora	Rasbora kottelati		Nicolas Hubert	nicolas.hubert@ird.fr	morphology
LR08651	Chordata	Actinopterygii	Cypriniformes	Cyprinidae	Danioninae		Rasbora	Rasbora volzii		Arni R. F. Sholihah	arni.sholihah@gmail.com	morphology
LR08652	Chordata	Actinopterygii	Cypriniformes	Cyprinidae	Danioninae		Rasbora	Rasbora volzii		Arni R. F. Sholihah	arni.sholihah@gmail.com	morphology
LR08654	Chordata	Actinopterygii	Cypriniformes	Cyprinidae	Danioninae		Rasbora	Rasbora volzii		Arni R. F. Sholihah	arni.sholihah@gmail.com	morphology
LR08693	Chordata	Actinopterygii	Cypriniformes	Cyprinidae	Danioninae		Rasbora	Rasbora volzii		Arni R. F. Sholihah	arni.sholihah@gmail.com	morphology
LR08694	Chordata	Actinopterygii	Cypriniformes	Cyprinidae	Danioninae		Rasbora	Rasbora volzii		Arni R. F. Sholihah	arni.sholihah@gmail.com	morphology
LR08736	Chordata	Actinopterygii	Cypriniformes	Cyprinidae	Danioninae		Rasbora	Rasbora einthovenii		Arni R. F. Sholihah	arni.sholihah@gmail.com	morphology
LR08795	Chordata	Actinopterygii	Cypriniformes	Cyprinidae	Danioninae		Rasbora	Rasbora sumatrana		Arni R. F. Sholihah	arni.sholihah@gmail.com	morphology
LR08796	Chordata	Actinopterygii	Cypriniformes	Cyprinidae	Danioninae		Rasbora	Rasbora sumatrana		Arni R. F. Sholihah	arni.sholihah@gmail.com	morphology
LR08797	Chordata	Actinopterygii	Cypriniformes	Cyprinidae	Danioninae		Rasbora	Rasbora sumatrana		Arni R. F. Sholihah	arni.sholihah@gmail.com	morphology
LR08866	Chordata	Actinopterygii	Cypriniformes	Cyprinidae	Danioninae		Rasbora	Rasbora trilineata		Arni R. F. Sholihah	arni.sholihah@gmail.com	morphology
LR08869	Chordata	Actinopterygii	Cypriniformes	Cyprinidae	Danioninae		Rasbora	Rasbora paviana		Arni R. F. Sholihah	arni.sholihah@gmail.com	morphology
LR08870	Chordata	Actinopterygii	Cypriniformes	Cyprinidae	Danioninae		Rasbora	Rasbora volzii		Arni R. F. Sholihah	arni.sholihah@gmail.com	morphology
LR08942	Chordata	Actinopterygii	Cypriniformes	Cyprinidae	Danioninae		Rasbora	Rasbora volzii		Arni R. F. Sholihah	arni.sholihah@gmail.com	morphology
LR08943	Chordata	Actinopterygii	Cypriniformes	Cyprinidae	Danioninae		Rasbora	Rasbora einthovenii		Arni R. F. Sholihah	arni.sholihah@gmail.com	morphology
LR09065	Chordata	Actinopterygii	Cypriniformes	Cyprinidae	Danioninae		Trigonopoma	Trigonopoma pauciperforatum		Arni R. F. Sholihah	arni.sholihah@gmail.com	morphology
LR09066	Chordata	Actinopterygii	Cypriniformes	Cyprinidae	Danioninae		Rasbora	Rasbora trilineata		Arni R. F. Sholihah	arni.sholihah@gmail.com	morphology
LR09076	Chordata	Actinopterygii	Cypriniformes	Cyprinidae	Danioninae		Rasbora	Rasbora borapetensis		Nicolas Hubert	nicolas.hubert@ird.fr	morphology
LR09089	Chordata	Actinopterygii	Cypriniformes	Cyprinidae	Danioninae		Rasbora	Rasbora einthovenii		Arni R. F. Sholihah	arni.sholihah@gmail.com	morphology
LR09091	Chordata	Actinopterygii	Cypriniformes	Cyprinidae	Danioninae		Rasbora	Rasbora einthovenii		Arni R. F. Sholihah	arni.sholihah@gmail.com	morphology
LR09092	Chordata	Actinopterygii	Cypriniformes	Cyprinidae	Danioninae		Rasbora	Rasbora trilineata		Arni R. F. Sholihah	arni.sholihah@gmail.com	morphology
LR09101	Chordata	Actinopterygii	Cypriniformes	Cyprinidae	Danioninae		Rasbora	Rasbora trilineata		Arni R. F. Sholihah	arni.sholihah@gmail.com	morphology
LR09102	Chordata	Actinopterygii	Cypriniformes	Cyprinidae	Danioninae		Rasbora	Rasbora trilineata		Arni R. F. Sholihah	arni.sholihah@gmail.com	morphology
LR09103	Chordata	Actinopterygii	Cypriniformes	Cyprinidae	Danioninae		Rasbora	Rasbora trilineata		Arni R. F. Sholihah	arni.sholihah@gmail.com	morphology
LR09110	Chordata	Actinopterygii	Cypriniformes	Cyprinidae	Danioninae		Rasbora	Rasbora trilineata		Arni R. F. Sholihah	arni.sholihah@gmail.com	morphology
LR09112	Chordata	Actinopterygii	Cypriniformes	Cyprinidae	Danioninae		Rasbora	Rasbora trilineata		Arni R. F. Sholihah	arni.sholihah@gmail.com	morphology
LR09113	Chordata	Actinopterygii	Cypriniformes	Cyprinidae	Danioninae		Rasbora	Rasbora trilineata		Arni R. F. Sholihah	arni.sholihah@gmail.com	morphology
LR09154	Chordata	Actinopterygii	Cypriniformes	Cyprinidae	Danioninae		Brevibora	Brevibora cheeya		Arni R. F. Sholihah	arni.sholihah@gmail.com	morphology
LR09567	Chordata	Actinopterygii	Cypriniformes	Cyprinidae	Danioninae		Trigonopoma	Trigonopoma gracile		Arni R. F. Sholihah	arni.sholihah@gmail.com	morphology
LR09571	Chordata	Actinopterygii	Cypriniformes	Cyprinidae	Danioninae		Trigonopoma	Trigonopoma pauciperforatum		Arni R. F. Sholihah	arni.sholihah@gmail.com	morphology
LR09576	Chordata	Actinopterygii	Cypriniformes	Cyprinidae	Danioninae		Trigonopoma	Trigonopoma pauciperforatum		Arni R. F. Sholihah	arni.sholihah@gmail.com	morphology
LR09596	Chordata	Actinopterygii	Cypriniformes	Cyprinidae	Danioninae		Trigonopoma	Trigonopoma gracile		Arni R. F. Sholihah	arni.sholihah@gmail.com	morphology
LR09597	Chordata	Actinopterygii	Cypriniformes	Cyprinidae	Danioninae		Trigonopoma	Trigonopoma gracile		Arni R. F. Sholihah	arni.sholihah@gmail.com	morphology
LR09601	Chordata	Actinopterygii	Cypriniformes	Cyprinidae	Danioninae		Rasbora	Rasbora bankanensis		Arni R. F. Sholihah	arni.sholihah@gmail.com	morphology
LR09775	Chordata	Actinopterygii	Cypriniformes	Cyprinidae	Danioninae		Boraras	Boraras merah		Arni R. F. Sholihah	arni.sholihah@gmail.com	morphology
LR09781	Chordata	Actinopterygii	Cypriniformes	Cyprinidae	Danioninae		Boraras	Boraras merah		Arni R. F. Sholihah	arni.sholihah@gmail.com	morphology
LR09850	Chordata	Actinopterygii	Cypriniformes	Cyprinidae	Danioninae		Rasbora	Rasbora dusonensis		Arni R. F. Sholihah	arni.sholihah@gmail.com	morphology
LR09852	Chordata	Actinopterygii	Cypriniformes	Cyprinidae	Danioninae		Rasbora	Rasbora dusonensis		Arni R. F. Sholihah	arni.sholihah@gmail.com	morphology
LR09855	Chordata	Actinopterygii	Cypriniformes	Cyprinidae	Danioninae		Rasbora	Rasbora dusonensis		Arni R. F. Sholihah	arni.sholihah@gmail.com	morphology
LR09858	Chordata	Actinopterygii	Cypriniformes	Cyprinidae	Danioninae		Rasbora	Rasbora myersi		Arni R. F. Sholihah	arni.sholihah@gmail.com	morphology
LR09871	Chordata	Actinopterygii	Cypriniformes	Cyprinidae	Danioninae		Trigonopoma	Trigonopoma pauciperforatum		Arni R. F. Sholihah	arni.sholihah@gmail.com	morphology
LR09874	Chordata	Actinopterygii	Cypriniformes	Cyprinidae	Danioninae		Trigonopoma	Trigonopoma pauciperforatum		Arni R. F. Sholihah	arni.sholihah@gmail.com	morphology
LR09881	Chordata	Actinopterygii	Cypriniformes	Cyprinidae	Danioninae		Rasbora	Rasbora patrickyapi		Arni R. F. Sholihah	arni.sholihah@gmail.com	morphology
LR09958	Chordata	Actinopterygii	Cypriniformes	Cyprinidae	Danioninae		Rasbora	Rasbora bankanensis		Arni R. F. Sholihah	arni.sholihah@gmail.com	morphology
LR09974	Chordata	Actinopterygii	Cypriniformes	Cyprinidae	Danioninae		Rasbora	Rasbora bankanensis		Arni R. F. Sholihah	arni.sholihah@gmail.com	morphology
LR09999	Chordata	Actinopterygii	Cypriniformes	Cyprinidae	Danioninae		Trigonopoma	Trigonopoma pauciperforatum		Arni R. F. Sholihah	arni.sholihah@gmail.com	morphology
LR10006	Chordata	Actinopterygii	Cypriniformes	Cyprinidae	Danioninae		Trigonopoma	Trigonopoma pauciperforatum		Arni R. F. Sholihah	arni.sholihah@gmail.com	morphology
LR10017	Chordata	Actinopterygii	Cypriniformes	Cyprinidae	Danioninae		Trigonopoma	Trigonopoma pauciperforatum		Arni R. F. Sholihah	arni.sholihah@gmail.com	morphology
LR10024	Chordata	Actinopterygii	Cypriniformes	Cyprinidae	Danioninae		Trigonopoma	Trigonopoma pauciperforatum		Arni R. F. Sholihah	arni.sholihah@gmail.com	morphology
LR10061	Chordata	Actinopterygii	Cypriniformes	Cyprinidae	Danioninae		Trigonopoma	Trigonopoma pauciperforatum		Arni R. F. Sholihah	arni.sholihah@gmail.com	morphology
LR10063	Chordata	Actinopterygii	Cypriniformes	Cyprinidae	Danioninae		Trigonopoma	Trigonopoma pauciperforatum		Arni R. F. Sholihah	arni.sholihah@gmail.com	morphology
LR10116	Chordata	Actinopterygii	Cypriniformes	Cyprinidae	Danioninae		Trigonopoma	Trigonopoma gracile		Arni R. F. Sholihah	arni.sholihah@gmail.com	morphology
LR10118	Chordata	Actinopterygii	Cypriniformes	Cyprinidae	Danioninae		Trigonopoma	Trigonopoma gracile		Arni R. F. Sholihah	arni.sholihah@gmail.com	morphology
LR10120	Chordata	Actinopterygii	Cypriniformes	Cyprinidae	Danioninae		Trigonopoma	Trigonopoma gracile		Arni R. F. Sholihah	arni.sholihah@gmail.com	morphology
LR10125	Chordata	Actinopterygii	Cypriniformes	Cyprinidae	Danioninae		Rasbora	Rasbora bankanensis		Arni R. F. Sholihah	arni.sholihah@gmail.com	morphology
LR10127	Chordata	Actinopterygii	Cypriniformes	Cyprinidae	Danioninae		Rasbora	Rasbora bankanensis		Arni R. F. Sholihah	arni.sholihah@gmail.com	morphology
LR10131	Chordata	Actinopterygii	Cypriniformes	Cyprinidae	Danioninae		Brevibora	Brevibora cheeya		Arni R. F. Sholihah	arni.sholihah@gmail.com	morphology
LR10136	Chordata	Actinopterygii	Cypriniformes	Cyprinidae	Danioninae		Brevibora	Brevibora cheeya		Arni R. F. Sholihah	arni.sholihah@gmail.com	morphology
LR10137	Chordata	Actinopterygii	Cypriniformes	Cyprinidae	Danioninae		Brevibora	Brevibora cheeya		Arni R. F. Sholihah	arni.sholihah@gmail.com	morphology
LR10154	Chordata	Actinopterygii	Cypriniformes	Cyprinidae	Danioninae		Rasbora	Rasbora bankanensis		Arni R. F. Sholihah	arni.sholihah@gmail.com	morphology
LR10156	Chordata	Actinopterygii	Cypriniformes	Cyprinidae	Danioninae		Rasbora	Rasbora bankanensis		Arni R. F. Sholihah	arni.sholihah@gmail.com	morphology
LR10182	Chordata	Actinopterygii	Cypriniformes	Cyprinidae	Danioninae		Trigonopoma	Trigonopoma pauciperforatum		Arni R. F. Sholihah	arni.sholihah@gmail.com	morphology
LR10185	Chordata	Actinopterygii	Cypriniformes	Cyprinidae	Danioninae		Trigonopoma	Trigonopoma pauciperforatum		Arni R. F. Sholihah	arni.sholihah@gmail.com	morphology
LR10244	Chordata	Actinopterygii	Cypriniformes	Cyprinidae	Danioninae		Rasbora	Rasbora bankanensis		Arni R. F. Sholihah	arni.sholihah@gmail.com	morphology
LR10246	Chordata	Actinopterygii	Cypriniformes	Cyprinidae	Danioninae		Rasbora	Rasbora bankanensis		Arni R. F. Sholihah	arni.sholihah@gmail.com	morphology
LR10294	Chordata	Actinopterygii	Cypriniformes	Cyprinidae	Danioninae		Trigonopoma	Trigonopoma pauciperforatum		Arni R. F. Sholihah	arni.sholihah@gmail.com	morphology
LR10297	Chordata	Actinopterygii	Cypriniformes	Cyprinidae	Danioninae		Trigonopoma	Trigonopoma pauciperforatum		Arni R. F. Sholihah	arni.sholihah@gmail.com	morphology
LR10323	Chordata	Actinopterygii	Cypriniformes	Cyprinidae	Danioninae		Rasbora	Rasbora bankanensis		Arni R. F. Sholihah	arni.sholihah@gmail.com	morphology
LR10335	Chordata	Actinopterygii	Cypriniformes	Cyprinidae	Danioninae		Rasbora	Rasbora paviana		Arni R. F. Sholihah	arni.sholihah@gmail.com	morphology
LR10336	Chordata	Actinopterygii	Cypriniformes	Cyprinidae	Danioninae		Rasbora	Rasbora paviana		Arni R. F. Sholihah	arni.sholihah@gmail.com	morphology
LR10549	Chordata	Actinopterygii	Cypriniformes	Cyprinidae	Danioninae		Rasbora	Rasbora einthovenii		Arni R. F. Sholihah	arni.sholihah@gmail.com	morphology
LR10551	Chordata	Actinopterygii	Cypriniformes	Cyprinidae	Danioninae		Rasbora	Rasbora einthovenii		Arni R. F. Sholihah	arni.sholihah@gmail.com	morphology
LR10552	Chordata	Actinopterygii	Cypriniformes	Cyprinidae	Danioninae		Rasbora	Rasbora einthovenii		Arni R. F. Sholihah	arni.sholihah@gmail.com	morphology
LR10553	Chordata	Actinopterygii	Cypriniformes	Cyprinidae	Danioninae		Rasbora	Rasbora einthovenii		Arni R. F. Sholihah	arni.sholihah@gmail.com	morphology
LR10560	Chordata	Actinopterygii	Cypriniformes	Cyprinidae	Danioninae		Brevibora	Brevibora cheeya		Arni R. F. Sholihah	arni.sholihah@gmail.com	morphology
LR10561	Chordata	Actinopterygii	Cypriniformes	Cyprinidae	Danioninae		Brevibora	Brevibora cheeya		Arni R. F. Sholihah	arni.sholihah@gmail.com	morphology
LR10573	Chordata	Actinopterygii	Cypriniformes	Cyprinidae	Danioninae		Rasbora	Rasbora cephalotaenia		Arni R. F. Sholihah	arni.sholihah@gmail.com	morphology
LR10577	Chordata	Actinopterygii	Cypriniformes	Cyprinidae	Danioninae		Rasbora	Rasbora paviana		Arni R. F. Sholihah	arni.sholihah@gmail.com	morphology
LR10578	Chordata	Actinopterygii	Cypriniformes	Cyprinidae	Danioninae		Rasbora	Rasbora paviana		Arni R. F. Sholihah	arni.sholihah@gmail.com	morphology
LR10594	Chordata	Actinopterygii	Cypriniformes	Cyprinidae	Danioninae		Rasbora	Rasbora bankanensis		Arni R. F. Sholihah	arni.sholihah@gmail.com	morphology
LR10595	Chordata	Actinopterygii	Cypriniformes	Cyprinidae	Danioninae		Rasbora	Rasbora bankanensis		Arni R. F. Sholihah	arni.sholihah@gmail.com	morphology
LR10597	Chordata	Actinopterygii	Cypriniformes	Cyprinidae	Danioninae		Rasbora	Rasbora paucisqualis		Arni R. F. Sholihah	arni.sholihah@gmail.com	morphology
LR10598	Chordata	Actinopterygii	Cypriniformes	Cyprinidae	Danioninae		Rasbora	Rasbora paucisqualis		Arni R. F. Sholihah	arni.sholihah@gmail.com	morphology
LR10600	Chordata	Actinopterygii	Cypriniformes	Cyprinidae	Danioninae		Rasbora	Rasbora paucisqualis		Arni R. F. Sholihah	arni.sholihah@gmail.com	morphology
LR10601	Chordata	Actinopterygii	Cypriniformes	Cyprinidae	Danioninae		Rasbora	Rasbora paucisqualis		Arni R. F. Sholihah	arni.sholihah@gmail.com	morphology
LR10775	Chordata	Actinopterygii	Cypriniformes	Cyprinidae	Danioninae		Rasbora	Rasbora einthovenii		Arni R. F. Sholihah	arni.sholihah@gmail.com	morphology
LR10776	Chordata	Actinopterygii	Cypriniformes	Cyprinidae	Danioninae		Rasbora	Rasbora einthovenii		Arni R. F. Sholihah	arni.sholihah@gmail.com	morphology
LR10781	Chordata	Actinopterygii	Cypriniformes	Cyprinidae	Danioninae		Rasbora	Rasbora kalochroma		Arni R. F. Sholihah	arni.sholihah@gmail.com	morphology
LR10783	Chordata	Actinopterygii	Cypriniformes	Cyprinidae	Danioninae		Rasbora	Rasbora einthovenii		Arni R. F. Sholihah	arni.sholihah@gmail.com	morphology
LR10786	Chordata	Actinopterygii	Cypriniformes	Cyprinidae	Danioninae		Rasbora	Rasbora cephalotaenia		Arni R. F. Sholihah	arni.sholihah@gmail.com	morphology
LR10789	Chordata	Actinopterygii	Cypriniformes	Cyprinidae	Danioninae		Rasbora	Rasbora einthovenii		Arni R. F. Sholihah	arni.sholihah@gmail.com	morphology
LR10790	Chordata	Actinopterygii	Cypriniformes	Cyprinidae	Danioninae		Rasbora	Rasbora einthovenii		Arni R. F. Sholihah	arni.sholihah@gmail.com	morphology
LR10792	Chordata	Actinopterygii	Cypriniformes	Cyprinidae	Danioninae		Rasbora	Rasbora einthovenii		Arni R. F. Sholihah	arni.sholihah@gmail.com	morphology
LR10794	Chordata	Actinopterygii	Cypriniformes	Cyprinidae	Danioninae		Rasbora	Rasbora einthovenii		Arni R. F. Sholihah	arni.sholihah@gmail.com	morphology
LR11524	Chordata	Actinopterygii	Cypriniformes	Cyprinidae	Danioninae		Rasbora	Rasbora aprotaenia		Arni R. F. Sholihah	arni.sholihah@gmail.com	morphology
LR11525	Chordata	Actinopterygii	Cypriniformes	Cyprinidae	Danioninae		Rasbora	Rasbora subtilis		Nicolas Hubert	nicolas.hubert@ird.fr	morphology
LR11538	Chordata	Actinopterygii	Cypriniformes	Cyprinidae	Danioninae		Rasbora	Rasbora rutteni		Arni R. F. Sholihah	arni.sholihah@gmail.com	morphology
LR11555	Chordata	Actinopterygii	Cypriniformes	Cyprinidae	Danioninae		Trigonopoma			Arni R. F. Sholihah	arni.sholihah@gmail.com	morphology
LR11557	Chordata	Actinopterygii	Cypriniformes	Cyprinidae	Danioninae		Trigonopoma			Arni R. F. Sholihah	arni.sholihah@gmail.com	morphology
LR11558	Chordata	Actinopterygii	Cypriniformes	Cyprinidae	Danioninae		Trigonopoma			Arni R. F. Sholihah	arni.sholihah@gmail.com	morphology
LR11559	Chordata	Actinopterygii	Cypriniformes	Cyprinidae	Danioninae		Trigonopoma			Arni R. F. Sholihah	arni.sholihah@gmail.com	morphology
LR11567	Chordata	Actinopterygii	Cypriniformes	Cyprinidae	Danioninae		Rasbora	Rasbora beauforti				morphology
LR11568	Chordata	Actinopterygii	Cypriniformes	Cyprinidae	Danioninae		Rasbora	Rasbora beauforti				morphology
LR11569	Chordata	Actinopterygii	Cypriniformes	Cyprinidae	Danioninae		Rasbora	Rasbora beauforti				morphology
LR11608	Chordata	Actinopterygii	Cypriniformes	Cyprinidae	Danioninae		Trigonopoma	Trigonopoma pauciperforatum		Arni R. F. Sholihah	arni.sholihah@gmail.com	morphology
LR11609	Chordata	Actinopterygii	Cypriniformes	Cyprinidae	Danioninae		Trigonopoma	Trigonopoma pauciperforatum		Arni R. F. Sholihah	arni.sholihah@gmail.com	morphology
LR11610	Chordata	Actinopterygii	Cypriniformes	Cyprinidae	Danioninae		Trigonopoma	Trigonopoma pauciperforatum		Arni R. F. Sholihah	arni.sholihah@gmail.com	morphology
LR11611	Chordata	Actinopterygii	Cypriniformes	Cyprinidae	Danioninae		Trigonopoma	Trigonopoma pauciperforatum		Arni R. F. Sholihah	arni.sholihah@gmail.com	morphology
LR11612	Chordata	Actinopterygii	Cypriniformes	Cyprinidae	Danioninae		Trigonopoma	Trigonopoma pauciperforatum		Arni R. F. Sholihah	arni.sholihah@gmail.com	morphology
LR11613	Chordata	Actinopterygii	Cypriniformes	Cyprinidae	Danioninae		Rasbora	Rasbora ennealepis		Arni R. F. Sholihah	arni.sholihah@gmail.com	morphology
LR11614	Chordata	Actinopterygii	Cypriniformes	Cyprinidae	Danioninae		Rasbora	Rasbora ennealepis		Arni R. F. Sholihah	arni.sholihah@gmail.com	morphology
LR11615	Chordata	Actinopterygii	Cypriniformes	Cyprinidae	Danioninae		Rasbora	Rasbora ennealepis		Arni R. F. Sholihah	arni.sholihah@gmail.com	morphology
LR11616	Chordata	Actinopterygii	Cypriniformes	Cyprinidae	Danioninae		Brevibora	Brevibora dorsiocellata		Arni R. F. Sholihah	arni.sholihah@gmail.com	morphology
LR11617	Chordata	Actinopterygii	Cypriniformes	Cyprinidae	Danioninae		Brevibora	Brevibora dorsiocellata		Arni R. F. Sholihah	arni.sholihah@gmail.com	morphology
LR11618	Chordata	Actinopterygii	Cypriniformes	Cyprinidae	Danioninae		Rasbora	Rasbora ennealepis		Arni R. F. Sholihah	arni.sholihah@gmail.com	morphology
LR11619	Chordata	Actinopterygii	Cypriniformes	Cyprinidae	Danioninae		Rasbora	Rasbora ennealepis		Arni R. F. Sholihah	arni.sholihah@gmail.com	morphology
LR11620	Chordata	Actinopterygii	Cypriniformes	Cyprinidae	Danioninae		Rasbora	Rasbora ennealepis		Arni R. F. Sholihah	arni.sholihah@gmail.com	morphology
LR11621	Chordata	Actinopterygii	Cypriniformes	Cyprinidae	Danioninae		Rasbora	Rasbora ennealepis		Arni R. F. Sholihah	arni.sholihah@gmail.com	morphology
LR11622	Chordata	Actinopterygii	Cypriniformes	Cyprinidae	Danioninae		Rasbora	Rasbora ennealepis		Arni R. F. Sholihah	arni.sholihah@gmail.com	morphology
LR11654	Chordata	Actinopterygii	Cypriniformes	Cyprinidae	Danioninae		Rasbora	Rasbora kalochroma		Arni R. F. Sholihah	arni.sholihah@gmail.com	morphology
LR11655	Chordata	Actinopterygii	Cypriniformes	Cyprinidae	Danioninae		Rasbora	Rasbora kalochroma		Arni R. F. Sholihah	arni.sholihah@gmail.com	morphology
LR11656	Chordata	Actinopterygii	Cypriniformes	Cyprinidae	Danioninae		Trigonopoma			Arni R. F. Sholihah	arni.sholihah@gmail.com	morphology
LR11657	Chordata	Actinopterygii	Cypriniformes	Cyprinidae	Danioninae		Rasbora	Rasbora einthovenii		Arni R. F. Sholihah	arni.sholihah@gmail.com	morphology
LR11658	Chordata	Actinopterygii	Cypriniformes	Cyprinidae	Danioninae		Rasbora	Rasbora einthovenii		Arni R. F. Sholihah	arni.sholihah@gmail.com	morphology
LR11659	Chordata	Actinopterygii	Cypriniformes	Cyprinidae	Danioninae		Rasbora	Rasbora einthovenii		Arni R. F. Sholihah	arni.sholihah@gmail.com	morphology
LR11660	Chordata	Actinopterygii	Cypriniformes	Cyprinidae	Danioninae		Rasbora	Rasbora einthovenii		Arni R. F. Sholihah	arni.sholihah@gmail.com	morphology
LR11661	Chordata	Actinopterygii	Cypriniformes	Cyprinidae	Danioninae		Rasbora	Rasbora cephalotaenia		Arni R. F. Sholihah	arni.sholihah@gmail.com	morphology
LR11662	Chordata	Actinopterygii	Cypriniformes	Cyprinidae	Danioninae		Rasbora	Rasbora cephalotaenia		Arni R. F. Sholihah	arni.sholihah@gmail.com	morphology
LR11663	Chordata	Actinopterygii	Cypriniformes	Cyprinidae	Danioninae		Rasbora	Rasbora cephalotaenia		Arni R. F. Sholihah	arni.sholihah@gmail.com	morphology
LR11664	Chordata	Actinopterygii	Cypriniformes	Cyprinidae	Danioninae		Rasbora	Rasbora beauforti				morphology
LR11702	Chordata	Actinopterygii	Cypriniformes	Cyprinidae	Danioninae		Trigonopoma			Arni R. F. Sholihah	arni.sholihah@gmail.com	morphology
LR11703	Chordata	Actinopterygii	Cypriniformes	Cyprinidae	Danioninae		Trigonopoma			Arni R. F. Sholihah	arni.sholihah@gmail.com	morphology
LR11704	Chordata	Actinopterygii	Cypriniformes	Cyprinidae	Danioninae		Trigonopoma			Arni R. F. Sholihah	arni.sholihah@gmail.com	morphology
LR11705	Chordata	Actinopterygii	Cypriniformes	Cyprinidae	Danioninae		Trigonopoma			Arni R. F. Sholihah	arni.sholihah@gmail.com	morphology
LR11706	Chordata	Actinopterygii	Cypriniformes	Cyprinidae	Danioninae		Trigonopoma			Arni R. F. Sholihah	arni.sholihah@gmail.com	morphology
LR11724	Chordata	Actinopterygii	Cypriniformes	Cyprinidae	Danioninae		Rasbora	Rasbora kalochroma		Arni R. F. Sholihah	arni.sholihah@gmail.com	morphology
LR11731	Chordata	Actinopterygii	Cypriniformes	Cyprinidae	Danioninae		Rasbora	Rasbora cephalotaenia		Arni R. F. Sholihah	arni.sholihah@gmail.com	morphology
LR11732	Chordata	Actinopterygii	Cypriniformes	Cyprinidae	Danioninae		Trigonopoma	Trigonopoma pauciperforatum		Arni R. F. Sholihah	arni.sholihah@gmail.com	morphology
LR11733	Chordata	Actinopterygii	Cypriniformes	Cyprinidae	Danioninae		Trigonopoma	Trigonopoma pauciperforatum		Arni R. F. Sholihah	arni.sholihah@gmail.com	morphology
LR11734	Chordata	Actinopterygii	Cypriniformes	Cyprinidae	Danioninae		Trigonopoma	Trigonopoma pauciperforatum		Arni R. F. Sholihah	arni.sholihah@gmail.com	morphology
LR11735	Chordata	Actinopterygii	Cypriniformes	Cyprinidae	Danioninae		Trigonopoma	Trigonopoma pauciperforatum		Arni R. F. Sholihah	arni.sholihah@gmail.com	morphology
LR11736	Chordata	Actinopterygii	Cypriniformes	Cyprinidae	Danioninae		Trigonopoma	Trigonopoma pauciperforatum		Arni R. F. Sholihah	arni.sholihah@gmail.com	morphology
LR11758	Chordata	Actinopterygii	Cypriniformes	Cyprinidae	Danioninae		Rasbora	Rasbora laticlavia		Arni R. F. Sholihah	arni.sholihah@gmail.com	morphology
LR11759	Chordata	Actinopterygii	Cypriniformes	Cyprinidae	Danioninae		Rasbora	Rasbora laticlavia		Arni R. F. Sholihah	arni.sholihah@gmail.com	morphology
LR11760	Chordata	Actinopterygii	Cypriniformes	Cyprinidae	Danioninae		Rasbora	Rasbora laticlavia		Arni R. F. Sholihah	arni.sholihah@gmail.com	morphology
LR11761	Chordata	Actinopterygii	Cypriniformes	Cyprinidae	Danioninae		Rasbora	Rasbora laticlavia		Arni R. F. Sholihah	arni.sholihah@gmail.com	morphology
LR11762	Chordata	Actinopterygii	Cypriniformes	Cyprinidae	Danioninae		Rasbora	Rasbora laticlavia		Arni R. F. Sholihah	arni.sholihah@gmail.com	morphology
LR11763	Chordata	Actinopterygii	Cypriniformes	Cyprinidae	Danioninae		Rasbora	Rasbora patrickyapi		Arni R. F. Sholihah	arni.sholihah@gmail.com	morphology
LR11764	Chordata	Actinopterygii	Cypriniformes	Cyprinidae	Danioninae		Trigonopoma			Arni R. F. Sholihah	arni.sholihah@gmail.com	morphology
LR12289	Chordata	Actinopterygii	Cypriniformes	Cyprinidae	Danioninae		Rasbora	Rasbora paucisqualis		Arni R. F. Sholihah	arni.sholihah@gmail.com	morphology
LR12290	Chordata	Actinopterygii	Cypriniformes	Cyprinidae	Danioninae		Rasbora	Rasbora paucisqualis		Arni R. F. Sholihah	arni.sholihah@gmail.com	morphology
LR12291	Chordata	Actinopterygii	Cypriniformes	Cyprinidae	Danioninae		Rasbora	Rasbora ennealepis		Arni R. F. Sholihah	arni.sholihah@gmail.com	morphology
LR12292	Chordata	Actinopterygii	Cypriniformes	Cyprinidae	Danioninae		Rasbora	Rasbora paucisqualis		Arni R. F. Sholihah	arni.sholihah@gmail.com	morphology
LR12293	Chordata	Actinopterygii	Cypriniformes	Cyprinidae	Danioninae		Rasbora	Rasbora paucisqualis		Arni R. F. Sholihah	arni.sholihah@gmail.com	morphology
LR12294	Chordata	Actinopterygii	Cypriniformes	Cyprinidae	Danioninae		Trigonopoma	Trigonopoma pauciperforatum		Arni R. F. Sholihah	arni.sholihah@gmail.com	morphology
LR12295	Chordata	Actinopterygii	Cypriniformes	Cyprinidae	Danioninae		Trigonopoma	Trigonopoma pauciperforatum		Arni R. F. Sholihah	arni.sholihah@gmail.com	morphology
LR12296	Chordata	Actinopterygii	Cypriniformes	Cyprinidae	Danioninae		Trigonopoma	Trigonopoma pauciperforatum		Arni R. F. Sholihah	arni.sholihah@gmail.com	morphology
LR12297	Chordata	Actinopterygii	Cypriniformes	Cyprinidae	Danioninae		Trigonopoma	Trigonopoma pauciperforatum		Arni R. F. Sholihah	arni.sholihah@gmail.com	morphology
LR12298	Chordata	Actinopterygii	Cypriniformes	Cyprinidae	Danioninae		Trigonopoma	Trigonopoma pauciperforatum		Arni R. F. Sholihah	arni.sholihah@gmail.com	morphology
LR12348	Chordata	Actinopterygii	Cypriniformes	Cyprinidae	Danioninae		Rasbora	Rasbora kalochroma		Arni R. F. Sholihah	arni.sholihah@gmail.com	morphology
LR12363	Chordata	Actinopterygii	Cypriniformes	Cyprinidae	Danioninae		Rasbora	Rasbora cephalotaenia		Arni R. F. Sholihah	arni.sholihah@gmail.com	morphology
LR12364	Chordata	Actinopterygii	Cypriniformes	Cyprinidae	Danioninae		Rasbora	Rasbora cephalotaenia		Arni R. F. Sholihah	arni.sholihah@gmail.com	morphology
LR12365	Chordata	Actinopterygii	Cypriniformes	Cyprinidae	Danioninae		Trigonopoma			Arni R. F. Sholihah	arni.sholihah@gmail.com	morphology
LR12383	Chordata	Actinopterygii	Cypriniformes	Cyprinidae	Danioninae		Rasbora	Rasbora kalochroma		Arni R. F. Sholihah	arni.sholihah@gmail.com	morphology
LR12384	Chordata	Actinopterygii	Cypriniformes	Cyprinidae	Danioninae		Rasbora	Rasbora kalochroma		Arni R. F. Sholihah	arni.sholihah@gmail.com	morphology
LR12385	Chordata	Actinopterygii	Cypriniformes	Cyprinidae	Danioninae		Rasbora	Rasbora kalochroma		Arni R. F. Sholihah	arni.sholihah@gmail.com	morphology
LR12386	Chordata	Actinopterygii	Cypriniformes	Cyprinidae	Danioninae		Trigonopoma			Arni R. F. Sholihah	arni.sholihah@gmail.com	morphology
LR12387	Chordata	Actinopterygii	Cypriniformes	Cyprinidae	Danioninae		Trigonopoma	Trigonopoma pauciperforatum		Arni R. F. Sholihah	arni.sholihah@gmail.com	morphology
LR12388	Chordata	Actinopterygii	Cypriniformes	Cyprinidae	Danioninae		Trigonopoma	Trigonopoma pauciperforatum		Arni R. F. Sholihah	arni.sholihah@gmail.com	morphology
LR12419	Chordata	Actinopterygii	Cypriniformes	Cyprinidae	Danioninae		Rasbora	Rasbora kalochroma		Arni R. F. Sholihah	arni.sholihah@gmail.com	morphology
LR12420	Chordata	Actinopterygii	Cypriniformes	Cyprinidae	Danioninae		Rasbora	Rasbora kalochroma		Arni R. F. Sholihah	arni.sholihah@gmail.com	morphology
LR12436	Chordata	Actinopterygii	Cypriniformes	Cyprinidae	Danioninae		Rasbora	Rasbora cephalotaenia		Arni R. F. Sholihah	arni.sholihah@gmail.com	morphology
LR12441	Chordata	Actinopterygii	Cypriniformes	Cyprinidae	Danioninae		Rasbora	Rasbora kalochroma		Arni R. F. Sholihah	arni.sholihah@gmail.com	morphology
LR12442	Chordata	Actinopterygii	Cypriniformes	Cyprinidae	Danioninae		Rasbora	Rasbora kalochroma		Arni R. F. Sholihah	arni.sholihah@gmail.com	morphology
LR12454	Chordata	Actinopterygii	Cypriniformes	Cyprinidae	Danioninae		Trigonopoma			Arni R. F. Sholihah	arni.sholihah@gmail.com	morphology
LR12455	Chordata	Actinopterygii	Cypriniformes	Cyprinidae	Danioninae		Trigonopoma			Arni R. F. Sholihah	arni.sholihah@gmail.com	morphology
LR12456	Chordata	Actinopterygii	Cypriniformes	Cyprinidae	Danioninae		Trigonopoma	Trigonopoma pauciperforatum		Arni R. F. Sholihah	arni.sholihah@gmail.com	morphology
LR12457	Chordata	Actinopterygii	Cypriniformes	Cyprinidae	Danioninae		Trigonopoma	Trigonopoma pauciperforatum		Arni R. F. Sholihah	arni.sholihah@gmail.com	morphology
LR12458	Chordata	Actinopterygii	Cypriniformes	Cyprinidae	Danioninae		Trigonopoma	Trigonopoma pauciperforatum		Arni R. F. Sholihah	arni.sholihah@gmail.com	morphology
LR12459	Chordata	Actinopterygii	Cypriniformes	Cyprinidae	Danioninae		Trigonopoma	Trigonopoma pauciperforatum		Arni R. F. Sholihah	arni.sholihah@gmail.com	morphology
LR12460	Chordata	Actinopterygii	Cypriniformes	Cyprinidae	Danioninae		Trigonopoma	Trigonopoma pauciperforatum		Arni R. F. Sholihah	arni.sholihah@gmail.com	morphology
LR12469	Chordata	Actinopterygii	Cypriniformes	Cyprinidae	Danioninae		Pectenocypris	Pectenocypris korthausae		Arni R. F. Sholihah	arni.sholihah@gmail.com	morphology
LR12470	Chordata	Actinopterygii	Cypriniformes	Cyprinidae	Danioninae		Pectenocypris	Pectenocypris korthausae		Arni R. F. Sholihah	arni.sholihah@gmail.com	morphology
LR12471	Chordata	Actinopterygii	Cypriniformes	Cyprinidae	Danioninae		Pectenocypris	Pectenocypris korthausae		Arni R. F. Sholihah	arni.sholihah@gmail.com	morphology
LR12472	Chordata	Actinopterygii	Cypriniformes	Cyprinidae	Danioninae		Pectenocypris	Pectenocypris korthausae		Arni R. F. Sholihah	arni.sholihah@gmail.com	morphology
LR12473	Chordata	Actinopterygii	Cypriniformes	Cyprinidae	Danioninae		Pectenocypris	Pectenocypris korthausae		Arni R. F. Sholihah	arni.sholihah@gmail.com	morphology
LR12500	Chordata	Actinopterygii	Cypriniformes	Cyprinidae	Danioninae		Trigonopoma			Arni R. F. Sholihah	arni.sholihah@gmail.com	morphology
LR12691	Chordata	Actinopterygii	Cypriniformes	Cyprinidae	Danioninae		Brevibora	Brevibora cheeya		Arni R. F. Sholihah	arni.sholihah@gmail.com	morphology
LR12709	Chordata	Actinopterygii	Cypriniformes	Cyprinidae	Danioninae		Trigonopoma			Arni R. F. Sholihah	arni.sholihah@gmail.com	morphology
LR12730	Chordata	Actinopterygii	Cypriniformes	Cyprinidae	Danioninae		Trigonopoma			Arni R. F. Sholihah	arni.sholihah@gmail.com	morphology
LR12731	Chordata	Actinopterygii	Cypriniformes	Cyprinidae	Danioninae		Trigonopoma			Arni R. F. Sholihah	arni.sholihah@gmail.com	morphology
LR12732	Chordata	Actinopterygii	Cypriniformes	Cyprinidae	Danioninae		Trigonopoma			Arni R. F. Sholihah	arni.sholihah@gmail.com	morphology
LR12733	Chordata	Actinopterygii	Cypriniformes	Cyprinidae	Danioninae		Trigonopoma			Arni R. F. Sholihah	arni.sholihah@gmail.com	morphology
LR12734	Chordata	Actinopterygii	Cypriniformes	Cyprinidae	Danioninae		Trigonopoma			Arni R. F. Sholihah	arni.sholihah@gmail.com	morphology
LR12735	Chordata	Actinopterygii	Cypriniformes	Cyprinidae	Danioninae		Rasbora	Rasbora cephalotaenia		Arni R. F. Sholihah	arni.sholihah@gmail.com	morphology
LR12761	Chordata	Actinopterygii	Cypriniformes	Cyprinidae	Danioninae		Rasbora	Rasbora cephalotaenia		Arni R. F. Sholihah	arni.sholihah@gmail.com	morphology
LR12762	Chordata	Actinopterygii	Cypriniformes	Cyprinidae	Danioninae		Trigonopoma			Arni R. F. Sholihah	arni.sholihah@gmail.com	morphology
LR12763	Chordata	Actinopterygii	Cypriniformes	Cyprinidae	Danioninae		Trigonopoma			Arni R. F. Sholihah	arni.sholihah@gmail.com	morphology
LR12764	Chordata	Actinopterygii	Cypriniformes	Cyprinidae	Danioninae		Trigonopoma			Arni R. F. Sholihah	arni.sholihah@gmail.com	morphology
LR12765	Chordata	Actinopterygii	Cypriniformes	Cyprinidae	Danioninae		Trigonopoma			Arni R. F. Sholihah	arni.sholihah@gmail.com	morphology
LR12766	Chordata	Actinopterygii	Cypriniformes	Cyprinidae	Danioninae		Trigonopoma			Arni R. F. Sholihah	arni.sholihah@gmail.com	morphology
LR12799	Chordata	Actinopterygii	Cypriniformes	Cyprinidae	Danioninae		Trigonopoma	Trigonopoma pauciperforatum		Arni R. F. Sholihah	arni.sholihah@gmail.com	morphology
LR12800	Chordata	Actinopterygii	Cypriniformes	Cyprinidae	Danioninae		Trigonopoma	Trigonopoma pauciperforatum		Arni R. F. Sholihah	arni.sholihah@gmail.com	morphology
LR12801	Chordata	Actinopterygii	Cypriniformes	Cyprinidae	Danioninae		Trigonopoma	Trigonopoma pauciperforatum		Arni R. F. Sholihah	arni.sholihah@gmail.com	morphology
LR12802	Chordata	Actinopterygii	Cypriniformes	Cyprinidae	Danioninae		Rasbora	Rasbora patrickyapi		Arni R. F. Sholihah	arni.sholihah@gmail.com	morphology
LR12803	Chordata	Actinopterygii	Cypriniformes	Cyprinidae	Danioninae		Rasbora	Rasbora patrickyapi		Arni R. F. Sholihah	arni.sholihah@gmail.com	morphology
LR12804	Chordata	Actinopterygii	Cypriniformes	Cyprinidae	Danioninae		Rasbora	Rasbora patrickyapi		Arni R. F. Sholihah	arni.sholihah@gmail.com	morphology
LR12805	Chordata	Actinopterygii	Cypriniformes	Cyprinidae	Danioninae		Rasbora	Rasbora patrickyapi		Arni R. F. Sholihah	arni.sholihah@gmail.com	morphology
LR12806	Chordata	Actinopterygii	Cypriniformes	Cyprinidae	Danioninae		Rasbora	Rasbora patrickyapi		Arni R. F. Sholihah	arni.sholihah@gmail.com	morphology
LR12807	Chordata	Actinopterygii	Cypriniformes	Cyprinidae	Danioninae		Pectenocypris	Pectenocypris korthausae		Arni R. F. Sholihah	arni.sholihah@gmail.com	morphology
LR12809	Chordata	Actinopterygii	Cypriniformes	Cyprinidae	Danioninae		Rasbora	Rasbora kalochroma		Arni R. F. Sholihah	arni.sholihah@gmail.com	morphology
LR12810	Chordata	Actinopterygii	Cypriniformes	Cyprinidae	Danioninae		Rasbora	Rasbora kalochroma		Arni R. F. Sholihah	arni.sholihah@gmail.com	morphology
LR12811	Chordata	Actinopterygii	Cypriniformes	Cyprinidae	Danioninae		Rasbora	Rasbora kalochroma		Arni R. F. Sholihah	arni.sholihah@gmail.com	morphology
LR12812	Chordata	Actinopterygii	Cypriniformes	Cyprinidae	Danioninae		Rasbora	Rasbora kalochroma		Arni R. F. Sholihah	arni.sholihah@gmail.com	morphology
LR12840	Chordata	Actinopterygii	Cypriniformes	Cyprinidae	Danioninae		Trigonopoma			Arni R. F. Sholihah	arni.sholihah@gmail.com	morphology
LR12841	Chordata	Actinopterygii	Cypriniformes	Cyprinidae	Danioninae		Trigonopoma			Arni R. F. Sholihah	arni.sholihah@gmail.com	morphology
LR12842	Chordata	Actinopterygii	Cypriniformes	Cyprinidae	Danioninae		Trigonopoma			Arni R. F. Sholihah	arni.sholihah@gmail.com	morphology
LR12843	Chordata	Actinopterygii	Cypriniformes	Cyprinidae	Danioninae		Trigonopoma			Arni R. F. Sholihah	arni.sholihah@gmail.com	morphology
LR12861	Chordata	Actinopterygii	Cypriniformes	Cyprinidae	Danioninae		Trigonopoma			Arni R. F. Sholihah	arni.sholihah@gmail.com	morphology
LR12862	Chordata	Actinopterygii	Cypriniformes	Cyprinidae	Danioninae		Trigonopoma			Arni R. F. Sholihah	arni.sholihah@gmail.com	morphology
LR12863	Chordata	Actinopterygii	Cypriniformes	Cyprinidae	Danioninae		Trigonopoma			Arni R. F. Sholihah	arni.sholihah@gmail.com	morphology
LR12891	Chordata	Actinopterygii	Cypriniformes	Cyprinidae	Danioninae		Trigonopoma			Arni R. F. Sholihah	arni.sholihah@gmail.com	morphology
LR12910	Chordata	Actinopterygii	Cypriniformes	Cyprinidae	Danioninae		Rasbora	Rasbora einthovenii		Arni R. F. Sholihah	arni.sholihah@gmail.com	morphology
LR12911	Chordata	Actinopterygii	Cypriniformes	Cyprinidae	Danioninae		Trigonopoma			Arni R. F. Sholihah	arni.sholihah@gmail.com	morphology
LR12912	Chordata	Actinopterygii	Cypriniformes	Cyprinidae	Danioninae		Trigonopoma			Arni R. F. Sholihah	arni.sholihah@gmail.com	morphology
LR12913	Chordata	Actinopterygii	Cypriniformes	Cyprinidae	Danioninae		Trigonopoma			Arni R. F. Sholihah	arni.sholihah@gmail.com	morphology
LR12914	Chordata	Actinopterygii	Cypriniformes	Cyprinidae	Danioninae		Trigonopoma	Trigonopoma pauciperforatum		Arni R. F. Sholihah	arni.sholihah@gmail.com	morphology
LR12915	Chordata	Actinopterygii	Cypriniformes	Cyprinidae	Danioninae		Trigonopoma	Trigonopoma pauciperforatum		Arni R. F. Sholihah	arni.sholihah@gmail.com	morphology
LR12937	Chordata	Actinopterygii	Cypriniformes	Cyprinidae	Danioninae		Trigonopoma			Arni R. F. Sholihah	arni.sholihah@gmail.com	morphology
LR12946	Chordata	Actinopterygii	Cypriniformes	Cyprinidae	Danioninae		Rasbora	Rasbora kalochroma		Arni R. F. Sholihah	arni.sholihah@gmail.com	morphology
LR12948	Chordata	Actinopterygii	Cypriniformes	Cyprinidae	Danioninae		Trigonopoma	Trigonopoma pauciperforatum		Arni R. F. Sholihah	arni.sholihah@gmail.com	morphology
LR12949	Chordata	Actinopterygii	Cypriniformes	Cyprinidae	Danioninae		Trigonopoma	Trigonopoma pauciperforatum		Arni R. F. Sholihah	arni.sholihah@gmail.com	morphology
LR02756	Chordata	Actinopterygii	Cypriniformes	Cyprinidae	Danioninae		Boraras	Boraras maculatus		Arni R. F. Sholihah	arni.sholihah@gmail.com	morphology
LR02781	Chordata	Actinopterygii	Cypriniformes	Cyprinidae	Danioninae		Boraras	Boraras maculatus		Arni R. F. Sholihah	arni.sholihah@gmail.com	morphology
LR02797	Chordata	Actinopterygii	Cypriniformes	Cyprinidae	Danioninae		Boraras	Boraras maculatus		Arni R. F. Sholihah	arni.sholihah@gmail.com	morphology
LR02846	Chordata	Actinopterygii	Cypriniformes	Cyprinidae	Danioninae		Boraras	Boraras maculatus		Arni R. F. Sholihah	arni.sholihah@gmail.com	morphology
LR02923	Chordata	Actinopterygii	Cypriniformes	Cyprinidae	Danioninae		Boraras	Boraras maculatus		Arni R. F. Sholihah	arni.sholihah@gmail.com	morphology
LR05021	Chordata	Actinopterygii	Cypriniformes	Cyprinidae	Danioninae		Trigonopoma	Trigonopoma gracile		Arni R. F. Sholihah	arni.sholihah@gmail.com	morphology
LR05022	Chordata	Actinopterygii	Cypriniformes	Cyprinidae	Danioninae		Trigonopoma	Trigonopoma gracile		Arni R. F. Sholihah	arni.sholihah@gmail.com	morphology
LR08172	Chordata	Actinopterygii	Cypriniformes	Cyprinidae	Danioninae		Trigonopoma	Trigonopoma gracile		Arni R. F. Sholihah	arni.sholihah@gmail.com	morphology
LR08812	Chordata	Actinopterygii	Cypriniformes	Cyprinidae	Danioninae		Trigonostigma	Trigonostigma espei		Arni R. F. Sholihah	arni.sholihah@gmail.com	morphology
LR08813	Chordata	Actinopterygii	Cypriniformes	Cyprinidae	Danioninae		Trigonostigma	Trigonostigma espei		Arni R. F. Sholihah	arni.sholihah@gmail.com	morphology
LR08814	Chordata	Actinopterygii	Cypriniformes	Cyprinidae	Danioninae		Trigonostigma	Trigonostigma espei		Arni R. F. Sholihah	arni.sholihah@gmail.com	morphology
LR08815	Chordata	Actinopterygii	Cypriniformes	Cyprinidae	Danioninae		Trigonostigma	Trigonostigma espei		Arni R. F. Sholihah	arni.sholihah@gmail.com	morphology
LR09048	Chordata	Actinopterygii	Cypriniformes	Cyprinidae	Danioninae		Trigonostigma	Trigonostigma heteromorpha		Arni R. F. Sholihah	arni.sholihah@gmail.com	morphology
LR09049	Chordata	Actinopterygii	Cypriniformes	Cyprinidae	Danioninae		Trigonostigma	Trigonostigma heteromorpha		Arni R. F. Sholihah	arni.sholihah@gmail.com	morphology
LR09111	Chordata	Actinopterygii	Cypriniformes	Cyprinidae	Danioninae		Rasbora	Rasbora trilineata		Arni R. F. Sholihah	arni.sholihah@gmail.com	morphology
LR09281	Chordata	Actinopterygii	Cypriniformes	Cyprinidae	Danioninae		Rasbora	Rasbora einthovenii		Arni R. F. Sholihah	arni.sholihah@gmail.com	morphology
LR09292	Chordata	Actinopterygii	Cypriniformes	Cyprinidae	Danioninae		Rasbora	Rasbora trilineata		Arni R. F. Sholihah	arni.sholihah@gmail.com	morphology
LR09294	Chordata	Actinopterygii	Cypriniformes	Cyprinidae	Danioninae		Trigonopoma	Trigonopoma pauciperforatum		Arni R. F. Sholihah	arni.sholihah@gmail.com	morphology
LR09295	Chordata	Actinopterygii	Cypriniformes	Cyprinidae	Danioninae		Trigonopoma	Trigonopoma pauciperforatum		Arni R. F. Sholihah	arni.sholihah@gmail.com	morphology
LR09296	Chordata	Actinopterygii	Cypriniformes	Cyprinidae	Danioninae		Trigonostigma	Trigonostigma heteromorpha		Arni R. F. Sholihah	arni.sholihah@gmail.com	morphology
LR09297	Chordata	Actinopterygii	Cypriniformes	Cyprinidae	Danioninae		Trigonostigma	Trigonostigma heteromorpha		Arni R. F. Sholihah	arni.sholihah@gmail.com	morphology
LR10338	Chordata	Actinopterygii	Cypriniformes	Cyprinidae	Danioninae		Rasbora	Rasbora paviana		Arni R. F. Sholihah	arni.sholihah@gmail.com	morphology
LR10409	Chordata	Actinopterygii	Cypriniformes	Cyprinidae	Danioninae		Rasbora	Rasbora kalochroma		Arni R. F. Sholihah	arni.sholihah@gmail.com	morphology
LR10410	Chordata	Actinopterygii	Cypriniformes	Cyprinidae	Danioninae		Rasbora	Rasbora kalochroma		Arni R. F. Sholihah	arni.sholihah@gmail.com	morphology
LR10411	Chordata	Actinopterygii	Cypriniformes	Cyprinidae	Danioninae		Rasbora	Rasbora kalochroma		Arni R. F. Sholihah	arni.sholihah@gmail.com	morphology
LR10466	Chordata	Actinopterygii	Cypriniformes	Cyprinidae	Danioninae		Trigonopoma	Trigonopoma gracile		Arni R. F. Sholihah	arni.sholihah@gmail.com	morphology
LR10468	Chordata	Actinopterygii	Cypriniformes	Cyprinidae	Danioninae		Trigonopoma	Trigonopoma pauciperforatum		Arni R. F. Sholihah	arni.sholihah@gmail.com	morphology
LR10525	Chordata	Actinopterygii	Cypriniformes	Cyprinidae	Danioninae		Rasbora	Rasbora cephalotaenia		Arni R. F. Sholihah	arni.sholihah@gmail.com	morphology
LR10526	Chordata	Actinopterygii	Cypriniformes	Cyprinidae	Danioninae		Rasbora	Rasbora einthovenii		Arni R. F. Sholihah	arni.sholihah@gmail.com	morphology
LR10527	Chordata	Actinopterygii	Cypriniformes	Cyprinidae	Danioninae		Rasbora	Rasbora einthovenii		Arni R. F. Sholihah	arni.sholihah@gmail.com	morphology
LR10531	Chordata	Actinopterygii	Cypriniformes	Cyprinidae	Danioninae		Rasbora	Rasbora einthovenii		Arni R. F. Sholihah	arni.sholihah@gmail.com	morphology
LR10532	Chordata	Actinopterygii	Cypriniformes	Cyprinidae	Danioninae		Rasbora	Rasbora einthovenii		Arni R. F. Sholihah	arni.sholihah@gmail.com	morphology
LR10535	Chordata	Actinopterygii	Cypriniformes	Cyprinidae	Danioninae		Rasbora	Rasbora einthovenii		Arni R. F. Sholihah	arni.sholihah@gmail.com	morphology
LR10536	Chordata	Actinopterygii	Cypriniformes	Cyprinidae	Danioninae		Rasbora	Rasbora cephalotaenia		Arni R. F. Sholihah	arni.sholihah@gmail.com	morphology
LR10542	Chordata	Actinopterygii	Cypriniformes	Cyprinidae	Danioninae		Rasbora	Rasbora sumatrana		Arni R. F. Sholihah	arni.sholihah@gmail.com	morphology
LR10543	Chordata	Actinopterygii	Cypriniformes	Cyprinidae	Danioninae		Rasbora	Rasbora einthovenii		Arni R. F. Sholihah	arni.sholihah@gmail.com	morphology
LR10544	Chordata	Actinopterygii	Cypriniformes	Cyprinidae	Danioninae		Rasbora	Rasbora einthovenii		Arni R. F. Sholihah	arni.sholihah@gmail.com	morphology
LR10548	Chordata	Actinopterygii	Cypriniformes	Cyprinidae	Danioninae		Rasbora	Rasbora cephalotaenia		Arni R. F. Sholihah	arni.sholihah@gmail.com	morphology
LR10574	Chordata	Actinopterygii	Cypriniformes	Cyprinidae	Danioninae		Rasbora	Rasbora paviana		Arni R. F. Sholihah	arni.sholihah@gmail.com	morphology
LR10575	Chordata	Actinopterygii	Cypriniformes	Cyprinidae	Danioninae		Rasbora	Rasbora paviana		Arni R. F. Sholihah	arni.sholihah@gmail.com	morphology
LR10647	Chordata	Actinopterygii	Cypriniformes	Cyprinidae	Danioninae		Trigonopoma	Trigonopoma gracile		Arni R. F. Sholihah	arni.sholihah@gmail.com	morphology
LR10714	Chordata	Actinopterygii	Cypriniformes	Cyprinidae	Danioninae		Brevibora	Brevibora cheeya		Arni R. F. Sholihah	arni.sholihah@gmail.com	morphology
LR10715	Chordata	Actinopterygii	Cypriniformes	Cyprinidae	Danioninae		Brevibora	Brevibora cheeya		Arni R. F. Sholihah	arni.sholihah@gmail.com	morphology
LR10729	Chordata	Actinopterygii	Cypriniformes	Cyprinidae	Danioninae		Trigonostigma	Trigonostigma heteromorpha		Arni R. F. Sholihah	arni.sholihah@gmail.com	morphology
LR10730	Chordata	Actinopterygii	Cypriniformes	Cyprinidae	Danioninae		Trigonostigma	Trigonostigma heteromorpha		Arni R. F. Sholihah	arni.sholihah@gmail.com	morphology
LR10785	Chordata	Actinopterygii	Cypriniformes	Cyprinidae	Danioninae		Rasbora	Rasbora paviana		Arni R. F. Sholihah	arni.sholihah@gmail.com	morphology
LR10798	Chordata	Actinopterygii	Cypriniformes	Cyprinidae	Danioninae		Rasbora	Rasbora kottelati		Nicolas Hubert	nicolas.hubert@ird.fr	morphology
LR10799	Chordata	Actinopterygii	Cypriniformes	Cyprinidae	Danioninae		Rasbora	Rasbora kottelati		Nicolas Hubert	nicolas.hubert@ird.fr	morphology
LR10802	Chordata	Actinopterygii	Cypriniformes	Cyprinidae	Danioninae		Rasbora	Rasbora kottelati		Nicolas Hubert	nicolas.hubert@ird.fr	morphology
LR10804	Chordata	Actinopterygii	Cypriniformes	Cyprinidae	Danioninae		Rasbora	Rasbora kottelati		Nicolas Hubert	nicolas.hubert@ird.fr	morphology
LR10810	Chordata	Actinopterygii	Cypriniformes	Cyprinidae	Danioninae		Rasbora	Rasbora paviana		Arni R. F. Sholihah	arni.sholihah@gmail.com	morphology
LR10811	Chordata	Actinopterygii	Cypriniformes	Cyprinidae	Danioninae		Rasbora	Rasbora paviana		Arni R. F. Sholihah	arni.sholihah@gmail.com	morphology
LR10827	Chordata	Actinopterygii	Cypriniformes	Cyprinidae	Danioninae		Rasbora	Rasbora einthovenii		Arni R. F. Sholihah	arni.sholihah@gmail.com	morphology
LR10828	Chordata	Actinopterygii	Cypriniformes	Cyprinidae	Danioninae		Rasbora	Rasbora einthovenii		Arni R. F. Sholihah	arni.sholihah@gmail.com	morphology
LR10832	Chordata	Actinopterygii	Cypriniformes	Cyprinidae	Danioninae		Rasbora	Rasbora einthovenii		Arni R. F. Sholihah	arni.sholihah@gmail.com	morphology
LR10833	Chordata	Actinopterygii	Cypriniformes	Cyprinidae	Danioninae		Rasbora	Rasbora einthovenii		Arni R. F. Sholihah	arni.sholihah@gmail.com	morphology
LR10834	Chordata	Actinopterygii	Cypriniformes	Cyprinidae	Danioninae		Rasbora	Rasbora paviana		Arni R. F. Sholihah	arni.sholihah@gmail.com	morphology
LR10835	Chordata	Actinopterygii	Cypriniformes	Cyprinidae	Danioninae		Rasbora	Rasbora paviana		Arni R. F. Sholihah	arni.sholihah@gmail.com	morphology
LR10846	Chordata	Actinopterygii	Cypriniformes	Cyprinidae	Danioninae		Rasbora	Rasbora vulgaris		Nicolas Hubert	nicolas.hubert@ird.fr	morphology
LR10873	Chordata	Actinopterygii	Cypriniformes	Cyprinidae	Danioninae		Rasbora	Rasbora einthovenii		Arni R. F. Sholihah	arni.sholihah@gmail.com	morphology
LR10874	Chordata	Actinopterygii	Cypriniformes	Cyprinidae	Danioninae		Rasbora	Rasbora einthovenii		Arni R. F. Sholihah	arni.sholihah@gmail.com	morphology
LR10876	Chordata	Actinopterygii	Cypriniformes	Cyprinidae	Danioninae		Rasbora	Rasbora paviana		Arni R. F. Sholihah	arni.sholihah@gmail.com	morphology
LR10887	Chordata	Actinopterygii	Cypriniformes	Cyprinidae	Danioninae		Rasbora	Rasbora trilineata		Arni R. F. Sholihah	arni.sholihah@gmail.com	morphology
LR10888	Chordata	Actinopterygii	Cypriniformes	Cyprinidae	Danioninae		Rasbora	Rasbora trilineata		Arni R. F. Sholihah	arni.sholihah@gmail.com	morphology
LR10895	Chordata	Actinopterygii	Cypriniformes	Cyprinidae	Danioninae		Rasbora	Rasbora borapetensis		Nicolas Hubert	nicolas.hubert@ird.fr	morphology
LR10896	Chordata	Actinopterygii	Cypriniformes	Cyprinidae	Danioninae		Rasbora	Rasbora borapetensis		Nicolas Hubert	nicolas.hubert@ird.fr	morphology
LR10902	Chordata	Actinopterygii	Cypriniformes	Cyprinidae	Danioninae		Rasbora	Rasbora borapetensis		Nicolas Hubert	nicolas.hubert@ird.fr	morphology
LR10903	Chordata	Actinopterygii	Cypriniformes	Cyprinidae	Danioninae		Rasbora	Rasbora borapetensis		Nicolas Hubert	nicolas.hubert@ird.fr	morphology
LR10945	Chordata	Actinopterygii	Cypriniformes	Cyprinidae	Danioninae		Rasbora	Rasbora sumatrana		Arni R. F. Sholihah	arni.sholihah@gmail.com	morphology
LR10946	Chordata	Actinopterygii	Cypriniformes	Cyprinidae	Danioninae		Rasbora	Rasbora paucisqualis		Arni R. F. Sholihah	arni.sholihah@gmail.com	morphology
LR10947	Chordata	Actinopterygii	Cypriniformes	Cyprinidae	Danioninae		Rasbora	Rasbora paucisqualis		Arni R. F. Sholihah	arni.sholihah@gmail.com	morphology
LR10948	Chordata	Actinopterygii	Cypriniformes	Cyprinidae	Danioninae		Rasbora	Rasbora paucisqualis		Arni R. F. Sholihah	arni.sholihah@gmail.com	morphology
LR10949	Chordata	Actinopterygii	Cypriniformes	Cyprinidae	Danioninae		Rasbora	Rasbora paucisqualis		Arni R. F. Sholihah	arni.sholihah@gmail.com	morphology
LR10952	Chordata	Actinopterygii	Cypriniformes	Cyprinidae	Danioninae		Rasbora	Rasbora paucisqualis		Arni R. F. Sholihah	arni.sholihah@gmail.com	morphology
LR11054	Chordata	Actinopterygii	Cypriniformes	Cyprinidae	Danioninae		Rasbora	Rasbora einthovenii		Arni R. F. Sholihah	arni.sholihah@gmail.com	morphology
LR11058	Chordata	Actinopterygii	Cypriniformes	Cyprinidae	Danioninae		Rasbora	Rasbora einthovenii		Arni R. F. Sholihah	arni.sholihah@gmail.com	morphology
LR11059	Chordata	Actinopterygii	Cypriniformes	Cyprinidae	Danioninae		Rasbora	Rasbora einthovenii		Arni R. F. Sholihah	arni.sholihah@gmail.com	morphology
LR11066	Chordata	Actinopterygii	Cypriniformes	Cyprinidae	Danioninae		Rasbora	Rasbora einthovenii		Arni R. F. Sholihah	arni.sholihah@gmail.com	morphology
LR11067	Chordata	Actinopterygii	Cypriniformes	Cyprinidae	Danioninae		Rasbora	Rasbora einthovenii		Arni R. F. Sholihah	arni.sholihah@gmail.com	morphology
LR11074	Chordata	Actinopterygii	Cypriniformes	Cyprinidae	Danioninae		Rasbora	Rasbora einthovenii		Arni R. F. Sholihah	arni.sholihah@gmail.com	morphology
LR11075	Chordata	Actinopterygii	Cypriniformes	Cyprinidae	Danioninae		Rasbora	Rasbora einthovenii		Arni R. F. Sholihah	arni.sholihah@gmail.com	morphology
LR11077	Chordata	Actinopterygii	Cypriniformes	Cyprinidae	Danioninae		Rasbora	Rasbora einthovenii		Arni R. F. Sholihah	arni.sholihah@gmail.com	morphology
LR11078	Chordata	Actinopterygii	Cypriniformes	Cyprinidae	Danioninae		Rasbora	Rasbora einthovenii		Arni R. F. Sholihah	arni.sholihah@gmail.com	morphology
LR11079	Chordata	Actinopterygii	Cypriniformes	Cyprinidae	Danioninae		Rasbora	Rasbora einthovenii		Arni R. F. Sholihah	arni.sholihah@gmail.com	morphology
LR11083	Chordata	Actinopterygii	Cypriniformes	Cyprinidae	Danioninae		Trigonopoma	Trigonopoma pauciperforatum		Arni R. F. Sholihah	arni.sholihah@gmail.com	morphology
LR11084	Chordata	Actinopterygii	Cypriniformes	Cyprinidae	Danioninae		Trigonostigma	Trigonostigma heteromorpha		Arni R. F. Sholihah	arni.sholihah@gmail.com	morphology
LR11085	Chordata	Actinopterygii	Cypriniformes	Cyprinidae	Danioninae		Trigonostigma	Trigonostigma heteromorpha		Arni R. F. Sholihah	arni.sholihah@gmail.com	morphology
LR11086	Chordata	Actinopterygii	Cypriniformes	Cyprinidae	Danioninae		Trigonostigma	Trigonostigma heteromorpha		Arni R. F. Sholihah	arni.sholihah@gmail.com	morphology
LR11087	Chordata	Actinopterygii	Cypriniformes	Cyprinidae	Danioninae		Trigonostigma	Trigonostigma heteromorpha		Arni R. F. Sholihah	arni.sholihah@gmail.com	morphology
LR11096	Chordata	Actinopterygii	Cypriniformes	Cyprinidae	Danioninae		Trigonostigma	Trigonostigma heteromorpha		Arni R. F. Sholihah	arni.sholihah@gmail.com	morphology
LR11097	Chordata	Actinopterygii	Cypriniformes	Cyprinidae	Danioninae		Trigonostigma	Trigonostigma heteromorpha		Arni R. F. Sholihah	arni.sholihah@gmail.com	morphology
LR11162	Chordata	Actinopterygii	Cypriniformes	Cyprinidae	Danioninae		Rasbora	Rasbora vulgaris		Nicolas Hubert	nicolas.hubert@ird.fr	morphology
LR11163	Chordata	Actinopterygii	Cypriniformes	Cyprinidae	Danioninae		Rasbora	Rasbora cephalotaenia		Arni R. F. Sholihah	arni.sholihah@gmail.com	morphology
LR11164	Chordata	Actinopterygii	Cypriniformes	Cyprinidae	Danioninae		Rasbora	Rasbora einthovenii		Arni R. F. Sholihah	arni.sholihah@gmail.com	morphology
LR11165	Chordata	Actinopterygii	Cypriniformes	Cyprinidae	Danioninae		Rasbora	Rasbora daniconius		Arni R. F. Sholihah	arni.sholihah@gmail.com	morphology
LR11166	Chordata	Actinopterygii	Cypriniformes	Cyprinidae	Danioninae		Rasbora	Rasbora daniconius		Arni R. F. Sholihah	arni.sholihah@gmail.com	morphology
LR11172	Chordata	Actinopterygii	Cypriniformes	Cyprinidae	Danioninae		Rasbora	Rasbora einthovenii		Arni R. F. Sholihah	arni.sholihah@gmail.com	morphology
LR11173	Chordata	Actinopterygii	Cypriniformes	Cyprinidae	Danioninae		Rasbora	Rasbora einthovenii		Arni R. F. Sholihah	arni.sholihah@gmail.com	morphology
LR11176	Chordata	Actinopterygii	Cypriniformes	Cyprinidae	Danioninae		Rasbora	Rasbora einthovenii		Arni R. F. Sholihah	arni.sholihah@gmail.com	morphology
LR11178	Chordata	Actinopterygii	Cypriniformes	Cyprinidae	Danioninae		Rasbora	Rasbora einthovenii		Arni R. F. Sholihah	arni.sholihah@gmail.com	morphology
LR11179	Chordata	Actinopterygii	Cypriniformes	Cyprinidae	Danioninae		Rasbora	Rasbora paviana		Arni R. F. Sholihah	arni.sholihah@gmail.com	morphology
LR11180	Chordata	Actinopterygii	Cypriniformes	Cyprinidae	Danioninae		Rasbora	Rasbora paviana		Arni R. F. Sholihah	arni.sholihah@gmail.com	morphology
LR11183	Chordata	Actinopterygii	Cypriniformes	Cyprinidae	Danioninae		Rasbora	Rasbora kalochroma		Arni R. F. Sholihah	arni.sholihah@gmail.com	morphology
LR11187	Chordata	Actinopterygii	Cypriniformes	Cyprinidae	Danioninae		Rasbora	Rasbora bankanensis		Arni R. F. Sholihah	arni.sholihah@gmail.com	morphology
LR11188	Chordata	Actinopterygii	Cypriniformes	Cyprinidae	Danioninae		Rasbora	Rasbora bankanensis		Arni R. F. Sholihah	arni.sholihah@gmail.com	morphology
LR11202	Chordata	Actinopterygii	Cypriniformes	Cyprinidae	Danioninae		Rasbora	Rasbora dusonensis		Arni R. F. Sholihah	arni.sholihah@gmail.com	morphology
LR11208	Chordata	Actinopterygii	Cypriniformes	Cyprinidae	Danioninae		Rasbora	Rasbora bankanensis		Arni R. F. Sholihah	arni.sholihah@gmail.com	morphology
LR11209	Chordata	Actinopterygii	Cypriniformes	Cyprinidae	Danioninae		Rasbora	Rasbora bankanensis		Arni R. F. Sholihah	arni.sholihah@gmail.com	morphology
LR11236	Chordata	Actinopterygii	Cypriniformes	Cyprinidae	Danioninae		Trigonopoma	Trigonopoma pauciperforatum		Arni R. F. Sholihah	arni.sholihah@gmail.com	morphology
LR11237	Chordata	Actinopterygii	Cypriniformes	Cyprinidae	Danioninae		Trigonopoma	Trigonopoma pauciperforatum		Arni R. F. Sholihah	arni.sholihah@gmail.com	morphology
LR11293	Chordata	Actinopterygii	Cypriniformes	Cyprinidae	Danioninae		Rasbora	Rasbora vulgaris		Nicolas Hubert	nicolas.hubert@ird.fr	morphology
LR11295	Chordata	Actinopterygii	Cypriniformes	Cyprinidae	Danioninae		Rasbora	Rasbora trilineata		Arni R. F. Sholihah	arni.sholihah@gmail.com	morphology
LR11296	Chordata	Actinopterygii	Cypriniformes	Cyprinidae	Danioninae		Rasbora	Rasbora trilineata		Arni R. F. Sholihah	arni.sholihah@gmail.com	morphology
LR11297	Chordata	Actinopterygii	Cypriniformes	Cyprinidae	Danioninae		Rasbora	Rasbora borapetensis		Nicolas Hubert	nicolas.hubert@ird.fr	morphology
LR11298	Chordata	Actinopterygii	Cypriniformes	Cyprinidae	Danioninae		Rasbora	Rasbora trilineata		Arni R. F. Sholihah	arni.sholihah@gmail.com	morphology
LR11299	Chordata	Actinopterygii	Cypriniformes	Cyprinidae	Danioninae		Trigonostigma	Trigonostigma heteromorpha		Arni R. F. Sholihah	arni.sholihah@gmail.com	morphology
LR11300	Chordata	Actinopterygii	Cypriniformes	Cyprinidae	Danioninae		Trigonostigma	Trigonostigma heteromorpha		Arni R. F. Sholihah	arni.sholihah@gmail.com	morphology
LR11305	Chordata	Actinopterygii	Cypriniformes	Cyprinidae	Danioninae		Trigonostigma	Trigonostigma espei		Arni R. F. Sholihah	arni.sholihah@gmail.com	morphology
LR11306	Chordata	Actinopterygii	Cypriniformes	Cyprinidae	Danioninae		Trigonostigma	Trigonostigma espei		Arni R. F. Sholihah	arni.sholihah@gmail.com	morphology
LR11310	Chordata	Actinopterygii	Cypriniformes	Cyprinidae	Danioninae		Trigonostigma	Trigonostigma heteromorpha		Arni R. F. Sholihah	arni.sholihah@gmail.com	morphology
LR11318	Chordata	Actinopterygii	Cypriniformes	Cyprinidae	Danioninae		Rasbora	Rasbora bankanensis		Arni R. F. Sholihah	arni.sholihah@gmail.com	morphology
LR11319	Chordata	Actinopterygii	Cypriniformes	Cyprinidae	Danioninae		Rasbora	Rasbora bankanensis		Arni R. F. Sholihah	arni.sholihah@gmail.com	morphology
LR11332	Chordata	Actinopterygii	Cypriniformes	Cyprinidae	Danioninae		Rasbora	Rasbora volzii		Arni R. F. Sholihah	arni.sholihah@gmail.com	morphology
LR11335	Chordata	Actinopterygii	Cypriniformes	Cyprinidae	Danioninae		Rasbora	Rasbora volzii		Arni R. F. Sholihah	arni.sholihah@gmail.com	morphology
LR11336	Chordata	Actinopterygii	Cypriniformes	Cyprinidae	Danioninae		Rasbora	Rasbora volzii		Arni R. F. Sholihah	arni.sholihah@gmail.com	morphology
LR11462	Chordata	Actinopterygii	Cypriniformes	Cyprinidae	Danioninae		Rasbora	Rasbora trilineata		Arni R. F. Sholihah	arni.sholihah@gmail.com	morphology
LR11463	Chordata	Actinopterygii	Cypriniformes	Cyprinidae	Danioninae		Rasbora	Rasbora trilineata		Arni R. F. Sholihah	arni.sholihah@gmail.com	morphology
LR11472	Chordata	Actinopterygii	Cypriniformes	Cyprinidae	Danioninae		Rasbora	Rasbora paviana		Arni R. F. Sholihah	arni.sholihah@gmail.com	morphology
LR11487	Chordata	Actinopterygii	Cypriniformes	Cyprinidae	Danioninae		Rasbora	Rasbora vulgaris		Nicolas Hubert	nicolas.hubert@ird.fr	morphology
LR11488	Chordata	Actinopterygii	Cypriniformes	Cyprinidae	Danioninae		Rasbora	Rasbora vulgaris		Nicolas Hubert	nicolas.hubert@ird.fr	morphology
LR11489	Chordata	Actinopterygii	Cypriniformes	Cyprinidae	Danioninae		Rasbora	Rasbora vulgaris		Nicolas Hubert	nicolas.hubert@ird.fr	morphology
LR11490	Chordata	Actinopterygii	Cypriniformes	Cyprinidae	Danioninae		Rasbora	Rasbora vulgaris		Nicolas Hubert	nicolas.hubert@ird.fr	morphology
LR12864	Chordata	Actinopterygii	Cypriniformes	Cyprinidae	Danioninae		Trigonopoma			Arni R. F. Sholihah	arni.sholihah@gmail.com	morphology
LR12865	Chordata	Actinopterygii	Cypriniformes	Cyprinidae	Danioninae		Trigonopoma			Arni R. F. Sholihah	arni.sholihah@gmail.com	morphology
LR12881	Chordata	Actinopterygii	Cypriniformes	Cyprinidae	Danioninae		Rasbora	Rasbora borapetensis		Nicolas Hubert	nicolas.hubert@ird.fr	morphology
LR12890	Chordata	Actinopterygii	Cypriniformes	Cyprinidae	Danioninae		Trigonopoma			Arni R. F. Sholihah	arni.sholihah@gmail.com	morphology
LR12951	Chordata	Actinopterygii	Cypriniformes	Cyprinidae	Danioninae		Trigonopoma	Trigonopoma pauciperforatum		Arni R. F. Sholihah	arni.sholihah@gmail.com	morphology
LR13110	Chordata	Actinopterygii	Cypriniformes	Cyprinidae	Danioninae		Rasbora	Rasbora rutteni		Arni R. F. Sholihah	arni.sholihah@gmail.com	morphology
LR11311	Chordata	Actinopterygii	Cypriniformes	Cyprinidae	Danioninae		Trigonostigma	Trigonostigma heteromorpha		Arni R. F. Sholihah	arni.sholihah@gmail.com	morphology
LR11322	Chordata	Actinopterygii	Cypriniformes	Cyprinidae	Danioninae		Trigonostigma	Trigonostigma heteromorpha		Arni R. F. Sholihah	arni.sholihah@gmail.com	morphology
LR11323	Chordata	Actinopterygii	Cypriniformes	Cyprinidae	Danioninae		Rasbora	Rasbora trilineata		Arni R. F. Sholihah	arni.sholihah@gmail.com	morphology
LR09280	Chordata	Actinopterygii	Cypriniformes	Cyprinidae	Danioninae		Rasbora	Rasbora einthovenii		Arni R. F. Sholihah	arni.sholihah@gmail.com	morphology
BIF1502	Chordata	Actinopterygii	Cypriniformes	Cyprinidae	Danioninae		Rasbora	Rasbora aprotaenia		Daniel N Lumbantobing	lumbantobing.daniel@gmail.com	Morphology
BIF2495	Chordata	Actinopterygii	Cypriniformes	Cyprinidae	Danioninae		Rasbora	Rasbora baliensis		Daniel N Lumbantobing	lumbantobing.daniel@gmail.com	Morphology
BIF2469	Chordata	Actinopterygii	Cypriniformes	Cyprinidae	Danioninae		Rasbora	Rasbora baliensis		Daniel N Lumbantobing	lumbantobing.daniel@gmail.com	Morphology
BIF2737	Chordata	Actinopterygii	Cypriniformes	Cyprinidae	Danioninae		Rasbora	Rasbora baliensis		Daniel N Lumbantobing	lumbantobing.daniel@gmail.com	Morphology
BIF1542	Chordata	Actinopterygii	Cypriniformes	Cyprinidae	Danioninae		Rasbora	Rasbora aprotaenia		Daniel N Lumbantobing	lumbantobing.daniel@gmail.com	Morphology
BIF0524	Chordata	Actinopterygii	Cypriniformes	Cyprinidae	Danioninae		Rasbora	Rasbora aprotaenia		Daniel N Lumbantobing	lumbantobing.daniel@gmail.com	Morphology
BIF0800	Chordata	Actinopterygii	Cypriniformes	Cyprinidae	Danioninae		Rasbora	Rasbora aprotaenia		Daniel N Lumbantobing	lumbantobing.daniel@gmail.com	Morphology
BIF2494	Chordata	Actinopterygii	Cypriniformes	Cyprinidae	Danioninae		Rasbora	Rasbora baliensis		Daniel N Lumbantobing	lumbantobing.daniel@gmail.com	Morphology
BIF2637	Chordata	Actinopterygii	Cypriniformes	Cyprinidae	Danioninae		Rasbora	Rasbora baliensis		Daniel N Lumbantobing	lumbantobing.daniel@gmail.com	Morphology
BIF3513	Chordata	Actinopterygii	Cypriniformes	Cyprinidae	Danioninae		Rasbora	Rasbora lateristriata		Daniel N Lumbantobing	lumbantobing.daniel@gmail.com	Morphology
BIF2639	Chordata	Actinopterygii	Cypriniformes	Cyprinidae	Danioninae		Rasbora	Rasbora baliensis		Daniel N Lumbantobing	lumbantobing.daniel@gmail.com	Morphology
BIF0976	Chordata	Actinopterygii	Cypriniformes	Cyprinidae	Danioninae		Rasbora	Rasbora argyrotaenia		Daniel N Lumbantobing	lumbantobing.daniel@gmail.com	Morphology
BIF1138	Chordata	Actinopterygii	Cypriniformes	Cyprinidae	Danioninae		Rasbora	Rasbora sp. 1		Daniel N Lumbantobing	lumbantobing.daniel@gmail.com	Morphology	|BOLD_FISH_Curation_from|Rasbora sp1
BIF2739	Chordata	Actinopterygii	Cypriniformes	Cyprinidae	Danioninae		Rasbora	Rasbora baliensis		Daniel N Lumbantobing	lumbantobing.daniel@gmail.com	Morphology
BIF2294	Chordata	Actinopterygii	Cypriniformes	Cyprinidae	Danioninae		Rasbora	Rasbora baliensis		Daniel N Lumbantobing	lumbantobing.daniel@gmail.com	Morphology
BIF2351	Chordata	Actinopterygii	Cypriniformes	Cyprinidae	Danioninae		Rasbora	Rasbora baliensis		Daniel N Lumbantobing	lumbantobing.daniel@gmail.com	Morphology
BIF0454	Chordata	Actinopterygii	Cypriniformes	Cyprinidae	Danioninae		Rasbora	Rasbora argyrotaenia		Daniel N Lumbantobing	lumbantobing.daniel@gmail.com	Morphology
BIF2203	Chordata	Actinopterygii	Cypriniformes	Cyprinidae	Danioninae		Rasbora	Rasbora baliensis		Daniel N Lumbantobing	lumbantobing.daniel@gmail.com	Morphology
BIF1452	Chordata	Actinopterygii	Cypriniformes	Cyprinidae	Danioninae		Rasbora	Rasbora aprotaenia		Daniel N Lumbantobing	lumbantobing.daniel@gmail.com	Morphology
BIF2961	Chordata	Actinopterygii	Cypriniformes	Cyprinidae	Danioninae		Rasbora	Rasbora baliensis		Daniel N Lumbantobing	lumbantobing.daniel@gmail.com	Morphology
BIF1897	Chordata	Actinopterygii	Cypriniformes	Cyprinidae	Danioninae		Rasbora	Rasbora lateristriata		Daniel N Lumbantobing	lumbantobing.daniel@gmail.com	Morphology
BIF1541	Chordata	Actinopterygii	Cypriniformes	Cyprinidae	Danioninae		Rasbora	Rasbora aprotaenia		Daniel N Lumbantobing	lumbantobing.daniel@gmail.com	Morphology
BIF3638	Chordata	Actinopterygii	Cypriniformes	Cyprinidae	Danioninae		Rasbora	Rasbora argyrotaenia		Daniel N Lumbantobing	lumbantobing.daniel@gmail.com	Morphology	Mojokerto
BIF3002	Chordata	Actinopterygii	Cypriniformes	Cyprinidae	Danioninae		Rasbora	Rasbora baliensis		Daniel N Lumbantobing	lumbantobing.daniel@gmail.com	Morphology
BIF1499	Chordata	Actinopterygii	Cypriniformes	Cyprinidae	Danioninae		Rasbora	Rasbora aprotaenia		Daniel N Lumbantobing	lumbantobing.daniel@gmail.com	Morphology
BIF1281	Chordata	Actinopterygii	Cypriniformes	Cyprinidae	Danioninae		Rasbora	Rasbora lateristriata		Daniel N Lumbantobing	lumbantobing.daniel@gmail.com	Morphology
BIF0453	Chordata	Actinopterygii	Cypriniformes	Cyprinidae	Danioninae		Rasbora	Rasbora argyrotaenia		Daniel N Lumbantobing	lumbantobing.daniel@gmail.com	Morphology
BIF3004	Chordata	Actinopterygii	Cypriniformes	Cyprinidae	Danioninae		Rasbora	Rasbora baliensis		Daniel N Lumbantobing	lumbantobing.daniel@gmail.com	Morphology
BIF2465	Chordata	Actinopterygii	Cypriniformes	Cyprinidae	Danioninae		Rasbora	Rasbora baliensis		Daniel N Lumbantobing	lumbantobing.daniel@gmail.com	Morphology
BIF1282	Chordata	Actinopterygii	Cypriniformes	Cyprinidae	Danioninae		Rasbora	Rasbora lateristriata		Daniel N Lumbantobing	lumbantobing.daniel@gmail.com	Morphology
BIF2561	Chordata	Actinopterygii	Cypriniformes	Cyprinidae	Danioninae		Rasbora	Rasbora baliensis		Daniel N Lumbantobing	lumbantobing.daniel@gmail.com	Morphology
BIF0974	Chordata	Actinopterygii	Cypriniformes	Cyprinidae	Danioninae		Rasbora	Rasbora argyrotaenia		Daniel N Lumbantobing	lumbantobing.daniel@gmail.com	Morphology
BIF1667	Chordata	Actinopterygii	Cypriniformes	Cyprinidae	Danioninae		Rasbora	Rasbora aprotaenia		Daniel N Lumbantobing	lumbantobing.daniel@gmail.com	Morphology
BIF2912	Chordata	Actinopterygii	Cypriniformes	Cyprinidae	Danioninae		Rasbora	Rasbora baliensis		Daniel N Lumbantobing	lumbantobing.daniel@gmail.com	Morphology
BIF0864	Chordata	Actinopterygii	Cypriniformes	Cyprinidae	Danioninae		Rasbora	Rasbora sp. 1		Daniel N Lumbantobing	lumbantobing.daniel@gmail.com	Morphology	|BOLD_FISH_Curation_from|Rasbora sp1
BIF2353	Chordata	Actinopterygii	Cypriniformes	Cyprinidae	Danioninae		Rasbora	Rasbora baliensis		Daniel N Lumbantobing	lumbantobing.daniel@gmail.com	Morphology
BIF3452	Chordata	Actinopterygii	Cypriniformes	Cyprinidae	Danioninae		Rasbora	Rasbora lateristriata		Daniel N Lumbantobing	lumbantobing.daniel@gmail.com	Morphology
BIF2736	Chordata	Actinopterygii	Cypriniformes	Cyprinidae	Danioninae		Rasbora	Rasbora baliensis		Daniel N Lumbantobing	lumbantobing.daniel@gmail.com	Morphology
BIF0804	Chordata	Actinopterygii	Cypriniformes	Cyprinidae	Danioninae		Rasbora	Rasbora argyrotaenia		Daniel N Lumbantobing	lumbantobing.daniel@gmail.com	Morphology
BIF1139	Chordata	Actinopterygii	Cypriniformes	Cyprinidae	Danioninae		Rasbora	Rasbora sp. 1		Daniel N Lumbantobing	lumbantobing.daniel@gmail.com	Morphology	|BOLD_FISH_Curation_from|Rasbora sp1
BIF1540	Chordata	Actinopterygii	Cypriniformes	Cyprinidae	Danioninae		Rasbora	Rasbora aprotaenia		Daniel N Lumbantobing	lumbantobing.daniel@gmail.com	Morphology
BIF0478	Chordata	Actinopterygii	Cypriniformes	Cyprinidae	Danioninae		Rasbora	Rasbora aprotaenia		Daniel N Lumbantobing	lumbantobing.daniel@gmail.com	Morphology
BIF0615	Chordata	Actinopterygii	Cypriniformes	Cyprinidae	Danioninae		Rasbora	Rasbora sp. 1		Daniel N Lumbantobing	lumbantobing.daniel@gmail.com	Morphology	|BOLD_FISH_Curation_from|Rasbora sp1
BIF2738	Chordata	Actinopterygii	Cypriniformes	Cyprinidae	Danioninae		Rasbora	Rasbora baliensis		Daniel N Lumbantobing	lumbantobing.daniel@gmail.com	Morphology
BIF2466	Chordata	Actinopterygii	Cypriniformes	Cyprinidae	Danioninae		Rasbora	Rasbora baliensis		Daniel N Lumbantobing	lumbantobing.daniel@gmail.com	Morphology
BIF0546	Chordata	Actinopterygii	Cypriniformes	Cyprinidae	Danioninae		Rasbora	Rasbora aprotaenia		Daniel N Lumbantobing	lumbantobing.daniel@gmail.com	Morphology
BIF0479	Chordata	Actinopterygii	Cypriniformes	Cyprinidae	Danioninae		Rasbora	Rasbora aprotaenia		Daniel N Lumbantobing	lumbantobing.daniel@gmail.com	Morphology
BIF0651	Chordata	Actinopterygii	Cypriniformes	Cyprinidae	Danioninae		Rasbora	Rasbora sp. 1		Daniel N Lumbantobing	lumbantobing.daniel@gmail.com	Morphology	|BOLD_FISH_Curation_from|Rasbora sp1
BIF2354	Chordata	Actinopterygii	Cypriniformes	Cyprinidae	Danioninae		Rasbora	Rasbora baliensis		Daniel N Lumbantobing	lumbantobing.daniel@gmail.com	Morphology
BIF0457	Chordata	Actinopterygii	Cypriniformes	Cyprinidae	Danioninae		Rasbora	Rasbora argyrotaenia		Daniel N Lumbantobing	lumbantobing.daniel@gmail.com	Morphology
BIF0545	Chordata	Actinopterygii	Cypriniformes	Cyprinidae	Danioninae		Rasbora	Rasbora aprotaenia		Daniel N Lumbantobing	lumbantobing.daniel@gmail.com	Morphology
BIF3003	Chordata	Actinopterygii	Cypriniformes	Cyprinidae	Danioninae		Rasbora	Rasbora baliensis		Daniel N Lumbantobing	lumbantobing.daniel@gmail.com	Morphology
BIF0653	Chordata	Actinopterygii	Cypriniformes	Cyprinidae	Danioninae		Rasbora	Rasbora sp. 1		Daniel N Lumbantobing	lumbantobing.daniel@gmail.com	Morphology	|BOLD_FISH_Curation_from|Rasbora sp1
BIF2913	Chordata	Actinopterygii	Cypriniformes	Cyprinidae	Danioninae		Rasbora	Rasbora baliensis		Daniel N Lumbantobing	lumbantobing.daniel@gmail.com	Morphology
BIF3635	Chordata	Actinopterygii	Cypriniformes	Cyprinidae	Danioninae		Rasbora	Rasbora argyrotaenia		Daniel N Lumbantobing	lumbantobing.daniel@gmail.com	Morphology	Mojokerto
BIF0482	Chordata	Actinopterygii	Cypriniformes	Cyprinidae	Danioninae		Rasbora	Rasbora aprotaenia		Daniel N Lumbantobing	lumbantobing.daniel@gmail.com	Morphology
BIF0611	Chordata	Actinopterygii	Cypriniformes	Cyprinidae	Danioninae		Rasbora	Rasbora sp. 1		Daniel N Lumbantobing	lumbantobing.daniel@gmail.com	Morphology	|BOLD_FISH_Curation_from|Rasbora sp1
BIF0865	Chordata	Actinopterygii	Cypriniformes	Cyprinidae	Danioninae		Rasbora	Rasbora sp. 1		Daniel N Lumbantobing	lumbantobing.daniel@gmail.com	Morphology	|BOLD_FISH_Curation_from|Rasbora sp1
BIF2355	Chordata	Actinopterygii	Cypriniformes	Cyprinidae	Danioninae		Rasbora	Rasbora baliensis		Daniel N Lumbantobing	lumbantobing.daniel@gmail.com	Morphology
BIF2563	Chordata	Actinopterygii	Cypriniformes	Cyprinidae	Danioninae		Rasbora	Rasbora baliensis		Daniel N Lumbantobing	lumbantobing.daniel@gmail.com	Morphology
BIF0613	Chordata	Actinopterygii	Cypriniformes	Cyprinidae	Danioninae		Rasbora	Rasbora sp. 1		Daniel N Lumbantobing	lumbantobing.daniel@gmail.com	Morphology	|BOLD_FISH_Curation_from|Rasbora sp1
BIF2158	Chordata	Actinopterygii	Cypriniformes	Cyprinidae	Danioninae		Rasbora	Rasbora baliensis		Daniel N Lumbantobing	lumbantobing.daniel@gmail.com	Morphology
BIF2496	Chordata	Actinopterygii	Cypriniformes	Cyprinidae	Danioninae		Rasbora	Rasbora baliensis		Daniel N Lumbantobing	lumbantobing.daniel@gmail.com	Morphology
BIF2497	Chordata	Actinopterygii	Cypriniformes	Cyprinidae	Danioninae		Rasbora	Rasbora baliensis		Daniel N Lumbantobing	lumbantobing.daniel@gmail.com	Morphology
BIF0155	Chordata	Actinopterygii	Cypriniformes	Cyprinidae	Danioninae		Rasbora	Rasbora sp. 2		Daniel N Lumbantobing	lumbantobing.daniel@gmail.com	Morphology	|BOLD_FISH_Curation_from|Rasbora sp2
BIF2467	Chordata	Actinopterygii	Cypriniformes	Cyprinidae	Danioninae		Rasbora	Rasbora baliensis		Daniel N Lumbantobing	lumbantobing.daniel@gmail.com	Morphology
BIF2911	Chordata	Actinopterygii	Cypriniformes	Cyprinidae	Danioninae		Rasbora	Rasbora baliensis		Daniel N Lumbantobing	lumbantobing.daniel@gmail.com	Morphology
BIF3450	Chordata	Actinopterygii	Cypriniformes	Cyprinidae	Danioninae		Rasbora	Rasbora argyrotaenia		Daniel N Lumbantobing	lumbantobing.daniel@gmail.com	Morphology
[truncated: 74 more rows]

## Sheet: Specimen Details
Project:	BIFGG;BIFGJ;BIFH;BIFHB (991 records selected)			User:	Arni R. F. Sholihah
[truncated: 993 more rows]

## Sheet: Collection Data
Project:	BIFGG;BIFGJ;BIFH;BIFHB (991 records selected)			User:	Arni R. F. Sholihah
[truncated: 993 more rows]

[truncated: 2 more sheets: Custom, Tags]
