# Supplementary material for: Disentangling the taxonomy of the subfamily Rasborinae (Cypriniformes, Danionidae) in Sundaland using DNA barcodes
Source: Sci Rep. 2020 Feb 18;10:2818. doi: 10.1038/s41598-020-59544-9 (PMC7028728; doi:10.1038/s41598-020-59544-9)
Supplement: Supplementary file 5 — Supplementary Information 5. [file 41598_2020_59544_MOESM5_ESM.xlsx]

## Sheet: Rasborinae
Origin	ID	Original ID	Status original ID	Updated ID
Collins RA, Armstrong KF, Meier R, Yi Y, Brown SDJ, et al. (2012) Barcoding and Border Biosecurity: Identifying Cyprinid Fishes in the Aquarium Trade. PLoS ONE 7(1): e28381.	RCYY189-11	Boraras brigittae	Valid	Boraras brigittae
Collins RA, Armstrong KF, Meier R, Yi Y, Brown SDJ, et al. (2012) Barcoding and Border Biosecurity: Identifying Cyprinid Fishes in the Aquarium Trade. PLoS ONE 7(1): e28381.	RCYY188-11	Boraras brigittae	Valid	Boraras brigittae
Collins RA, Armstrong KF, Meier R, Yi Y, Brown SDJ, et al. (2012) Barcoding and Border Biosecurity: Identifying Cyprinid Fishes in the Aquarium Trade. PLoS ONE 7(1): e28381.	RCYY187-11	Boraras maculatus	Misidentification	Boraras merah
Collins RA, Armstrong KF, Meier R, Yi Y, Brown SDJ, et al. (2012) Barcoding and Border Biosecurity: Identifying Cyprinid Fishes in the Aquarium Trade. PLoS ONE 7(1): e28381.	RCYY186-11	Boraras maculatus	Misidentification	Boraras merah
Tang, K. L., Agnew, M. K., Hirt, M. V., Sado, T., Schneider, L. M., Freyhof, J., … Mayden, R. L. (2010). Systematics of the subfamily Danioninae (Teleostei: Cypriniformes: Cyprinidae). Molecular Phylogenetics and Evolution, 57(1), 189–214.	EF452859	Boraras maculatus	Valid	Boraras maculatus
Collins RA, Armstrong KF, Meier R, Yi Y, Brown SDJ, et al. (2012) Barcoding and Border Biosecurity: Identifying Cyprinid Fishes in the Aquarium Trade. PLoS ONE 7(1): e28381.	RCYY184-11	Boraras merah	Misidentification	Boraras brigittae
Collins RA, Armstrong KF, Meier R, Yi Y, Brown SDJ, et al. (2012) Barcoding and Border Biosecurity: Identifying Cyprinid Fishes in the Aquarium Trade. PLoS ONE 7(1): e28381.	RCYY185-11	Boraras merah	Misidentification	Boraras brigittae
Tang, K. L., Agnew, M. K., Hirt, M. V., Sado, T., Schneider, L. M., Freyhof, J., … Mayden, R. L. (2010). Systematics of the subfamily Danioninae (Teleostei: Cypriniformes: Cyprinidae). Molecular Phylogenetics and Evolution, 57(1), 189–214.	EF452884	Boraras merah	Valid	Boraras merah
Collins RA, Armstrong KF, Meier R, Yi Y, Brown SDJ, et al. (2012) Barcoding and Border Biosecurity: Identifying Cyprinid Fishes in the Aquarium Trade. PLoS ONE 7(1): e28381.	RCYY182-11	Boraras sp. red micros	Valid	Boraras sp.
Collins RA, Armstrong KF, Meier R, Yi Y, Brown SDJ, et al. (2012) Barcoding and Border Biosecurity: Identifying Cyprinid Fishes in the Aquarium Trade. PLoS ONE 7(1): e28381.	RCYY190-11	Boraras urophthalmoides	Valid	Boraras urophthalmoides
Collins RA, Armstrong KF, Meier R, Yi Y, Brown SDJ, et al. (2012) Barcoding and Border Biosecurity: Identifying Cyprinid Fishes in the Aquarium Trade. PLoS ONE 7(1): e28381.	RCYY191-11	Boraras urophthalmoides	Valid	Boraras urophthalmoides
Collins RA, Armstrong KF, Meier R, Yi Y, Brown SDJ, et al. (2012) Barcoding and Border Biosecurity: Identifying Cyprinid Fishes in the Aquarium Trade. PLoS ONE 7(1): e28381.	RCYY507-11	Brevibora cf. cheeya	Misidentification	Brevibora exilis
Collins RA, Armstrong KF, Meier R, Yi Y, Brown SDJ, et al. (2012) Barcoding and Border Biosecurity: Identifying Cyprinid Fishes in the Aquarium Trade. PLoS ONE 7(1): e28381.	RCYY486-11	Brevibora dorsiocellata	Valid	Brevibora dorsiocellata
Collins RA, Armstrong KF, Meier R, Yi Y, Brown SDJ, et al. (2012) Barcoding and Border Biosecurity: Identifying Cyprinid Fishes in the Aquarium Trade. PLoS ONE 7(1): e28381.	RCYY242-11	Brevibora dorsiocellata	Valid	Brevibora dorsiocellata
Tang, K. L., Agnew, M. K., Hirt, M. V., Sado, T., Schneider, L. M., Freyhof, J., … Mayden, R. L. (2010). Systematics of the subfamily Danioninae (Teleostei: Cypriniformes: Cyprinidae). Molecular Phylogenetics and Evolution, 57(1), 189–214.	EF452873	Brevibora dorsiocellata	Misidentification	Brevibora cheeya
Collins RA, Armstrong KF, Meier R, Yi Y, Brown SDJ, et al. (2012) Barcoding and Border Biosecurity: Identifying Cyprinid Fishes in the Aquarium Trade. PLoS ONE 7(1): e28381.	RCYY465-11	Kottelatia brittani	Valid	Kottelatia brittani
Mayden, R. L., et al. (2007). Phylogenetic relationships of Danio within the order Cypriniformes: a framework for comparative and evolutionary studies of a model species. Journal of experimental zoology 308B: 642-654.	EF452869	Kottelatia brittani	Valid	Kottelatia brittani
Collins RA, Armstrong KF, Meier R, Yi Y, Brown SDJ, et al. (2012) Barcoding and Border Biosecurity: Identifying Cyprinid Fishes in the Aquarium Trade. PLoS ONE 7(1): e28381.	RCYY427-11	Pectenocypris korthausae	Valid	Rasbora borapetensis
Collins RA, Armstrong KF, Meier R, Yi Y, Brown SDJ, et al. (2012) Barcoding and Border Biosecurity: Identifying Cyprinid Fishes in the Aquarium Trade. PLoS ONE 7(1): e28381.	RCYY238-11	Rasbora bankanensis	Valid	Rasbora bankanensis
Collins RA, Armstrong KF, Meier R, Yi Y, Brown SDJ, et al. (2012) Barcoding and Border Biosecurity: Identifying Cyprinid Fishes in the Aquarium Trade. PLoS ONE 7(1): e28381.	RCYY237-11	Rasbora bankanensis	Valid	Rasbora bankanensis
Tang, K. L., Agnew, M. K., Hirt, M. V., Sado, T., Schneider, L. M., Freyhof, J., … Mayden, R. L. (2010). Systematics of the subfamily Danioninae (Teleostei: Cypriniformes: Cyprinidae). Molecular Phylogenetics and Evolution, 57(1), 189–214.	HM224220	Rasbora bankanensis	Valid	Rasbora bankanensis
Collins RA, Armstrong KF, Meier R, Yi Y, Brown SDJ, et al. (2012) Barcoding and Border Biosecurity: Identifying Cyprinid Fishes in the Aquarium Trade. PLoS ONE 7(1): e28381.	JF915653	Rasbora bankanensis	Valid	Rasbora bankanensis
Collins RA, Armstrong KF, Meier R, Yi Y, Brown SDJ, et al. (2012) Barcoding and Border Biosecurity: Identifying Cyprinid Fishes in the Aquarium Trade. PLoS ONE 7(1): e28381.	JF915654	Rasbora bankanensis	Valid	Rasbora bankanensis
Collins RA, Armstrong KF, Meier R, Yi Y, Brown SDJ, et al. (2012) Barcoding and Border Biosecurity: Identifying Cyprinid Fishes in the Aquarium Trade. PLoS ONE 7(1): e28381.	JF915655	Rasbora bankanensis	Valid	Rasbora bankanensis
Collins RA, Armstrong KF, Meier R, Yi Y, Brown SDJ, et al. (2012) Barcoding and Border Biosecurity: Identifying Cyprinid Fishes in the Aquarium Trade. PLoS ONE 7(1): e28381.	JF915656	Rasbora bankanensis	Valid	Rasbora bankanensis
Tang, K. L., Agnew, M. K., Hirt, M. V., Sado, T., Schneider, L. M., Freyhof, J., … Mayden, R. L. (2010). Systematics of the subfamily Danioninae (Teleostei: Cypriniformes: Cyprinidae). Molecular Phylogenetics and Evolution, 57(1), 189–214.	HM224220	Rasbora bankanensis	Valid	Rasbora bankanensis
Collins RA, Armstrong KF, Meier R, Yi Y, Brown SDJ, et al. (2012) Barcoding and Border Biosecurity: Identifying Cyprinid Fishes in the Aquarium Trade. PLoS ONE 7(1): e28381.	RCYY428-11	Rasbora borapetensis	Valid	Rasbora borapetensis
Collins RA, Armstrong KF, Meier R, Yi Y, Brown SDJ, et al. (2012) Barcoding and Border Biosecurity: Identifying Cyprinid Fishes in the Aquarium Trade. PLoS ONE 7(1): e28381.	RCYY429-11	Rasbora borapetensis	Valid	Rasbora borapetensis
Tang, K. L., Agnew, M. K., Hirt, M. V., Sado, T., Schneider, L. M., Freyhof, J., … Mayden, R. L. (2010). Systematics of the subfamily Danioninae (Teleostei: Cypriniformes: Cyprinidae). Molecular Phylogenetics and Evolution, 57(1), 189–214.	HM224221	Rasbora borapetensis	Valid	Rasbora borapetensis
Collins RA, Armstrong KF, Meier R, Yi Y, Brown SDJ, et al. (2012) Barcoding and Border Biosecurity: Identifying Cyprinid Fishes in the Aquarium Trade. PLoS ONE 7(1): e28381.	RCYY430-11	Rasbora caudimaculata	Valid	Rasbora caudimaculata
Collins RA, Armstrong KF, Meier R, Yi Y, Brown SDJ, et al. (2012) Barcoding and Border Biosecurity: Identifying Cyprinid Fishes in the Aquarium Trade. PLoS ONE 7(1): e28381.	RCYY431-11	Rasbora caudimaculata	Valid	Rasbora caudimaculata
Tang, K. L., Agnew, M. K., Hirt, M. V., Sado, T., Schneider, L. M., Freyhof, J., … Mayden, R. L. (2010). Systematics of the subfamily Danioninae (Teleostei: Cypriniformes: Cyprinidae). Molecular Phylogenetics and Evolution, 57(1), 189–214.	EF452870	Rasbora caudimaculata	Valid	Rasbora caudimaculata
Tang, K. L., Agnew, M. K., Hirt, M. V., Sado, T., Schneider, L. M., Freyhof, J., … Mayden, R. L. (2010). Systematics of the subfamily Danioninae (Teleostei: Cypriniformes: Cyprinidae). Molecular Phylogenetics and Evolution, 57(1), 189–214.	EF452881	Rasbora cephalotaenia	Valid	Rasbora cephalotaenia
Collins RA, Armstrong KF, Meier R, Yi Y, Brown SDJ, et al. (2012) Barcoding and Border Biosecurity: Identifying Cyprinid Fishes in the Aquarium Trade. PLoS ONE 7(1): e28381.	RCYY158-11	Rasbora cf. aurotaenia	Uncertain	Rasbora myersi
Collins RA, Armstrong KF, Meier R, Yi Y, Brown SDJ, et al. (2012) Barcoding and Border Biosecurity: Identifying Cyprinid Fishes in the Aquarium Trade. PLoS ONE 7(1): e28381.	RCYY157-11	Rasbora cf. aurotaenia	Uncertain	Rasbora myersi
Collins RA, Armstrong KF, Meier R, Yi Y, Brown SDJ, et al. (2012) Barcoding and Border Biosecurity: Identifying Cyprinid Fishes in the Aquarium Trade. PLoS ONE 7(1): e28381.	RCYY474-11	Rasbora cf. dandia	Uncertain	Rasbora daniconius
Collins RA, Armstrong KF, Meier R, Yi Y, Brown SDJ, et al. (2012) Barcoding and Border Biosecurity: Identifying Cyprinid Fishes in the Aquarium Trade. PLoS ONE 7(1): e28381.	RCYY475-11	Rasbora cf. dandia	Uncertain	Rasbora daniconius
Collins RA, Armstrong KF, Meier R, Yi Y, Brown SDJ, et al. (2012) Barcoding and Border Biosecurity: Identifying Cyprinid Fishes in the Aquarium Trade. PLoS ONE 7(1): e28381.	RCYY483-11	Rasbora cf. ennealepis	Uncertain	Rasbora tuberculata
Collins RA, Armstrong KF, Meier R, Yi Y, Brown SDJ, et al. (2012) Barcoding and Border Biosecurity: Identifying Cyprinid Fishes in the Aquarium Trade. PLoS ONE 7(1): e28381.	RCYY484-11	Rasbora cf. ennealepis	Uncertain	Rasbora tuberculata
Collins RA, Armstrong KF, Meier R, Yi Y, Brown SDJ, et al. (2012) Barcoding and Border Biosecurity: Identifying Cyprinid Fishes in the Aquarium Trade. PLoS ONE 7(1): e28381.	RCYY213-11	Rasbora cf. paucisqualis	Uncertain	Rasbora sp.
Collins RA, Armstrong KF, Meier R, Yi Y, Brown SDJ, et al. (2012) Barcoding and Border Biosecurity: Identifying Cyprinid Fishes in the Aquarium Trade. PLoS ONE 7(1): e28381.	RCYY212-11	Rasbora cf. paucisqualis	Uncertain	Rasbora sp.
Tang, K. L., Agnew, M. K., Hirt, M. V., Sado, T., Schneider, L. M., Freyhof, J., … Mayden, R. L. (2010). Systematics of the subfamily Danioninae (Teleostei: Cypriniformes: Cyprinidae). Molecular Phylogenetics and Evolution, 57(1), 189–214.	EF452872	Rasbora daniconius	Valid	Rasbora daniconius
Collins RA, Armstrong KF, Meier R, Yi Y, Brown SDJ, et al. (2012) Barcoding and Border Biosecurity: Identifying Cyprinid Fishes in the Aquarium Trade. PLoS ONE 7(1): e28381.	RCYY324-11	Rasbora dusonensis	Misidentification	Rasbora sumatrana
Tang, K. L., Agnew, M. K., Hirt, M. V., Sado, T., Schneider, L. M., Freyhof, J., … Mayden, R. L. (2010). Systematics of the subfamily Danioninae (Teleostei: Cypriniformes: Cyprinidae). Molecular Phylogenetics and Evolution, 57(1), 189–214.	HM224225	Rasbora dusonensis	Misidentification	Rasbora sumatrana
Collins RA, Armstrong KF, Meier R, Yi Y, Brown SDJ, et al. (2012) Barcoding and Border Biosecurity: Identifying Cyprinid Fishes in the Aquarium Trade. PLoS ONE 7(1): e28381.	RCYY292-11	Rasbora einthovenii	Valid	Rasbora einthovenii
Collins RA, Armstrong KF, Meier R, Yi Y, Brown SDJ, et al. (2012) Barcoding and Border Biosecurity: Identifying Cyprinid Fishes in the Aquarium Trade. PLoS ONE 7(1): e28381.	RCYY291-11	Rasbora einthovenii	Valid	Rasbora einthovenii
Tang, K. L., Agnew, M. K., Hirt, M. V., Sado, T., Schneider, L. M., Freyhof, J., … Mayden, R. L. (2010). Systematics of the subfamily Danioninae (Teleostei: Cypriniformes: Cyprinidae). Molecular Phylogenetics and Evolution, 57(1), 189–214.	HM224226	Rasbora einthovenii	Valid	Rasbora einthovenii
Tang, K. L., Agnew, M. K., Hirt, M. V., Sado, T., Schneider, L. M., Freyhof, J., … Mayden, R. L. (2010). Systematics of the subfamily Danioninae (Teleostei: Cypriniformes: Cyprinidae). Molecular Phylogenetics and Evolution, 57(1), 189–214.	HM224227	Rasbora elegans	Misidentification	Rasbora spilotaenia
Tang, K. L., Agnew, M. K., Hirt, M. V., Sado, T., Schneider, L. M., Freyhof, J., … Mayden, R. L. (2010). Systematics of the subfamily Danioninae (Teleostei: Cypriniformes: Cyprinidae). Molecular Phylogenetics and Evolution, 57(1), 189–214.	HM224230	Rasbora jacobsoni	Valid	Rasbora jacobsoni
Tang, K. L., Agnew, M. K., Hirt, M. V., Sado, T., Schneider, L. M., Freyhof, J., … Mayden, R. L. (2010). Systematics of the subfamily Danioninae (Teleostei: Cypriniformes: Cyprinidae). Molecular Phylogenetics and Evolution, 57(1), 189–214.	FJ753502	Rasbora kalbarensis	Valid	Rasbora kalbarensis
Collins RA, Armstrong KF, Meier R, Yi Y, Brown SDJ, et al. (2012) Barcoding and Border Biosecurity: Identifying Cyprinid Fishes in the Aquarium Trade. PLoS ONE 7(1): e28381.	RCYY330-11	Rasbora kalochroma	Valid	Rasbora kalochroma
Collins RA, Armstrong KF, Meier R, Yi Y, Brown SDJ, et al. (2012) Barcoding and Border Biosecurity: Identifying Cyprinid Fishes in the Aquarium Trade. PLoS ONE 7(1): e28381.	RCYY331-11	Rasbora kalochroma	Valid	Rasbora kalochroma
Tang, K. L., Agnew, M. K., Hirt, M. V., Sado, T., Schneider, L. M., Freyhof, J., … Mayden, R. L. (2010). Systematics of the subfamily Danioninae (Teleostei: Cypriniformes: Cyprinidae). Molecular Phylogenetics and Evolution, 57(1), 189–214.	HM224231	Rasbora kalochroma	Valid	Rasbora kalochroma
Tang, K. L., Agnew, M. K., Hirt, M. V., Sado, T., Schneider, L. M., Freyhof, J., … Mayden, R. L. (2010). Systematics of the subfamily Danioninae (Teleostei: Cypriniformes: Cyprinidae). Molecular Phylogenetics and Evolution, 57(1), 189–214.	HM224232	Rasbora kottelati	Valid	Rasbora kottelati
Tang, K. L., Agnew, M. K., Hirt, M. V., Sado, T., Schneider, L. M., Freyhof, J., … Mayden, R. L. (2010). Systematics of the subfamily Danioninae (Teleostei: Cypriniformes: Cyprinidae). Molecular Phylogenetics and Evolution, 57(1), 189–214.	HM224233	Rasbora meinkeni	Valid	Rasbora meinkeni
Kusuma WE, Ratmuangkhwang S, Kumazawa Y (2016) Molecular phylogeny and historical biogeography of the Indonesian freshwater fish Rasbora lateristriata species complex (Actinopterygii: Cyprinidae): Cryptic species and west-to-east divergences. Molecular Phylogenetics and Evolution, 105, 212–223.	LC130782	Rasbora myersi	Misidentification	Rasbora dusonensis
Collins RA, Armstrong KF, Meier R, Yi Y, Brown SDJ, et al. (2012) Barcoding and Border Biosecurity: Identifying Cyprinid Fishes in the Aquarium Trade. PLoS ONE 7(1): e28381.	JF915671	Rasbora paucisqualis	Misidentification	Rasbora sp.
Collins RA, Armstrong KF, Meier R, Yi Y, Brown SDJ, et al. (2012) Barcoding and Border Biosecurity: Identifying Cyprinid Fishes in the Aquarium Trade. PLoS ONE 7(1): e28381.	RCYY159-11	Rasbora paviana	Valid	Rasbora paviana
Collins RA, Armstrong KF, Meier R, Yi Y, Brown SDJ, et al. (2012) Barcoding and Border Biosecurity: Identifying Cyprinid Fishes in the Aquarium Trade. PLoS ONE 7(1): e28381.	RCYY160-11	Rasbora paviana	Valid	Rasbora paviana
Collins RA, Armstrong KF, Meier R, Yi Y, Brown SDJ, et al. (2012) Barcoding and Border Biosecurity: Identifying Cyprinid Fishes in the Aquarium Trade. PLoS ONE 7(1): e28381.	RCYY369-11	Rasbora rasbora	Valid	Rasbora rasbora
Collins RA, Armstrong KF, Meier R, Yi Y, Brown SDJ, et al. (2012) Barcoding and Border Biosecurity: Identifying Cyprinid Fishes in the Aquarium Trade. PLoS ONE 7(1): e28381.	RCYY368-11	Rasbora rasbora	Valid	Rasbora rasbora
Collins RA, Armstrong KF, Meier R, Yi Y, Brown SDJ, et al. (2012) Barcoding and Border Biosecurity: Identifying Cyprinid Fishes in the Aquarium Trade. PLoS ONE 7(1): e28381.	RCYY156-11	Rasbora rasbora	Valid	Rasbora rasbora
Collins RA, Armstrong KF, Meier R, Yi Y, Brown SDJ, et al. (2012) Barcoding and Border Biosecurity: Identifying Cyprinid Fishes in the Aquarium Trade. PLoS ONE 7(1): e28381.	RCYY460-11	Rasbora rubrodorsalis	Valid	Rasbora rubrodorsalis
Collins RA, Armstrong KF, Meier R, Yi Y, Brown SDJ, et al. (2012) Barcoding and Border Biosecurity: Identifying Cyprinid Fishes in the Aquarium Trade. PLoS ONE 7(1): e28381.	RCYY459-11	Rasbora rubrodorsalis	Valid	Rasbora rubrodorsalis
Collins RA, Armstrong KF, Meier R, Yi Y, Brown SDJ, et al. (2012) Barcoding and Border Biosecurity: Identifying Cyprinid Fishes in the Aquarium Trade. PLoS ONE 7(1): e28381.	RCYY461-11	Rasbora sarawakensis	Valid	Rasbora sarawakensis
Collins RA, Armstrong KF, Meier R, Yi Y, Brown SDJ, et al. (2012) Barcoding and Border Biosecurity: Identifying Cyprinid Fishes in the Aquarium Trade. PLoS ONE 7(1): e28381.	RCYY462-11	Rasbora sarawakensis	Valid	Rasbora sarawakensis
Collins RA, Armstrong KF, Meier R, Yi Y, Brown SDJ, et al. (2012) Barcoding and Border Biosecurity: Identifying Cyprinid Fishes in the Aquarium Trade. PLoS ONE 7(1): e28381.	RCYY419-11	Rasbora sp. undet1RAC	Uncertain	Rasbora volzii
Collins RA, Armstrong KF, Meier R, Yi Y, Brown SDJ, et al. (2012) Barcoding and Border Biosecurity: Identifying Cyprinid Fishes in the Aquarium Trade. PLoS ONE 7(1): e28381.	RCYY418-11	Rasbora sp. undet1RAC	Uncertain	Rasbora volzii
Tang, K. L., Agnew, M. K., Hirt, M. V., Sado, T., Schneider, L. M., Freyhof, J., … Mayden, R. L. (2010). Systematics of the subfamily Danioninae (Teleostei: Cypriniformes: Cyprinidae). Molecular Phylogenetics and Evolution, 57(1), 189–214.	EF452882	Rasbora sumatrana	Misidentification	Rasbora vulgaris
Muchlizin ZA (2013) Morphometric Variations of Rasbora Group (Pisces: Cyprinidae) in Lake Laut Tawar, Aceh Province, Indonesia, Based on Truss Character Analysis. HAYATI, 20(3), 138-143	HM100243	Rasbora tawarensis	Valid	Rasbora tawarensis
Muchlizin ZA (2013) Morphometric Variations of Rasbora Group (Pisces: Cyprinidae) in Lake Laut Tawar, Aceh Province, Indonesia, Based on Truss Character Analysis. HAYATI, 20(3), 138-143	HM100244	Rasbora tawarensis	Valid	Rasbora tawarensis
Muchlizin ZA (2013) Morphometric Variations of Rasbora Group (Pisces: Cyprinidae) in Lake Laut Tawar, Aceh Province, Indonesia, Based on Truss Character Analysis. HAYATI, 20(3), 138-143	HM100245	Rasbora tawarensis	Valid	Rasbora tawarensis
Muchlizin ZA (2013) Morphometric Variations of Rasbora Group (Pisces: Cyprinidae) in Lake Laut Tawar, Aceh Province, Indonesia, Based on Truss Character Analysis. HAYATI, 20(3), 138-143	HM100246	Rasbora tawarensis	Valid	Rasbora tawarensis
Muchlizin ZA (2013) Morphometric Variations of Rasbora Group (Pisces: Cyprinidae) in Lake Laut Tawar, Aceh Province, Indonesia, Based on Truss Character Analysis. HAYATI, 20(3), 138-143	HM100247	Rasbora tawarensis	Valid	Rasbora tawarensis
Muchlizin ZA (2013) Morphometric Variations of Rasbora Group (Pisces: Cyprinidae) in Lake Laut Tawar, Aceh Province, Indonesia, Based on Truss Character Analysis. HAYATI, 20(3), 138-143	HM100248	Rasbora tawarensis	Valid	Rasbora tawarensis
Muchlizin ZA (2013) Morphometric Variations of Rasbora Group (Pisces: Cyprinidae) in Lake Laut Tawar, Aceh Province, Indonesia, Based on Truss Character Analysis. HAYATI, 20(3), 138-143	HM100249	Rasbora tawarensis	Valid	Rasbora tawarensis
Muchlizin ZA (2013) Morphometric Variations of Rasbora Group (Pisces: Cyprinidae) in Lake Laut Tawar, Aceh Province, Indonesia, Based on Truss Character Analysis. HAYATI, 20(3), 138-143	HM100250	Rasbora tawarensis	Valid	Rasbora tawarensis
Kusuma WE, Ratmuangkhwang S, Kumazawa Y (2016) Molecular phylogeny and historical biogeography of the Indonesian freshwater fish Rasbora lateristriata species complex (Actinopterygii: Cyprinidae): Cryptic species and west-to-east divergences. Molecular Phylogenetics and Evolution, 105, 212–223.	LC130783	Rasbora tornieri	Valid	Rasbora tornieri
Collins RA, Armstrong KF, Meier R, Yi Y, Brown SDJ, et al. (2012) Barcoding and Border Biosecurity: Identifying Cyprinid Fishes in the Aquarium Trade. PLoS ONE 7(1): e28381.	RCYY171-11	Rasbora trilineata	Valid	Rasbora trilineata
Collins RA, Armstrong KF, Meier R, Yi Y, Brown SDJ, et al. (2012) Barcoding and Border Biosecurity: Identifying Cyprinid Fishes in the Aquarium Trade. PLoS ONE 7(1): e28381.	RCYY170-11	Rasbora trilineata	Valid	Rasbora trilineata
Tang, K. L., Agnew, M. K., Hirt, M. V., Sado, T., Schneider, L. M., Freyhof, J., … Mayden, R. L. (2010). Systematics of the subfamily Danioninae (Teleostei: Cypriniformes: Cyprinidae). Molecular Phylogenetics and Evolution, 57(1), 189–214.	EF452883	Rasbora trilineata	Valid	Rasbora trilineata
Tang, K. L., Agnew, M. K., Hirt, M. V., Sado, T., Schneider, L. M., Freyhof, J., … Mayden, R. L. (2010). Systematics of the subfamily Danioninae (Teleostei: Cypriniformes: Cyprinidae). Molecular Phylogenetics and Evolution, 57(1), 189–214.	HM224242	Rasbora tubbi	Valid	Rasbora tubbi
Collins RA, Armstrong KF, Meier R, Yi Y, Brown SDJ, et al. (2012) Barcoding and Border Biosecurity: Identifying Cyprinid Fishes in the Aquarium Trade. PLoS ONE 7(1): e28381.	RCYY234-11	Rasbora vulcanus	Valid	Rasbora vulcanus
Collins RA, Armstrong KF, Meier R, Yi Y, Brown SDJ, et al. (2012) Barcoding and Border Biosecurity: Identifying Cyprinid Fishes in the Aquarium Trade. PLoS ONE 7(1): e28381.	RCYY426-11	Rasbora vulcanus	Valid	Rasbora vulcanus
Tang, K. L., Agnew, M. K., Hirt, M. V., Sado, T., Schneider, L. M., Freyhof, J., … Mayden, R. L. (2010). Systematics of the subfamily Danioninae (Teleostei: Cypriniformes: Cyprinidae). Molecular Phylogenetics and Evolution, 57(1), 189–214.	FJ753503	Rasbora vulcanus	Valid	Rasbora vulcanus
Tang, K. L., Agnew, M. K., Hirt, M. V., Sado, T., Schneider, L. M., Freyhof, J., … Mayden, R. L. (2010). Systematics of the subfamily Danioninae (Teleostei: Cypriniformes: Cyprinidae). Molecular Phylogenetics and Evolution, 57(1), 189–214.	HM224243	Rasbora vulgaris	Misidentification	Rasbora paviana
Collins RA, Armstrong KF, Meier R, Yi Y, Brown SDJ, et al. (2012) Barcoding and Border Biosecurity: Identifying Cyprinid Fishes in the Aquarium Trade. PLoS ONE 7(1): e28381.	RCYY239-11	Rasbora wilpita	Valid	Rasbora wilpita
Collins RA, Armstrong KF, Meier R, Yi Y, Brown SDJ, et al. (2012) Barcoding and Border Biosecurity: Identifying Cyprinid Fishes in the Aquarium Trade. PLoS ONE 7(1): e28381.	RCYY422-11	Rasbora wilpita	Valid	Rasbora wilpita
Collins RA, Armstrong KF, Meier R, Yi Y, Brown SDJ, et al. (2012) Barcoding and Border Biosecurity: Identifying Cyprinid Fishes in the Aquarium Trade. PLoS ONE 7(1): e28381.	RCYY235-11	Rasboroides vaterifloris	Valid	Rasboroides vaterifloris
Collins RA, Armstrong KF, Meier R, Yi Y, Brown SDJ, et al. (2012) Barcoding and Border Biosecurity: Identifying Cyprinid Fishes in the Aquarium Trade. PLoS ONE 7(1): e28381.	RCYY236-11	Rasboroides vaterifloris	Valid	Rasboroides vaterifloris
Collins RA, Armstrong KF, Meier R, Yi Y, Brown SDJ, et al. (2012) Barcoding and Border Biosecurity: Identifying Cyprinid Fishes in the Aquarium Trade. PLoS ONE 7(1): e28381.	RCYY198-11	Trigonopoma pauciperforatum	Valid	Trigonopoma pauciperforatum
Collins RA, Armstrong KF, Meier R, Yi Y, Brown SDJ, et al. (2012) Barcoding and Border Biosecurity: Identifying Cyprinid Fishes in the Aquarium Trade. PLoS ONE 7(1): e28381.	RCYY199-11	Trigonopoma pauciperforatum	Valid	Trigonopoma pauciperforatum
Tang, K. L., Agnew, M. K., Hirt, M. V., Sado, T., Schneider, L. M., Freyhof, J., … Mayden, R. L. (2010). Systematics of the subfamily Danioninae (Teleostei: Cypriniformes: Cyprinidae). Molecular Phylogenetics and Evolution, 57(1), 189–214.	HM224236	Trigonopoma pauciperforatum	Valid	Trigonopoma pauciperforatum
Collins RA, Armstrong KF, Meier R, Yi Y, Brown SDJ, et al. (2012) Barcoding and Border Biosecurity: Identifying Cyprinid Fishes in the Aquarium Trade. PLoS ONE 7(1): e28381.	RCYY254-11	Trigonostigma cf. heteromorpha	Uncertain	Trigonostigma heteromorpha
Collins RA, Armstrong KF, Meier R, Yi Y, Brown SDJ, et al. (2012) Barcoding and Border Biosecurity: Identifying Cyprinid Fishes in the Aquarium Trade. PLoS ONE 7(1): e28381.	RCYY166-11	Trigonostigma cf. heteromorpha	Uncertain	Trigonostigma heteromorpha
Collins RA, Armstrong KF, Meier R, Yi Y, Brown SDJ, et al. (2012) Barcoding and Border Biosecurity: Identifying Cyprinid Fishes in the Aquarium Trade. PLoS ONE 7(1): e28381.	RCYY363-11	Trigonostigma espei	Valid	Trigonostigma espei
Collins RA, Armstrong KF, Meier R, Yi Y, Brown SDJ, et al. (2012) Barcoding and Border Biosecurity: Identifying Cyprinid Fishes in the Aquarium Trade. PLoS ONE 7(1): e28381.	RCYY167-11	Trigonostigma espei	Valid	Trigonostigma espei
Collins RA, Armstrong KF, Meier R, Yi Y, Brown SDJ, et al. (2012) Barcoding and Border Biosecurity: Identifying Cyprinid Fishes in the Aquarium Trade. PLoS ONE 7(1): e28381.	RCYY355-11	Trigonostigma espei	Valid	Trigonostigma espei
Collins RA, Armstrong KF, Meier R, Yi Y, Brown SDJ, et al. (2012) Barcoding and Border Biosecurity: Identifying Cyprinid Fishes in the Aquarium Trade. PLoS ONE 7(1): e28381.	RCYY364-11	Trigonostigma espei	Valid	Trigonostigma espei
Tang, K. L., Agnew, M. K., Hirt, M. V., Sado, T., Schneider, L. M., Freyhof, J., … Mayden, R. L. (2010). Systematics of the subfamily Danioninae (Teleostei: Cypriniformes: Cyprinidae). Molecular Phylogenetics and Evolution, 57(1), 189–214.	EF452877	Trigonostigma espei	Valid	Trigonostigma espei
Collins RA, Armstrong KF, Meier R, Yi Y, Brown SDJ, et al. (2012) Barcoding and Border Biosecurity: Identifying Cyprinid Fishes in the Aquarium Trade. PLoS ONE 7(1): e28381.	RCYY541-11	Trigonostigma hengeli	Valid	Trigonostigma hengeli
Collins RA, Armstrong KF, Meier R, Yi Y, Brown SDJ, et al. (2012) Barcoding and Border Biosecurity: Identifying Cyprinid Fishes in the Aquarium Trade. PLoS ONE 7(1): e28381.	RCYY540-11	Trigonostigma hengeli	Valid	Trigonostigma hengeli
Tang, K. L., Agnew, M. K., Hirt, M. V., Sado, T., Schneider, L. M., Freyhof, J., … Mayden, R. L. (2010). Systematics of the subfamily Danioninae (Teleostei: Cypriniformes: Cyprinidae). Molecular Phylogenetics and Evolution, 57(1), 189–214.	EF452878	Trigonostigma hengeli	Valid	Trigonostigma hengeli
Collins RA, Armstrong KF, Meier R, Yi Y, Brown SDJ, et al. (2012) Barcoding and Border Biosecurity: Identifying Cyprinid Fishes in the Aquarium Trade. PLoS ONE 7(1): e28381.	RCYY255-11	Trigonostigma heteromorpha	Valid	Trigonostigma heteromorpha
Collins RA, Armstrong KF, Meier R, Yi Y, Brown SDJ, et al. (2012) Barcoding and Border Biosecurity: Identifying Cyprinid Fishes in the Aquarium Trade. PLoS ONE 7(1): e28381.	RCYY432-11	Trigonostigma heteromorpha	Valid	Trigonostigma heteromorpha
Tang, K. L., Agnew, M. K., Hirt, M. V., Sado, T., Schneider, L. M., Freyhof, J., … Mayden, R. L. (2010). Systematics of the subfamily Danioninae (Teleostei: Cypriniformes: Cyprinidae). Molecular Phylogenetics and Evolution, 57(1), 189–214.	AP011421	Trigonostigma heteromorpha	Valid	Trigonostigma heteromorpha
