# Supplementary material for: Disentangling the taxonomy of the subfamily Rasborinae (Cypriniformes, Danionidae) in Sundaland using DNA barcodes
Source: Sci Rep. 2020 Feb 18;10:2818. doi: 10.1038/s41598-020-59544-9 (PMC7028728; doi:10.1038/s41598-020-59544-9)
Supplement: Supplementary file 6 — Supplementary Information 6. [file 41598_2020_59544_MOESM6_ESM.xlsx]

## Sheet: General
No	Genus	Species	Source	BOLD ACC	Genbank ACC	Consensus (166)	mPTP (95)	PTP (129)	BIN (146)	ABGD (175)	GMYC (178)	mGMYC (191)	Note
991	Sundadanio	sp.	Present study	BIF8708		1	1	1	BOLD:ADO1054	142	114	83
992	Sundadanio	sp.	Present study	BIF8709		1	1	1	BOLD:ADO1054	142	114	83
993	Sundadanio	sp.	Present study	BIF8710		1	1	1	BOLD:ADO1054	142	114	83
857	Rasbora	daniconius	Present study	LR11165		2	2	2	BOLD:ACA0514	49	106	76
858	Rasbora	daniconius	Present study	LR11166		2	2	2	BOLD:ACA0514	49	106	76
X	Rasbora	wilpita	Genbank		RCYY239-11	3	3	3	BOLD:AAZ3137	140	172	186
X	Rasbora	wilpita	Genbank		RCYY422-11	3	3	3	BOLD:AAZ3137	140	172	186
1027	Rasbora	daniconius	Genbank		EF452872	4	4	4	BOLD:ABX6594	45	105	75
X	Rasbora	daniconius	Genbank		RCYY474-11	4	4	4	BOLD:ABX6594	45	105	75
X	Rasbora	daniconius	Genbank		RCYY475-11	4	4	4	BOLD:ABX6594	45	105	75
673	Rasbora	myersi	Present study	BIF4508		5	5	5	BOLD:AAU5244	44	88	95
680	Rasbora	myersi	Present study	BIF4509		5	5	5	BOLD:AAU5244	44	88	95
684	Rasbora	myersi	Present study	BIF4602		5	5	5	BOLD:AAU5244	44	88	95
674	Rasbora	myersi	Present study	BIF4772		5	5	5	BOLD:AAU5244	44	88	95
691	Rasbora	myersi	Present study	BIF4773		5	5	5	BOLD:AAU5244	44	88	95
676	Rasbora	myersi	Present study	BIF4774		5	5	5	BOLD:AAU5244	44	88	95
687	Rasbora	myersi	Present study	BIF7584		5	5	5	BOLD:AAU5244	44	88	95
692	Rasbora	myersi	Present study	BIF7585		5	5	5	BOLD:AAU5244	44	88	95
689	Rasbora	myersi	Present study	BIF7649		5	5	5	BOLD:AAU5244	44	88	95
685	Rasbora	myersi	Present study	BIF7650		5	5	5	BOLD:AAU5244	44	88	95
693	Rasbora	myersi	Present study	BIF7651		5	5	5	BOLD:AAU5244	44	88	95
681	Rasbora	myersi	Present study	BIF7652		5	5	5	BOLD:AAU5244	44	88	95
690	Rasbora	myersi	Present study	BIF7953		5	5	5	BOLD:AAU5244	44	88	95
677	Rasbora	myersi	Present study	BIF8268		5	5	5	BOLD:AAU5244	44	88	95
679	Rasbora	myersi	Present study	BIF8548		5	5	5	BOLD:AAU5244	44	88	95
678	Rasbora	myersi	Present study	BIF8761		5	5	5	BOLD:AAU5244	44	88	95
686	Rasbora	myersi	Present study	LR09738		5	5	5	BOLD:AAU5244	44	88	95
683	Rasbora	myersi	Present study	LR09739		5	5	5	BOLD:AAU5244	44	88	95
688	Rasbora	myersi	Present study	LR09856		5	5	5	BOLD:AAU5244	44	88	95
694	Rasbora	myersi	Present study	LR09857		5	5	5	BOLD:AAU5244	44	88	95
675	Rasbora	myersi	Present study	LR09858		5	5	5	BOLD:AAU5244	44	88	95
682	Rasbora	myersi	Present study	LR09860		5	5	5	BOLD:AAU5244	44	88	95
X	Rasbora	myersi	Genbank		RCYY157-11	5	5	5	BOLD:AAU5244	44	88	95
X	Rasbora	myersi	Genbank		RCYY158-11	5	5	5	BOLD:AAU5244	44	88	95
671	Rasbora	sumatrana	Present study	BIF6494		6	6	6	BOLD:AAY0407	119	86	167
672	Rasbora	sumatrana	Present study	LR10542		6	6	6	BOLD:AAY0407	122	86	168
657	Rasbora	dusonensis	Genbank		HM224225	7	7	7	BOLD:AAY0407	52	85	62
658	Rasbora	sumatrana	Present study	LR10945		7	7	7	BOLD:AAY0407	52	85	62
X	Rasbora	sumatrana	Genbank		RCYY324-11	7	7	7	BOLD:AAY0407	52	85	62
659	Rasbora	sumatrana	Present study	BIF4600		7	7	7	BOLD:AAY0407	52	85	63
661	Rasbora	sumatrana	Present study	BIF4601		7	7	7	BOLD:AAY0407	52	85	63
664	Rasbora	sumatrana	Present study	BIF5717		7	7	7	BOLD:AAY0407	52	85	63
662	Rasbora	sumatrana	Present study	BIF5718		7	7	7	BOLD:AAY0407	52	85	63
665	Rasbora	sumatrana	Present study	BIF5719		7	7	7	BOLD:AAY0407	52	85	63
663	Rasbora	sumatrana	Present study	BIF5720		7	7	7	BOLD:AAY0407	52	85	63
666	Rasbora	sumatrana	Present study	BIF5737		7	7	7	BOLD:AAY0407	52	85	63
660	Rasbora	sumatrana	Present study	BIF5738		7	7	7	BOLD:AAY0407	52	85	63
667	Rasbora	sumatrana	Present study	BIF8838		7	7	7	BOLD:AAY0407	52	85	63
668	Rasbora	sumatrana	Present study	BIF8839		7	7	7	BOLD:AAY0407	52	85	63
670	Rasbora	sumatrana	Present study	LR08795		7	7	7	BOLD:AAY0407	52	85	63
669	Rasbora	sumatrana	Present study	LR08796		7	7	7	BOLD:AAY0407	52	85	63
650	Rasbora	borapetensis	Genbank		HM224221	8	8	8	BOLD:AAU5232	34	87	64
654	Rasbora	borapetensis	Present study	LR09076		8	8	8	BOLD:AAU5232	34	87	64
655	Rasbora	borapetensis	Present study	LR10895		8	8	8	BOLD:AAU5232	34	87	64
652	Rasbora	borapetensis	Present study	LR10896		8	8	8	BOLD:AAU5232	34	87	64
651	Rasbora	borapetensis	Present study	LR10902		8	8	8	BOLD:AAU5232	34	87	64
653	Rasbora	borapetensis	Present study	LR10903		8	8	8	BOLD:AAU5232	34	87	64
656	Rasbora	borapetensis	Present study	LR11297		8	8	8	BOLD:AAU5232	34	87	64
X	Rasbora	borapetensis	Genbank		RCYY428-11	8	8	8	BOLD:AAU5232	34	87	64
X	Rasbora	borapetensis	Genbank		RCYY429-11	8	8	8	BOLD:AAU5232	34	87	64
1016	Rasbora	borapetensis	Present study	LR12881		9	9	9	BOLD:ADY1548	35	156	169
636	Rasbora	argyrotaenia	Present study	BIF9652		10	10	10	BOLD:ADY7291	19	84	61
638	Rasbora	argyrotaenia	Present study	BIF9653		10	10	10	BOLD:ADY7291	19	84	61
637	Rasbora	argyrotaenia	Present study	BIF9654		10	10	10	BOLD:ADY7291	19	84	61
645	Rasbora	argyrotaenia	Present study	BIF9655		10	10	10	BOLD:ADY7291	19	84	61
646	Rasbora	argyrotaenia	Present study	BIF9656		10	10	10	BOLD:ADY7291	19	84	61
639	Rasbora	argyrotaenia	Present study	BIF9657		10	10	10	BOLD:ADY7291	19	84	61
647	Rasbora	argyrotaenia	Present study	BIF9664		10	10	10	BOLD:ADY7291	19	84	61
640	Rasbora	argyrotaenia	Present study	BIF9665		10	10	10	BOLD:ADY7291	19	84	61
648	Rasbora	argyrotaenia	Present study	BIF9666		10	10	10	BOLD:ADY7291	19	84	61
642	Rasbora	argyrotaenia	Present study	BIF9667		10	10	10	BOLD:ADY7291	19	84	61
643	Rasbora	argyrotaenia	Present study	BIF9885		10	10	10	BOLD:ADY7291	19	84	61
644	Rasbora	argyrotaenia	Present study	BIF9886		10	10	10	BOLD:ADY7291	19	84	61
649	Rasbora	argyrotaenia	Present study	BIF9887		10	10	10	BOLD:ADY7291	19	84	61
641	Rasbora	argyrotaenia	Present study	BIF9888		10	10	10	BOLD:ADY7291	19	84	61
613	Rasbora	argyrotaenia	Present study	BIF0453		11	11	11	BOLD:ACQ2593	18	83	111
614	Rasbora	argyrotaenia	Present study	BIF0454		11	11	11	BOLD:ACQ2593	18	83	111
618	Rasbora	argyrotaenia	Present study	BIF0455		11	11	11	BOLD:ACQ2593	18	83	111
621	Rasbora	argyrotaenia	Present study	BIF0456		11	11	11	BOLD:ACQ2593	18	83	111
620	Rasbora	argyrotaenia	Present study	BIF0457		11	11	11	BOLD:ACQ2593	18	83	111
615	Rasbora	argyrotaenia	Present study	BIF0801		11	11	11	BOLD:ACQ2593	18	83	111
617	Rasbora	argyrotaenia	Present study	BIF0802		11	11	11	BOLD:ACQ2593	18	83	111
623	Rasbora	argyrotaenia	Present study	BIF0803		11	11	11	BOLD:ACQ2593	18	83	111
616	Rasbora	argyrotaenia	Present study	BIF0804		11	11	11	BOLD:ACQ2593	18	83	111
628	Rasbora	argyrotaenia	Present study	BIF0973		11	11	11	BOLD:ACQ2593	18	83	111
630	Rasbora	argyrotaenia	Present study	BIF0974		11	11	11	BOLD:ACQ2593	18	83	111
631	Rasbora	argyrotaenia	Present study	BIF0975		11	11	11	BOLD:ACQ2593	18	83	111
632	Rasbora	argyrotaenia	Present study	BIF0976		11	11	11	BOLD:ACQ2593	18	83	111
629	Rasbora	argyrotaenia	Present study	BIF0977		11	11	11	BOLD:ACQ2593	18	83	111
624	Rasbora	argyrotaenia	Present study	BIF3450		11	11	11	BOLD:ACQ2593	18	83	111
622	Rasbora	argyrotaenia	Present study	BIF3635		11	11	11	BOLD:ACQ2593	18	83	111
619	Rasbora	argyrotaenia	Present study	BIF3636		11	11	11	BOLD:ACQ2593	18	83	111
625	Rasbora	argyrotaenia	Present study	BIF3637		11	11	11	BOLD:ACQ2593	18	83	111
627	Rasbora	argyrotaenia	Present study	BIF3638		11	11	11	BOLD:ACQ2593	18	83	111
626	Rasbora	argyrotaenia	Present study	BIF3639		11	11	11	BOLD:ACQ2593	18	83	111
633	Rasbora	argyrotaenia	Present study	BIF4150		11	11	11	BOLD:ACQ2593	18	83	111
634	Rasbora	argyrotaenia	Present study	BIF4185		11	11	11	BOLD:ACQ2593	18	83	111
635	Rasbora	argyrotaenia	Present study	BIF4679		11	11	11	BOLD:ACQ2593	18	83	111
288	Rasbora	trilineata	Present study	BIF7839		12	12	12	BOLD:ADN9095	129	54	41
289	Rasbora	trilineata	Present study	BIF7840		12	12	12	BOLD:ADN9095	129	54	41
290	Rasbora	trilineata	Present study	BIF7841		12	12	12	BOLD:ADN9095	129	54	41
1002	Rasbora	trilineata	Present study	BIF4673		13	12	13	BOLD:ADN7260	128	138	145
286	Rasbora	trilineata	Present study	BIF8275		14	12	14	BOLD:ADN9096	130	53	109
287	Rasbora	trilineata	Present study	BIF8536		14	12	14	BOLD:ADN9096	130	53	109
285	Rasbora	trilineata	Present study	BIF8274		14	12	14	BOLD:ADN9096	130	53	146
313	Rasbora	trilineata	Present study	BIF4587		15	13	15	BOLD:AAE7384	127	52	40
316	Rasbora	trilineata	Present study	BIF4588		15	13	15	BOLD:AAE7384	127	52	40
315	Rasbora	trilineata	Present study	BIF5712		15	13	15	BOLD:AAE7384	127	52	40
317	Rasbora	trilineata	Present study	BIF5713		15	13	15	BOLD:AAE7384	127	52	40
314	Rasbora	trilineata	Present study	BIF5714		15	13	15	BOLD:AAE7384	127	52	40
1003	Rasbora	trilineata	Genbank		EF452883	16	13	15	BOLD:AAE7384	131	137	144
311	Rasbora	trilineata	Present study	LR09847		17	14	16	BOLD:ADY1696	132	51	39
312	Rasbora	trilineata	Present study	LR09848		17	14	16	BOLD:ADY1696	132	51	39
291	Rasbora	sumatrana	Present study	LR08797		18	15	17	BOLD:AAE7383	121	49	37
292	Rasbora	trilineata	Present study	LR08866		18	15	17	BOLD:AAE7383	121	49	37
295	Rasbora	trilineata	Present study	LR09102		18	15	17	BOLD:AAE7383	121	49	37
296	Rasbora	trilineata	Present study	LR09103		18	15	17	BOLD:AAE7383	121	49	37
293	Rasbora	trilineata	Present study	LR10887		18	15	17	BOLD:AAE7383	121	49	37
294	Rasbora	trilineata	Present study	LR10888		18	15	17	BOLD:AAE7383	121	49	37
X	Rasbora	trilineata	Genbank		RCYY170-11	18	15	17	BOLD:AAE7383	121	49	37
X	Rasbora	trilineata	Genbank		RCYY171-11	18	15	17	BOLD:AAE7383	121	49	37
308	Rasbora	trilineata	Present study	LR11295		18	15	17	BOLD:AAE7383	121	49	38
310	Rasbora	trilineata	Present study	LR11296		18	15	17	BOLD:AAE7383	121	49	38
307	Rasbora	trilineata	Present study	LR11298		18	15	17	BOLD:AAE7383	121	49	38
297	Rasbora	trilineata	Present study	LR09066		18	15	17	BOLD:AAE7383	121	49	112
301	Rasbora	trilineata	Present study	LR09110		18	15	17	BOLD:AAE7383	121	49	112
304	Rasbora	trilineata	Present study	LR09111		18	15	17	BOLD:AAE7383	121	49	112
303	Rasbora	trilineata	Present study	LR09112		18	15	17	BOLD:AAE7383	121	49	112
300	Rasbora	trilineata	Present study	LR09113		18	15	17	BOLD:AAE7383	121	49	112
302	Rasbora	trilineata	Present study	LR09292		18	15	17	BOLD:AAE7383	121	49	112
305	Rasbora	trilineata	Present study	LR11323		18	15	17	BOLD:AAE7383	121	49	112
298	Rasbora	trilineata	Present study	LR11463		18	15	17	BOLD:AAE7383	121	49	112
299	Rasbora	trilineata	Present study	LR11462		18	15	17	BOLD:AAE7383	121	49	143
306	Rasbora	trilineata	Present study	LR09092		18	15	17	BOLD:AAE7383	121	50	38
309	Rasbora	trilineata	Present study	LR09101		18	15	17	BOLD:AAE7383	121	50	38
275	Brevibora	dorsiocellata	Present study	BIF5723		19	16	18	BOLD:ADN0680	9	46	36
277	Brevibora	dorsiocellata	Present study	BIF5724		19	16	18	BOLD:ADN0680	9	46	36
278	Brevibora	dorsiocellata	Present study	BIF5725		19	16	18	BOLD:ADN0680	9	46	36
276	Brevibora	dorsiocellata	Present study	BIF5726		19	16	18	BOLD:ADN0680	9	46	36
279	Brevibora	dorsiocellata	Present study	LR11616		20	16	18	BOLD:ADY4509	11	136	142
280	Brevibora	dorsiocellata	Present study	LR11617		20	16	18	BOLD:ADY4509	11	136	142
281	Rasbora	caudimaculata	Present study	BIF5727		21	17	19	BOLD:AAR2916	37	47	85
282	Rasbora	caudimaculata	Genbank		EF452870	21	17	19	BOLD:AAR2916	37	47	85
X	Rasbora	caudimaculata	Genbank		RCYY430-11	21	17	19	BOLD:AAR2916	37	47	85
X	Rasbora	caudimaculata	Genbank		RCYY431-11	21	17	19	BOLD:AAR2916	37	47	85
283	Rasbora	caudimaculata	Present study	BIF7656		22	17	19	BOLD:ADO5236	38	48	85
284	Rasbora	caudimaculata	Present study	BIF7657		22	17	19	BOLD:ADO5236	38	48	85
273	Brevibora	exilis	Present study	BIF8901		23	18	20	BOLD:AAW7115	6	43	32
274	Brevibora	exilis	Present study	BIF8902		23	18	20	BOLD:AAW7115	6	43	32
X	Brevibora	exilis	Genbank		RCYY507-11	23	18	20	BOLD:AAW7115	6	43	32
257	Rasbora	dorsiocellata	Genbank		EF452873	24	19	21	BOLD:AAY0408	7	44	33
254	Brevibora	cheeya	Present study	LR09154		24	19	21	BOLD:AAY0408	7	44	33
255	Brevibora	cheeya	Present study	LR10560		24	19	21	BOLD:AAY0408	7	44	33
256	Brevibora	cheeya	Present study	LR10561		24	19	21	BOLD:AAY0408	7	44	33
258	Brevibora	cheeya	Present study	LR10714		24	19	21	BOLD:AAY0408	7	44	33
259	Brevibora	cheeya	Present study	LR10715		24	19	21	BOLD:AAY0408	7	44	33
260	Brevibora	cheeya	Present study	LR09565		25	20	22	BOLD:ADN0681	8	45	34
261	Brevibora	cheeya	Present study	LR10114		25	20	22	BOLD:ADN0681	8	45	34
262	Brevibora	cheeya	Present study	LR12691		25	20	22	BOLD:ADN0681	8	45	34
263	Brevibora	cheeya	Present study	LR10130		25	20	22	BOLD:ADN0681	170	45	35
268	Brevibora	cheeya	Present study	LR10131		25	20	22	BOLD:ADN0681	170	45	35
270	Brevibora	cheeya	Present study	LR10132		25	20	22	BOLD:ADN0681	170	45	35
269	Brevibora	cheeya	Present study	LR10136		25	20	22	BOLD:ADN0681	170	45	35
266	Brevibora	cheeya	Present study	LR10137		25	20	22	BOLD:ADN0681	170	45	35
267	Brevibora	cheeya	Present study	LR10187		25	20	22	BOLD:ADN0681	170	45	35
264	Brevibora	cheeya	Present study	LR10249		25	20	22	BOLD:ADN0681	170	45	35
265	Brevibora	cheeya	Present study	LR10250		25	20	22	BOLD:ADN0681	170	45	35
271	Brevibora	cheeya	Present study	LR10251		25	20	22	BOLD:ADN0681	170	45	35
272	Brevibora	cheeya	Present study	LR10151		25	20	22	BOLD:ADN0681	171	45	35
1004	Trigonostigma	hengeli	Genbank		EF452878	26	21	23	BOLD:AAJ8937	167	82	60
X	Trigonostigma	hengeli	Genbank		RCYY540-11	26	21	23	BOLD:AAJ8937	167	82	60
X	Trigonostigma	hengeli	Genbank		RCYY541-11	26	21	23	BOLD:AAJ8937	167	82	60
338	Trigonostigma	heteromorpha	Genbank		AP011421	27	22	24	N/A	168	81	59
340	Trigonostigma	heteromorpha	Present study	LR11086		27	22	24	BOLD:AAJ8936	168	81	59
339	Trigonostigma	heteromorpha	Present study	LR11087		27	22	24	BOLD:AAJ8936	168	81	59
341	Trigonostigma	heteromorpha	Present study	LR11299		27	22	24	BOLD:AAJ8936	168	81	59
342	Trigonostigma	heteromorpha	Present study	LR11300		27	22	24	BOLD:AAJ8936	168	81	59
X	Trigonostigma	heteromorpha	Genbank		RCYY255-11	27	22	24	BOLD:AAJ8936	168	81	59
X	Trigonostigma	heteromorpha	Genbank		RCYY432-11	27	22	24	BOLD:AAJ8936	168	81	59
318	Trigonostigma	espei	Genbank		EF452877	28	22	24	BOLD:AAJ8939	166	80	92
X	Trigonostigma	espei	Genbank		RCYY167-11	28	22	24	BOLD:AAJ8939	166	80	92
X	Trigonostigma	espei	Genbank		RCYY355-11	28	22	24	BOLD:AAJ8939	166	80	92
X	Trigonostigma	espei	Genbank		RCYY363-11	28	22	24	BOLD:AAJ8939	166	80	92
319	Trigonostigma	espei	Present study	LR08812		28	22	24	BOLD:AAJ8939	175	80	92
321	Trigonostigma	espei	Present study	LR08813		28	22	24	BOLD:AAJ8939	175	80	92
322	Trigonostigma	espei	Present study	LR08814		28	22	24	BOLD:AAJ8939	175	80	92
323	Trigonostigma	espei	Present study	LR08815		28	22	24	BOLD:AAJ8939	175	80	92
324	Trigonostigma	espei	Present study	LR11305		28	22	24	BOLD:AAJ8939	175	80	92
320	Trigonostigma	espei	Present study	LR11306		28	22	24	BOLD:AAJ8939	175	80	92
X	Trigonostigma	espei	Genbank		RCYY364-11	28	22	24	BOLD:AAJ8939	175	80	92
325	Trigonostigma	heteromorpha	Present study	LR09048		29	22	24	BOLD:ABZ6147	165	79	110
327	Trigonostigma	heteromorpha	Present study	LR09049		29	22	24	BOLD:ABZ6147	165	79	110
331	Trigonostigma	heteromorpha	Present study	LR09296		29	22	24	BOLD:ABZ6147	165	79	110
333	Trigonostigma	heteromorpha	Present study	LR09297		29	22	24	BOLD:ABZ6147	165	79	110
334	Trigonostigma	heteromorpha	Present study	LR10729		29	22	24	BOLD:ABZ6147	165	79	110
326	Trigonostigma	heteromorpha	Present study	LR10730		29	22	24	BOLD:ABZ6147	165	79	110
336	Trigonostigma	heteromorpha	Present study	LR11084		29	22	24	BOLD:ABZ6147	165	79	110
329	Trigonostigma	heteromorpha	Present study	LR11085		29	22	24	BOLD:ABZ6147	165	79	110
337	Trigonostigma	heteromorpha	Present study	LR11096		29	22	24	BOLD:ABZ6147	165	79	110
335	Trigonostigma	heteromorpha	Present study	LR11097		29	22	24	BOLD:ABZ6147	165	79	110
332	Trigonostigma	heteromorpha	Present study	LR11310		29	22	24	BOLD:ABZ6147	165	79	110
330	Trigonostigma	heteromorpha	Present study	LR11311		29	22	24	BOLD:ABZ6147	165	79	110
328	Trigonostigma	heteromorpha	Present study	LR11322		29	22	24	BOLD:ABZ6147	165	79	110
X	Trigonostigma	heteromorpha	Genbank		RCYY166-11	29	22	24	BOLD:ABZ6147	165	79	165
X	Trigonostigma	heteromorpha	Genbank		RCYY254-11	29	22	24	BOLD:ABZ6147	165	79	166
X	Brevibora	dorsiocellata	Genbank		RCYY242-11	30	23	25	BOLD:AAU8071	10	55	42
X	Brevibora	dorsiocellata	Genbank		RCYY486-11	30	23	25	BOLD:AAU8071	10	55	42
1013	Rasbora	subtilis	Present study	BIF8224		31	24	26	BOLD:ADN7332	116	144	152
1011	Rasbora	subtilis	Present study	BIF8045		32	24	27	BOLD:ADN3888	117	142	150
1012	Rasbora	subtilis	Present study	LR11525		33	24	27	BOLD:ADN3888	118	143	151
1014	Rasbora	meinkeni	Genbank		HM224233	34	25	28	BOLD:ADW7606	89	145	153
602	Rasbora	maninjau	Present study	BIF6674		35	25	29	BOLD:ADO7209	88	58	105
607	Rasbora	maninjau	Present study	BIF6675		35	25	29	BOLD:ADO7209	88	58	105
604	Rasbora	maninjau	Present study	BIF6691		35	25	29	BOLD:ADO7209	88	58	105
606	Rasbora	maninjau	Present study	BIF6692		35	25	29	BOLD:ADO7209	88	58	105
603	Rasbora	maninjau	Present study	BIF6707		35	25	29	BOLD:ADO7209	88	58	105
605	Rasbora	maninjau	Present study	BIF6708		35	25	29	BOLD:ADO7209	88	58	105
1015	Rasbora	vulcanus	Genbank		FJ753503	36	25	30	BOLD:AAI0352	139	60	46
X	Rasbora	vulcanus	Genbank		RCYY234-11	36	25	30	BOLD:AAI0352	139	60	46
X	Rasbora	vulcanus	Genbank		RCYY426-11	36	25	30	BOLD:AAI0352	139	60	46
608	Rasbora	vulcanus	Present study	BIF4853		37	25	31	BOLD:ADN3885	138	59	45
610	Rasbora	vulcanus	Present study	BIF4854		37	25	31	BOLD:ADN3885	138	59	45
611	Rasbora	vulcanus	Present study	BIF4855		37	25	31	BOLD:ADN3885	138	59	45
609	Rasbora	vulcanus	Present study	BIF4873		37	25	31	BOLD:ADN3885	138	59	45
612	Rasbora	vulcanus	Present study	BIF4876		37	25	31	BOLD:ADN3885	138	59	45
586	Rasbora	vaillantii	Present study	BIF9694		38	25	32	BOLD:ADY8198	136	140	148
590	Rasbora	vaillantii	Present study	BIF9699		38	25	32	BOLD:ADY8198	136	140	148
587	Rasbora	vaillantii	Present study	BIF9700		38	25	32	BOLD:ADY8198	136	140	148
591	Rasbora	vaillantii	Present study	BIF9815		38	25	32	BOLD:ADY8198	136	140	148
589	Rasbora	vaillantii	Present study	BIF9816		38	25	32	BOLD:ADY8198	136	140	148
592	Rasbora	vaillantii	Present study	BIF9817		38	25	32	BOLD:ADY8198	136	140	148
588	Rasbora	vaillantii	Present study	BIF9818		38	25	32	BOLD:ADY8198	136	140	148
593	Rasbora	vaillantii	Present study	BIF9938		39	25	32	BOLD:ADY8199	137	141	149
596	Rasbora	vaillantii	Present study	BIF9939		39	25	32	BOLD:ADY8199	137	141	149
600	Rasbora	vaillantii	Present study	BIF9940		39	25	32	BOLD:ADY8199	137	141	149
601	Rasbora	vaillantii	Present study	BIF9943		39	25	32	BOLD:ADY8199	137	141	149
594	Rasbora	vaillantii	Present study	BIF9944		39	25	32	BOLD:ADY8199	137	141	149
597	Rasbora	vaillantii	Present study	BIF9983		39	25	32	BOLD:ADY8199	137	141	149
598	Rasbora	vaillantii	Present study	BIF9984		39	25	32	BOLD:ADY8199	137	141	149
595	Rasbora	vaillantii	Present study	BIF9985		39	25	32	BOLD:ADY8199	137	141	149
599	Rasbora	vaillantii	Present study	BIF9986		39	25	32	BOLD:ADY8199	137	141	149
1010	Rasbora	laticlavia	Present study	BIF9035		40	25	33	BOLD:ADN8626	85	139	147
567	Rasbora	laticlavia	Present study	BIF9217		41	25	34	BOLD:ADO3612	86	56	43
568	Rasbora	laticlavia	Present study	BIF9218		41	25	34	BOLD:ADO3612	86	56	43
569	Rasbora	laticlavia	Present study	BIF9219		41	25	34	BOLD:ADO3612	86	56	43
570	Rasbora	laticlavia	Present study	LR11758		41	25	34	BOLD:ADO3612	174	56	43
572	Rasbora	laticlavia	Present study	LR11759		41	25	34	BOLD:ADO3612	174	56	43
571	Rasbora	laticlavia	Present study	LR11761		41	25	34	BOLD:ADO3612	174	56	43
573	Rasbora	laticlavia	Present study	LR11762		41	25	34	BOLD:ADO3612	174	56	43
574	Rasbora	laticlavia	Present study	BIF9359		42	25	34	BOLD:ADY6696	87	57	44
582	Rasbora	laticlavia	Present study	BIF9360		42	25	34	BOLD:ADY6696	87	57	44
578	Rasbora	laticlavia	Present study	BIF9362		42	25	34	BOLD:ADY6696	87	57	44
575	Rasbora	laticlavia	Present study	BIF9365		42	25	34	BOLD:ADY6696	87	57	44
580	Rasbora	laticlavia	Present study	BIF9366		42	25	34	BOLD:ADY6696	87	57	44
577	Rasbora	laticlavia	Present study	BIF9367		42	25	34	BOLD:ADY6696	87	57	44
576	Rasbora	laticlavia	Present study	BIF9370		42	25	34	BOLD:ADY6696	87	57	44
583	Rasbora	laticlavia	Present study	BIF9371		42	25	34	BOLD:ADY6696	87	57	44
579	Rasbora	laticlavia	Present study	BIF9372		42	25	34	BOLD:ADY6696	87	57	44
584	Rasbora	laticlavia	Present study	BIF9373		42	25	34	BOLD:ADY6696	87	57	44
581	Rasbora	laticlavia	Present study	BIF9374		42	25	34	BOLD:ADY6696	87	57	44
585	Rasbora	laticlavia	Present study	LR11760		42	25	34	BOLD:ADY6696	87	57	44
549	Rasbora	volzii	Present study	BIF7658		43	26	35	BOLD:AAU5133	114	78	94
554	Rasbora	volzii	Present study	BIF7659		43	26	35	BOLD:AAU5133	114	78	94
552	Rasbora	volzii	Present study	BIF7660		43	26	35	BOLD:AAU5133	114	78	94
555	Rasbora	volzii	Present study	BIF8046		43	26	35	BOLD:AAU5133	114	78	94
556	Rasbora	volzii	Present study	BIF8195		43	26	35	BOLD:AAU5133	114	78	94
551	Rasbora	volzii	Present study	BIF8196		43	26	35	BOLD:AAU5133	114	78	94
553	Rasbora	volzii	Present study	BIF8220		43	26	35	BOLD:AAU5133	114	78	94
550	Rasbora	volzii	Present study	BIF8221		43	26	35	BOLD:AAU5133	114	78	94
557	Rasbora	volzii	Present study	LR08651		43	26	35	BOLD:AAU5133	114	78	94
558	Rasbora	volzii	Present study	LR08652		43	26	35	BOLD:AAU5133	114	78	94
559	Rasbora	volzii	Present study	LR08654		43	26	35	BOLD:AAU5133	114	78	94
565	Rasbora	volzii	Present study	LR08693		43	26	35	BOLD:AAU5133	114	78	94
566	Rasbora	volzii	Present study	LR08694		43	26	35	BOLD:AAU5133	114	78	94
560	Rasbora	volzii	Present study	LR08870		43	26	35	BOLD:AAU5133	114	78	94
562	Rasbora	volzii	Present study	LR08942		43	26	35	BOLD:AAU5133	114	78	94
561	Rasbora	volzii	Present study	LR11332		43	26	35	BOLD:AAU5133	114	78	94
X	Rasbora	volzii	Genbank		RCYY418-11	43	26	35	BOLD:AAU5133	114	78	94
X	Rasbora	volzii	Genbank		RCYY419-11	43	26	35	BOLD:AAU5133	114	78	94
563	Rasbora	volzii	Present study	LR11335		43	26	35	BOLD:AAU5133	114	154	163
564	Rasbora	volzii	Present study	LR11336		43	26	35	BOLD:AAU5133	114	154	163
1009	Rasbora	tubbi	Genbank		HM224242	44	27	36	BOLD:ADW2581	133	153	162
X	Rasbora	rubrodorsalis	Genbank		RCYY459-11	45	27	37	BOLD:AAU3449	104	155	164
X	Rasbora	rubrodorsalis	Genbank		RCYY460-11	45	27	37	BOLD:AAU3449	104	155	164
X	Rasbora	rasbora	Genbank		RCYY368-11	46	28	38	BOLD:AAU0770	102	152	161
X	Rasbora	rasbora	Genbank		RCYY369-11	46	28	38	BOLD:AAU0770	102	152	161
X	Rasbora	rasbora	Genbank		RCYY156-11	47	28	38	BOLD:ADM1456	101	151	160
539	Rasbora	sp. 1	Present study	BIF0861		48	29	39	BOLD:ACQ2594	112	77	58
540	Rasbora	sp. 1	Present study	BIF0862		48	29	39	BOLD:ACQ2594	112	77	58
541	Rasbora	sp. 1	Present study	BIF0863		48	29	39	BOLD:ACQ2594	112	77	58
542	Rasbora	sp. 1	Present study	BIF0864		48	29	39	BOLD:ACQ2594	112	77	58
543	Rasbora	sp. 1	Present study	BIF0865		48	29	39	BOLD:ACQ2594	112	77	58
544	Rasbora	sp. 1	Present study	BIF1137		48	29	39	BOLD:ACQ2594	112	77	58
545	Rasbora	sp. 1	Present study	BIF1138		48	29	39	BOLD:ACQ2594	112	77	58
548	Rasbora	sp. 1	Present study	BIF1139		48	29	39	BOLD:ACQ2594	112	77	58
546	Rasbora	sp. 1	Present study	BIF1140		48	29	39	BOLD:ACQ2594	112	77	58
547	Rasbora	sp. 1	Present study	BIF1141		48	29	39	BOLD:ACQ2594	112	77	58
529	Rasbora	sp. 1	Present study	BIF0611		49	29	40	BOLD:ACQ2698	111	150	159
538	Rasbora	sp. 1	Present study	BIF0612		49	29	40	BOLD:ACQ2698	111	150	159
531	Rasbora	sp. 1	Present study	BIF0613		49	29	40	BOLD:ACQ2698	111	150	159
532	Rasbora	sp. 1	Present study	BIF0614		49	29	40	BOLD:ACQ2698	111	150	159
534	Rasbora	sp. 1	Present study	BIF0615		49	29	40	BOLD:ACQ2698	111	150	159
530	Rasbora	sp. 1	Present study	BIF0651		49	29	40	BOLD:ACQ2698	111	150	159
536	Rasbora	sp. 1	Present study	BIF0652		49	29	40	BOLD:ACQ2698	111	150	159
537	Rasbora	sp. 1	Present study	BIF0653		49	29	40	BOLD:ACQ2698	111	150	159
533	Rasbora	sp. 1	Present study	BIF0654		49	29	40	BOLD:ACQ2698	111	150	159
535	Rasbora	sp. 1	Present study	BIF0655		49	29	40	BOLD:ACQ2698	111	150	159
515	Rasbora	chrysotaenia	Present study	BIF4786		50	30	41	BOLD:ACC0851	48	69	107
516	Rasbora	chrysotaenia	Present study	BIF4787		50	30	41	BOLD:ACC0851	48	69	107
517	Rasbora	chrysotaenia	Present study	BIF4788		50	30	41	BOLD:ACC0851	48	69	107
519	Rasbora	chrysotaenia	Present study	BIF4789		50	30	41	BOLD:ACC0851	48	69	107
518	Rasbora	chrysotaenia	Present study	BIF4878		50	30	41	BOLD:ACC0851	48	69	107
520	Rasbora	chrysotaenia	Present study	BIF4879		50	30	41	BOLD:ACC0851	48	69	107
521	Rasbora	chrysotaenia	Present study	BIF4880		50	30	41	BOLD:ACC0851	48	69	107
522	Rasbora	chrysotaenia	Present study	BIF4877		50	30	41	BOLD:ACC0851	48	69	158
523	Rasbora	chrysotaenia	Present study	BIF6089		51	30	41	BOLD:ACC0851	172	70	53
525	Rasbora	chrysotaenia	Present study	BIF6090		51	30	41	BOLD:ACC0851	172	70	53
527	Rasbora	chrysotaenia	Present study	BIF6115		51	30	41	BOLD:ACC0851	172	70	53
526	Rasbora	chrysotaenia	Present study	BIF6116		51	30	41	BOLD:ACC0851	172	70	53
524	Rasbora	chrysotaenia	Present study	BIF6216		51	30	41	BOLD:ACC0851	172	70	53
528	Rasbora	chrysotaenia	Present study	BIF6217		51	30	41	BOLD:ACC0851	172	70	53
1008	Rasbora	vulgaris	Genbank		HM224243	52	31	42	BOLD:AAD6182	98	72	55
X	Rasbora	paviana	Genbank		RCYY159-11	52	31	42	BOLD:AAD6182	98	72	55
X	Rasbora	paviana	Genbank		RCYY160-11	52	31	42	BOLD:AAD6182	98	72	55
494	Rasbora	paviana	Present study	LR10574		52	31	42	BOLD:AAD6182	98	75	56
495	Rasbora	paviana	Present study	LR10575		52	31	42	BOLD:AAD6182	98	75	56
496	Rasbora	paviana	Present study	LR10577		52	31	42	BOLD:AAD6182	98	75	56
497	Rasbora	paviana	Present study	LR10578		52	31	42	BOLD:AAD6182	98	75	56
498	Rasbora	paviana	Present study	LR10785		52	31	42	BOLD:AAD6182	98	75	56
481	Rasbora	paviana	Present study	LR08263		53	31	42	BOLD:ADY6053	99	73	88
483	Rasbora	paviana	Present study	LR08869		53	31	42	BOLD:ADY6053	99	73	88
485	Rasbora	paviana	Present study	LR10336		53	31	42	BOLD:ADY6053	99	73	88
487	Rasbora	paviana	Present study	LR10338		53	31	42	BOLD:ADY6053	99	73	88
482	Rasbora	paviana	Present study	LR10834		53	31	42	BOLD:ADY6053	99	73	88
489	Rasbora	paviana	Present study	LR10835		53	31	42	BOLD:ADY6053	99	73	88
490	Rasbora	paviana	Present study	LR10876		53	31	42	BOLD:ADY6053	99	73	88
488	Rasbora	paviana	Present study	LR11179		53	31	42	BOLD:ADY6053	99	73	88
486	Rasbora	paviana	Present study	LR11180		53	31	42	BOLD:ADY6053	99	73	88
484	Rasbora	paviana	Present study	LR11472		53	31	42	BOLD:ADY6053	99	73	88
491	Rasbora	paviana	Present study	LR10335		53	31	42	BOLD:ADY6053	100	73	88
493	Rasbora	paviana	Present study	LR10810		53	31	42	BOLD:ADY6053	100	73	88
492	Rasbora	paviana	Present study	LR10811		53	31	42	BOLD:ADY6053	100	73	88
499	Rasbora	tawarensis	Genbank		HM100243	54	31	42	BOLD:ADY6055	123	74	99
500	Rasbora	tawarensis	Genbank		HM100244	54	31	42	BOLD:ADY6055	123	74	99
501	Rasbora	tawarensis	Genbank		HM100245	54	31	42	BOLD:ADY6055	123	74	99
502	Rasbora	tawarensis	Genbank		HM100246	54	31	42	BOLD:ADY6055	123	74	99
504	Rasbora	tawarensis	Genbank		HM100247	54	31	42	BOLD:ADY6055	123	74	99
506	Rasbora	tawarensis	Genbank		HM100248	54	31	42	BOLD:ADY6055	123	74	99
505	Rasbora	tawarensis	Genbank		HM100249	54	31	42	BOLD:ADY6055	123	74	99
503	Rasbora	tawarensis	Genbank		HM100250	54	31	42	BOLD:ADY6055	123	74	99
477	Rasbora	arundinata	Present study	BIF5875		55	32	43	BOLD:ADF6073	21	71	54
478	Rasbora	arundinata	Present study	BIF5876		55	32	43	BOLD:ADF6073	21	71	54
479	Rasbora	arundinata	Present study	BIF5877		55	32	43	BOLD:ADF6073	21	71	54
480	Rasbora	arundinata	Present study	BIF5878		55	32	43	BOLD:ADF6073	21	71	54
474	Rasbora	arundinata	Present study	BIF5648		56	33	44	BOLD:ADN1040	20	68	52
475	Rasbora	arundinata	Present study	BIF6666		56	33	44	BOLD:ADN1040	20	68	52
476	Rasbora	arundinata	Present study	BIF6667		56	33	44	BOLD:ADN1040	20	68	52
507	Rasbora	sumatrana	Genbank		EF452882	57	34	45	BOLD:AAL1358	120	76	57
508	Rasbora	vulgaris	Present study	LR10846		57	34	45	BOLD:AAL1358	120	76	57
509	Rasbora	vulgaris	Present study	LR11162		57	34	45	BOLD:AAL1358	120	76	57
511	Rasbora	vulgaris	Present study	LR11293		57	34	45	BOLD:AAL1358	120	76	57
512	Rasbora	vulgaris	Present study	LR11487		57	34	45	BOLD:AAL1358	120	76	57
514	Rasbora	vulgaris	Present study	LR11488		57	34	45	BOLD:AAL1358	120	76	57
510	Rasbora	vulgaris	Present study	LR11489		57	34	45	BOLD:AAL1358	120	76	57
513	Rasbora	vulgaris	Present study	LR11490		57	34	45	BOLD:AAL1358	120	76	57
1007	Rasbora	sp. 2	Present study	BIF0155		58	35	46	BOLD:ACQ6469	113	149	157
393	Rasbora	spilotaenia	Present study	BIF4186		59	36	47	BOLD:ADY6054	115	64	50
395	Rasbora	spilotaenia	Present study	BIF4212		59	36	47	BOLD:ADY6054	115	64	50
396	Rasbora	spilotaenia	Present study	BIF4213		59	36	47	BOLD:ADY6054	115	64	50
394	Rasbora	spilotaenia	Present study	BIF4214		59	36	47	BOLD:ADY6054	115	64	50
397	Rasbora	spilotaenia	Present study	BIF4261		59	36	47	BOLD:ADY6054	115	64	50
398	Rasbora	spilotaenia	Present study	BIF4262		59	36	47	BOLD:ADY6054	115	64	50
399	Rasbora	spilotaenia	Present study	BIF4263		59	36	47	BOLD:ADY6054	115	64	50
386	Rasbora	spilotaenia	Present study	BIF4670		60	37	48	BOLD:ADY6054	66	63	49
387	Rasbora	spilotaenia	Present study	BIF4671		60	37	48	BOLD:ADY6054	66	63	49
389	Rasbora	spilotaenia	Present study	BIF5655		60	37	48	BOLD:ADY6054	66	63	49
391	Rasbora	spilotaenia	Present study	BIF5656		60	37	48	BOLD:ADY6054	66	63	49
392	Rasbora	spilotaenia	Present study	BIF5658		60	37	48	BOLD:ADY6054	66	63	49
388	Rasbora	spilotaenia	Present study	BIF5823		60	37	48	BOLD:ADY6054	66	63	49
390	Rasbora	spilotaenia	Present study	BIF5824		60	37	48	BOLD:ADY6054	66	63	49
385	Rasbora	elegans	Genbank		HM224227	60	37	48	BOLD:ADY6054	66	63	49
1006	Rasbora	elegans	Present study	BIF9364		61	38	49	BOLD:ADY7956	64	147	155
379	Rasbora	elegans	Present study	BIF9701		62	38	49	BOLD:ADZ0446	65	148	156
380	Rasbora	elegans	Present study	BIF9702		62	38	49	BOLD:ADZ0446	65	148	156
383	Rasbora	elegans	Present study	BIF9703		62	38	49	BOLD:ADZ0446	65	148	156
381	Rasbora	elegans	Present study	BIF9704		62	38	49	BOLD:ADZ0446	65	148	156
382	Rasbora	elegans	Present study	BIF9812		62	38	49	BOLD:ADZ0446	65	148	156
384	Rasbora	elegans	Present study	BIF9813		62	38	49	BOLD:ADZ0446	65	148	156
370	Rasbora	elegans	Present study	BIF9064		63	39	50	BOLD:ADY6054	63	62	48
371	Rasbora	elegans	Present study	BIF9065		63	39	50	BOLD:ADY6054	63	62	48
375	Rasbora	elegans	Present study	BIF9110		63	39	50	BOLD:ADY6054	63	62	48
376	Rasbora	elegans	Present study	BIF9111		63	39	50	BOLD:ADY6054	63	62	48
377	Rasbora	elegans	Present study	BIF9112		63	39	50	BOLD:ADY6054	63	62	48
378	Rasbora	elegans	Present study	BIF9113		63	39	50	BOLD:ADY6054	63	62	48
372	Rasbora	elegans	Present study	BIF9146		63	39	50	BOLD:ADY6054	63	62	48
374	Rasbora	elegans	Present study	BIF9147		63	39	50	BOLD:ADY6054	63	62	48
373	Rasbora	elegans	Present study	BIF9148		63	39	50	BOLD:ADY6054	63	62	48
1005	Rasbora	aprotaenia	Present study	LR11524		64	40	51	BOLD:ADZ0447	17	146	154
353	Rasbora	aprotaenia	Present study	BIF0479		65	41	52	BOLD:ADY6054	16	61	47
357	Rasbora	aprotaenia	Present study	BIF0545		65	42	53	BOLD:ADY6054	16	61	47
354	Rasbora	aprotaenia	Present study	BIF0524		65	42	54	BOLD:ADY6054	16	61	47
356	Rasbora	aprotaenia	Present study	BIF0546		65	42	54	BOLD:ADY6054	16	61	47
355	Rasbora	aprotaenia	Present study	BIF0543		65	42	55	BOLD:ADY6054	16	61	47
X	Rasboroides	vaterifloris	Genbank		RCYY235-11	66	42	56	BOLD:AAR2925	141	178	191
X	Rasboroides	vaterifloris	Genbank		RCYY236-11	66	42	56	BOLD:AAR2925	141	178	191
343	Rasbora	aprotaenia	Present study	BIF0478		67	43	57	BOLD:ADY6054	16	61	91
345	Rasbora	aprotaenia	Present study	BIF0480		67	43	57	BOLD:ADY6054	16	61	91
346	Rasbora	aprotaenia	Present study	BIF0481		67	43	57	BOLD:ADY6054	16	61	91
344	Rasbora	aprotaenia	Present study	BIF0482		67	43	57	BOLD:ADY6054	16	61	91
358	Rasbora	aprotaenia	Present study	BIF0544		67	43	57	BOLD:ADY6054	16	61	91
359	Rasbora	aprotaenia	Present study	BIF0800		67	43	57	BOLD:ADY6054	16	61	91
347	Rasbora	aprotaenia	Present study	BIF1452		67	43	57	BOLD:ADY6054	16	61	91
360	Rasbora	aprotaenia	Present study	BIF1499		67	43	57	BOLD:ADY6054	16	61	91
366	Rasbora	aprotaenia	Present study	BIF1500		67	43	57	BOLD:ADY6054	16	61	91
367	Rasbora	aprotaenia	Present study	BIF1501		67	43	57	BOLD:ADY6054	16	61	91
362	Rasbora	aprotaenia	Present study	BIF1502		67	43	57	BOLD:ADY6054	16	61	91
368	Rasbora	aprotaenia	Present study	BIF1503		67	43	57	BOLD:ADY6054	16	61	91
369	Rasbora	aprotaenia	Present study	BIF1540		67	43	57	BOLD:ADY6054	16	61	91
364	Rasbora	aprotaenia	Present study	BIF1541		67	43	57	BOLD:ADY6054	16	61	91
365	Rasbora	aprotaenia	Present study	BIF1542		67	43	57	BOLD:ADY6054	16	61	91
361	Rasbora	aprotaenia	Present study	BIF1543		67	43	57	BOLD:ADY6054	16	61	91
363	Rasbora	aprotaenia	Present study	BIF1544		67	43	57	BOLD:ADY6054	16	61	91
351	Rasbora	aprotaenia	Present study	BIF1664		67	43	57	BOLD:ADY6054	16	61	91
352	Rasbora	aprotaenia	Present study	BIF1665		67	43	57	BOLD:ADY6054	16	61	91
348	Rasbora	aprotaenia	Present study	BIF1666		67	43	57	BOLD:ADY6054	16	61	91
350	Rasbora	aprotaenia	Present study	BIF1667		67	43	57	BOLD:ADY6054	16	61	91
349	Rasbora	aprotaenia	Present study	BIF1668		67	43	57	BOLD:ADY6054	16	61	91
454	Rasbora	lateristriata	Present study	BIF1281		68	44	58	BOLD:ACQ7159	83	66	102
459	Rasbora	lateristriata	Present study	BIF1282		68	44	58	BOLD:ACQ7159	83	66	102
461	Rasbora	lateristriata	Present study	BIF1283		68	44	58	BOLD:ACQ7159	83	66	102
455	Rasbora	lateristriata	Present study	BIF1284		68	44	58	BOLD:ACQ7159	83	66	102
460	Rasbora	lateristriata	Present study	BIF1285		68	44	58	BOLD:ACQ7159	83	66	102
457	Rasbora	lateristriata	Present study	BIF3452		68	44	58	BOLD:ACQ7159	83	66	102
462	Rasbora	lateristriata	Present study	BIF3513		68	44	58	BOLD:ACQ7159	83	66	102
458	Rasbora	lateristriata	Present study	BIF3514		68	44	58	BOLD:ACQ7159	83	66	102
456	Rasbora	lateristriata	Present study	BIF3515		68	44	58	BOLD:ACQ7159	83	66	102
463	Rasbora	lateristriata	Present study	BIF3484		68	44	58	BOLD:ACQ7159	173	66	102
464	Rasbora	lateristriata	Present study	BIF3486		68	44	58	BOLD:ACQ7159	173	66	102
465	Rasbora	lateristriata	Present study	BIF1897		69	44	58	BOLD:ACQ7160	84	67	51
471	Rasbora	lateristriata	Present study	BIF1898		69	44	58	BOLD:ACQ7160	84	67	51
472	Rasbora	lateristriata	Present study	BIF1899		69	44	58	BOLD:ACQ7160	84	67	51
473	Rasbora	lateristriata	Present study	BIF1900		69	44	58	BOLD:ACQ7160	84	67	51
469	Rasbora	lateristriata	Present study	BIF3614		69	44	58	BOLD:ACQ7160	84	67	51
468	Rasbora	lateristriata	Present study	BIF3615		69	44	58	BOLD:ACQ7160	84	67	51
470	Rasbora	lateristriata	Present study	BIF3616		69	44	58	BOLD:ACQ7160	84	67	51
467	Rasbora	lateristriata	Present study	BIF3617		69	44	58	BOLD:ACQ7160	84	67	51
466	Rasbora	lateristriata	Present study	BIF3618		69	44	58	BOLD:ACQ7160	84	67	51
400	Rasbora	baliensis	Present study	BIF2101		70	45	59	BOLD:ACQ1407	22	65	98
403	Rasbora	baliensis	Present study	BIF2102		70	45	59	BOLD:ACQ1407	22	65	98
404	Rasbora	baliensis	Present study	BIF2158		70	45	59	BOLD:ACQ1407	22	65	98
406	Rasbora	baliensis	Present study	BIF2159		70	45	59	BOLD:ACQ1407	22	65	98
401	Rasbora	baliensis	Present study	BIF2202		70	45	59	BOLD:ACQ1407	22	65	98
402	Rasbora	baliensis	Present study	BIF2203		70	45	59	BOLD:ACQ1407	22	65	98
405	Rasbora	baliensis	Present study	BIF2204		70	45	59	BOLD:ACQ1407	22	65	98
407	Rasbora	baliensis	Present study	BIF2294		70	45	59	BOLD:ACQ1407	22	65	98
416	Rasbora	baliensis	Present study	BIF2296		70	45	59	BOLD:ACQ1407	22	65	98
420	Rasbora	baliensis	Present study	BIF2351		70	45	59	BOLD:ACQ1407	22	65	98
409	Rasbora	baliensis	Present study	BIF2352		70	45	59	BOLD:ACQ1407	22	65	98
408	Rasbora	baliensis	Present study	BIF2353		70	45	59	BOLD:ACQ1407	22	65	98
410	Rasbora	baliensis	Present study	BIF2354		70	45	59	BOLD:ACQ1407	22	65	98
417	Rasbora	baliensis	Present study	BIF2355		70	45	59	BOLD:ACQ1407	22	65	98
440	Rasbora	baliensis	Present study	BIF2465		70	45	59	BOLD:ACQ1407	22	65	98
428	Rasbora	baliensis	Present study	BIF2466		70	45	59	BOLD:ACQ1407	22	65	98
418	Rasbora	baliensis	Present study	BIF2467		70	45	59	BOLD:ACQ1407	22	65	98
429	Rasbora	baliensis	Present study	BIF2468		70	45	59	BOLD:ACQ1407	22	65	98
430	Rasbora	baliensis	Present study	BIF2469		70	45	59	BOLD:ACQ1407	22	65	98
435	Rasbora	baliensis	Present study	BIF2493		70	45	59	BOLD:ACQ1407	22	65	98
437	Rasbora	baliensis	Present study	BIF2494		70	45	59	BOLD:ACQ1407	22	65	98
421	Rasbora	baliensis	Present study	BIF2495		70	45	59	BOLD:ACQ1407	22	65	98
411	Rasbora	baliensis	Present study	BIF2496		70	45	59	BOLD:ACQ1407	22	65	98
436	Rasbora	baliensis	Present study	BIF2497		70	45	59	BOLD:ACQ1407	22	65	98
444	Rasbora	baliensis	Present study	BIF2561		70	45	59	BOLD:ACQ1407	22	65	98
432	Rasbora	baliensis	Present study	BIF2562		70	45	59	BOLD:ACQ1407	22	65	98
422	Rasbora	baliensis	Present study	BIF2563		70	45	59	BOLD:ACQ1407	22	65	98
423	Rasbora	baliensis	Present study	BIF2564		70	45	59	BOLD:ACQ1407	22	65	98
447	Rasbora	baliensis	Present study	BIF2637		70	45	59	BOLD:ACQ1407	22	65	98
433	Rasbora	baliensis	Present study	BIF2638		70	45	59	BOLD:ACQ1407	22	65	98
413	Rasbora	baliensis	Present study	BIF2639		70	45	59	BOLD:ACQ1407	22	65	98
451	Rasbora	baliensis	Present study	BIF2640		70	45	59	BOLD:ACQ1407	22	65	98
424	Rasbora	baliensis	Present study	BIF2641		70	45	59	BOLD:ACQ1407	22	65	98
442	Rasbora	baliensis	Present study	BIF2735		70	45	59	BOLD:ACQ1407	22	65	98
453	Rasbora	baliensis	Present study	BIF2736		70	45	59	BOLD:ACQ1407	22	65	98
445	Rasbora	baliensis	Present study	BIF2737		70	45	59	BOLD:ACQ1407	22	65	98
441	Rasbora	baliensis	Present study	BIF2738		70	45	59	BOLD:ACQ1407	22	65	98
414	Rasbora	baliensis	Present study	BIF2739		70	45	59	BOLD:ACQ1407	22	65	98
446	Rasbora	baliensis	Present study	BIF2911		70	45	59	BOLD:ACQ1407	22	65	98
412	Rasbora	baliensis	Present study	BIF2912		70	45	59	BOLD:ACQ1407	22	65	98
452	Rasbora	baliensis	Present study	BIF2913		70	45	59	BOLD:ACQ1407	22	65	98
443	Rasbora	baliensis	Present study	BIF2961		70	45	59	BOLD:ACQ1407	22	65	98
448	Rasbora	baliensis	Present study	BIF3002		70	45	59	BOLD:ACQ1407	22	65	98
449	Rasbora	baliensis	Present study	BIF3003		70	45	59	BOLD:ACQ1407	22	65	98
426	Rasbora	baliensis	Present study	BIF3004		70	45	59	BOLD:ACQ1407	22	65	98
438	Rasbora	baliensis	Present study	BIF3760		70	45	59	BOLD:ACQ1407	22	65	98
431	Rasbora	baliensis	Present study	BIF3761		70	45	59	BOLD:ACQ1407	22	65	98
439	Rasbora	baliensis	Present study	BIF3762		70	45	59	BOLD:ACQ1407	22	65	98
425	Rasbora	baliensis	Present study	BIF3763		70	45	59	BOLD:ACQ1407	22	65	98
450	Rasbora	baliensis	Present study	BIF3764		70	45	59	BOLD:ACQ1407	22	65	98
415	Rasbora	baliensis	Present study	BIF3765		70	45	59	BOLD:ACQ1407	22	65	98
419	Rasbora	baliensis	Present study	BIF3766		70	45	59	BOLD:ACQ1407	22	65	98
427	Rasbora	baliensis	Present study	BIF3767		70	45	59	BOLD:ACQ1407	22	65	98
434	Rasbora	baliensis	Present study	BIF3768		70	45	59	BOLD:ACQ1407	22	65	98
1017	Rasbora	tornieri	Present study	BIF7020		71	46	60	BOLD:ADL5624	124	170	184
695	Rasbora	tornieri	Present study	BIF8993		72	46	60	BOLD:ADL5624	125	171	185
696	Rasbora	tornieri	Present study	BIF8994		72	46	60	BOLD:ADL5624	125	171	185
697	Rasbora	tornieri	Genbank		LC130783	72	46	60	BOLD:ADL5624	125	171	185
798	Rasbora	dusonensis	Present study	BIF4371		73	47	61	BOLD:AAU2983	50	103	86
799	Rasbora	dusonensis	Present study	BIF4372		73	47	61	BOLD:AAU2983	50	103	86
800	Rasbora	dusonensis	Present study	BIF4373		73	47	61	BOLD:AAU2983	50	103	86
812	Rasbora	dusonensis	Present study	BIF4507		73	47	61	BOLD:AAU2983	50	103	86
806	Rasbora	dusonensis	Present study	BIF4922		73	47	61	BOLD:AAU2983	50	103	86
809	Rasbora	dusonensis	Present study	BIF4923		73	47	61	BOLD:AAU2983	50	103	86
815	Rasbora	dusonensis	Present study	BIF5053		73	47	61	BOLD:AAU2983	50	103	86
801	Rasbora	dusonensis	Present study	BIF5069		73	47	61	BOLD:AAU2983	50	103	86
816	Rasbora	dusonensis	Present study	BIF7021		73	47	61	BOLD:AAU2983	50	103	86
808	Rasbora	dusonensis	Present study	BIF7266		73	47	61	BOLD:AAU2983	50	103	86
805	Rasbora	myersi	Genbank		LC130782	73	47	61	BOLD:AAU2983	50	103	86
818	Rasbora	dusonensis	Present study	LR09768		73	47	61	BOLD:AAU2983	50	103	86
817	Rasbora	dusonensis	Present study	LR09769		73	47	61	BOLD:AAU2983	50	103	86
804	Rasbora	dusonensis	Present study	LR09770		73	47	61	BOLD:AAU2983	50	103	86
810	Rasbora	dusonensis	Present study	LR09849		73	47	61	BOLD:AAU2983	50	103	86
813	Rasbora	dusonensis	Present study	LR09850		73	47	61	BOLD:AAU2983	50	103	86
819	Rasbora	dusonensis	Present study	LR09851		73	47	61	BOLD:AAU2983	50	103	86
814	Rasbora	dusonensis	Present study	LR09852		73	47	61	BOLD:AAU2983	50	103	86
802	Rasbora	dusonensis	Present study	LR09853		73	47	61	BOLD:AAU2983	50	103	86
803	Rasbora	dusonensis	Present study	LR09854		73	47	61	BOLD:AAU2983	50	103	86
811	Rasbora	dusonensis	Present study	LR09855		73	47	61	BOLD:AAU2983	50	103	86
807	Rasbora	dusonensis	Present study	LR11202		73	47	61	BOLD:AAU2983	50	103	86
820	Rasbora	dusonensis	Present study	BIF6489		74	47	61	BOLD:ADN2767	51	104	86
821	Rasbora	dusonensis	Present study	BIF6490		74	47	61	BOLD:ADN2767	51	104	86
823	Rasbora	dusonensis	Present study	BIF6491		74	47	61	BOLD:ADN2767	51	104	86
822	Rasbora	dusonensis	Present study	BIF6492		74	47	61	BOLD:ADN2767	51	104	86
851	Rasbora	cephalotaenia	Present study	LR04894		75	48	62	BOLD:ADY2668	42	91	66
853	Rasbora	cephalotaenia	Present study	LR10525		75	48	62	BOLD:ADY2668	42	91	66
855	Rasbora	cephalotaenia	Present study	LR10536		75	48	62	BOLD:ADY2668	42	91	66
856	Rasbora	cephalotaenia	Present study	LR10548		75	48	62	BOLD:ADY2668	42	91	66
852	Rasbora	cephalotaenia	Present study	LR10573		75	48	62	BOLD:ADY2668	42	91	66
854	Rasbora	cephalotaenia	Present study	LR11163		75	48	62	BOLD:ADY2668	42	91	66
1025	Rasbora	cephalotaenia	Present study	LR10786		76	48	62	BOLD:ADY2668	43	158	171
1026	Rasbora	cephalotaenia	Genbank		EF452881	77	49	63	BOLD:AAI0355	41	157	170
839	Rasbora	cephalotaenia	Present study	BIF8631		78	50	64	BOLD:ADN8441	40	90	65
842	Rasbora	cephalotaenia	Present study	BIF8632		78	50	64	BOLD:ADN8441	40	90	65
845	Rasbora	cephalotaenia	Present study	BIF8633		78	50	64	BOLD:ADN8441	40	90	65
844	Rasbora	cephalotaenia	Present study	BIF8634		78	50	64	BOLD:ADN8441	40	90	65
843	Rasbora	cephalotaenia	Present study	BIF8635		78	50	64	BOLD:ADN8441	40	90	65
846	Rasbora	cephalotaenia	Present study	LR11661		78	50	64	BOLD:ADN8441	40	90	65
840	Rasbora	cephalotaenia	Present study	LR11662		78	50	64	BOLD:ADN8441	40	90	65
847	Rasbora	cephalotaenia	Present study	LR11663		78	50	64	BOLD:ADN8441	40	90	65
841	Rasbora	cephalotaenia	Present study	LR12363		78	50	64	BOLD:ADN8441	40	90	65
850	Rasbora	cephalotaenia	Present study	LR12364		78	50	64	BOLD:ADN8441	40	90	65
848	Rasbora	cephalotaenia	Present study	LR12735		78	50	64	BOLD:ADN8441	40	90	65
849	Rasbora	cephalotaenia	Present study	LR12761		78	50	64	BOLD:ADN8441	40	90	65
826	Rasbora	cephalotaenia	Present study	BIF5673		79	51	65	BOLD:AAI0356	39	89	108
830	Rasbora	cephalotaenia	Present study	BIF5674		79	51	65	BOLD:AAI0356	39	89	108
828	Rasbora	cephalotaenia	Present study	BIF5675		79	51	65	BOLD:AAI0356	39	89	108
829	Rasbora	cephalotaenia	Present study	BIF5676		79	51	65	BOLD:AAI0356	39	89	108
834	Rasbora	cephalotaenia	Present study	BIF5677		79	51	65	BOLD:AAI0356	39	89	108
831	Rasbora	cephalotaenia	Present study	BIF5706		79	51	65	BOLD:AAI0356	39	89	108
832	Rasbora	cephalotaenia	Present study	BIF5828		79	51	65	BOLD:AAI0356	39	89	108
827	Rasbora	cephalotaenia	Present study	LR09564		79	51	65	BOLD:AAI0356	39	89	108
833	Rasbora	cephalotaenia	Present study	LR10052		79	51	65	BOLD:AAI0356	39	89	108
835	Rasbora	cephalotaenia	Present study	LR10290		79	51	65	BOLD:AAI0356	39	89	108
837	Rasbora	cephalotaenia	Present study	LR10291		79	51	65	BOLD:AAI0356	39	89	108
838	Rasbora	cephalotaenia	Present study	LR11731		79	51	65	BOLD:AAI0356	39	89	108
836	Rasbora	cephalotaenia	Present study	LR12436		79	51	65	BOLD:AAI0356	39	89	108
1024	Rasbora	jacobsoni	Genbank		HM224230	80	52	66	BOLD:ADW4597	72	169	183
793	Rasbora	jacobsoni	Present study	BIF5926		81	52	67	BOLD:ADN9402	71	102	74
795	Rasbora	jacobsoni	Present study	BIF5927		81	52	67	BOLD:ADN9402	71	102	74
796	Rasbora	jacobsoni	Present study	BIF5928		81	52	67	BOLD:ADN9402	71	102	74
794	Rasbora	jacobsoni	Present study	BIF5961		81	52	67	BOLD:ADN9402	71	102	74
797	Rasbora	jacobsoni	Present study	BIF5962		81	52	67	BOLD:ADN9402	71	102	74
783	Rasbora	kottelati	Present study	BIF7904		82	53	68	BOLD:ADN0290	79	167	181
786	Rasbora	kottelati	Present study	BIF7913		82	53	68	BOLD:ADN0290	79	167	181
784	Rasbora	kottelati	Present study	BIF7914		82	53	68	BOLD:ADN0290	79	167	181
785	Rasbora	kottelati	Present study	BIF7915		82	53	68	BOLD:ADN0290	79	167	181
1023	Rasbora	kottelati	Genbank		HM224232	83	53	68	BOLD:ADX8298	80	168	182
787	Rasbora	kottelati	Present study	LR08642		84	53	68	BOLD:ADX9355	81	101	73
791	Rasbora	kottelati	Present study	LR08643		84	53	68	BOLD:ADX9355	81	101	73
792	Rasbora	kottelati	Present study	LR10798		84	53	68	BOLD:ADX9355	81	101	73
788	Rasbora	kottelati	Present study	LR10799		84	53	68	BOLD:ADX9355	81	101	73
789	Rasbora	kottelati	Present study	LR10802		84	53	68	BOLD:ADX9355	81	101	73
790	Rasbora	kottelati	Present study	LR10804		84	53	68	BOLD:ADX9355	81	101	73
761	Rasbora	kalochroma	Present study	BIF8637		85	54	69	BOLD:AAR2898	76	98	71
762	Rasbora	kalochroma	Present study	LR11654		85	54	69	BOLD:AAR2898	76	98	71
764	Rasbora	kalochroma	Present study	LR11655		85	54	69	BOLD:AAR2898	76	98	71
767	Rasbora	kalochroma	Present study	LR12348		85	54	69	BOLD:AAR2898	76	98	71
766	Rasbora	kalochroma	Present study	LR12383		85	54	69	BOLD:AAR2898	76	98	71
763	Rasbora	kalochroma	Present study	LR12384		85	54	69	BOLD:AAR2898	76	98	71
765	Rasbora	kalochroma	Present study	LR12385		85	54	69	BOLD:AAR2898	76	98	71
768	Rasbora	kalochroma	Present study	LR11724		85	54	69	BOLD:AAR2898	76	99	93
773	Rasbora	kalochroma	Present study	LR12419		85	54	69	BOLD:AAR2898	76	99	93
770	Rasbora	kalochroma	Present study	LR12420		85	54	69	BOLD:AAR2898	76	99	93
772	Rasbora	kalochroma	Present study	LR12441		85	54	69	BOLD:AAR2898	76	99	93
771	Rasbora	kalochroma	Present study	LR12442		85	54	69	BOLD:AAR2898	76	99	93
775	Rasbora	kalochroma	Present study	LR12809		85	54	69	BOLD:AAR2898	76	99	93
776	Rasbora	kalochroma	Present study	LR12810		85	54	69	BOLD:AAR2898	76	99	93
777	Rasbora	kalochroma	Present study	LR12811		85	54	69	BOLD:AAR2898	76	99	93
774	Rasbora	kalochroma	Present study	LR12812		85	54	69	BOLD:AAR2898	76	99	93
769	Rasbora	kalochroma	Present study	LR12946		85	54	69	BOLD:AAR2898	76	99	93
778	Rasbora	kalochroma	Genbank		HM224231	86	54	69	BOLD:AAR2898	77	100	72
779	Rasbora	kalochroma	Present study	LR10409		86	54	69	BOLD:AAR2898	77	100	72
781	Rasbora	kalochroma	Present study	LR10410		86	54	69	BOLD:AAR2898	77	100	72
782	Rasbora	kalochroma	Present study	LR10411		86	54	69	BOLD:AAR2898	77	100	72
780	Rasbora	kalochroma	Present study	LR11183		86	54	69	BOLD:AAR2898	77	100	72
X	Rasbora	kalochroma	Genbank		RCYY330-11	86	54	69	BOLD:AAR2898	77	100	72
X	Rasbora	kalochroma	Genbank		RCYY331-11	86	54	69	BOLD:AAR2898	77	100	72
1022	Rasbora	kalochroma	Present study	LR10781		87	54	69	BOLD:AAR2898	78	166	180
1021	Rasbora	einthovenii	Present study	LR12910		88	55	70	BOLD:ADY2667	62	165	179
757	Rasbora	einthovenii	Present study	LR11657		89	55	71	BOLD:ADY1546	61	164	178
758	Rasbora	einthovenii	Present study	LR11658		89	55	71	BOLD:ADY1546	61	164	178
759	Rasbora	einthovenii	Present study	LR11659		89	55	71	BOLD:ADY1546	61	164	178
760	Rasbora	einthovenii	Present study	LR11660		89	55	71	BOLD:ADY1546	61	164	178
746	Rasbora	patrickyapi	Present study	BIF8990		90	56	72	BOLD:ADN2766	90	96	69
747	Rasbora	patrickyapi	Present study	BIF8998		90	56	72	BOLD:ADN2766	90	96	69
748	Rasbora	patrickyapi	Present study	BIF8999		90	56	72	BOLD:ADN2766	90	96	69
749	Rasbora	patrickyapi	Present study	LR09670		91	56	72	BOLD:ADN2766	91	97	70
752	Rasbora	patrickyapi	Present study	LR09881		91	56	72	BOLD:ADN2766	91	97	70
753	Rasbora	patrickyapi	Present study	LR10177		91	56	72	BOLD:ADN2766	91	97	70
755	Rasbora	patrickyapi	Present study	LR12802		91	56	72	BOLD:ADN2766	91	97	70
751	Rasbora	patrickyapi	Present study	LR12803		91	56	72	BOLD:ADN2766	91	97	70
750	Rasbora	patrickyapi	Present study	LR12804		91	56	72	BOLD:ADN2766	91	97	70
756	Rasbora	patrickyapi	Present study	LR12805		91	56	72	BOLD:ADN2766	91	97	70
754	Rasbora	patrickyapi	Present study	LR12806		91	56	72	BOLD:ADN2766	91	97	70
1020	Rasbora	patrickyapi	Present study	LR11763		92	56	72	BOLD:ADN2766	92	163	177
744	Rasbora	einthovenii	Present study	LR10531		93	57	73	BOLD:ADY1017	59	162	176
745	Rasbora	einthovenii	Present study	LR10535		93	57	73	BOLD:ADY1017	59	162	176
1019	Rasbora	einthovenii	Genbank		HM224226	94	58	74	BOLD:ADW2748	55	161	175
698	Rasbora	einthovenii	Present study	BIF5745		95	59	75	BOLD:ADN0813	53	92	67
699	Rasbora	einthovenii	Present study	BIF5746		95	59	75	BOLD:ADN0813	53	92	67
700	Rasbora	einthovenii	Present study	LR10532		96	60	76	BOLD:AAU5112	56	159	172
701	Rasbora	einthovenii	Present study	LR10543		96	60	76	BOLD:AAU5112	56	159	172
702	Rasbora	einthovenii	Present study	LR10544		96	60	76	BOLD:AAU5112	56	159	172
X	Rasbora	einthovenii	Genbank		RCYY291-11	96	60	76	BOLD:AAU5112	56	159	172
X	Rasbora	einthovenii	Genbank		RCYY292-11	96	60	76	BOLD:AAU5112	56	159	172
1018	Rasbora	einthovenii	Present study	BIF7678		97	61	77	BOLD:ADO6360	54	160	173
738	Rasbora	einthovenii	Present study	LR10789		98	62	78	BOLD:ADY0550	60	95	89
739	Rasbora	einthovenii	Present study	LR10790		98	62	78	BOLD:ADY0550	60	95	89
740	Rasbora	einthovenii	Present study	LR10827		98	62	78	BOLD:ADY0550	60	95	89
741	Rasbora	einthovenii	Present study	LR10828		98	62	78	BOLD:ADY0550	60	95	89
742	Rasbora	einthovenii	Present study	LR10832		98	62	78	BOLD:ADY0550	60	95	89
743	Rasbora	einthovenii	Present study	LR10833		98	62	78	BOLD:ADY0550	60	95	89
707	Rasbora	einthovenii	Present study	LR09089		99	62	78	BOLD:ADY0551	58	94	113
728	Rasbora	einthovenii	Present study	LR09091		99	62	78	BOLD:ADY0551	58	94	113
729	Rasbora	einthovenii	Present study	LR09280		99	62	78	BOLD:ADY0551	58	94	113
734	Rasbora	einthovenii	Present study	LR09281		99	62	78	BOLD:ADY0551	58	94	113
733	Rasbora	einthovenii	Present study	LR10526		99	62	78	BOLD:ADY0551	58	94	113
713	Rasbora	einthovenii	Present study	LR10527		99	62	78	BOLD:ADY0551	58	94	113
718	Rasbora	einthovenii	Present study	LR10549		99	62	78	BOLD:ADY0551	58	94	113
709	Rasbora	einthovenii	Present study	LR10551		99	62	78	BOLD:ADY0551	58	94	113
737	Rasbora	einthovenii	Present study	LR10552		99	62	78	BOLD:ADY0551	58	94	113
732	Rasbora	einthovenii	Present study	LR10553		99	62	78	BOLD:ADY0551	58	94	113
714	Rasbora	einthovenii	Present study	LR10775		99	62	78	BOLD:ADY0551	58	94	113
735	Rasbora	einthovenii	Present study	LR10776		99	62	78	BOLD:ADY0551	58	94	113
717	Rasbora	einthovenii	Present study	LR10783		99	62	78	BOLD:ADY0551	58	94	113
711	Rasbora	einthovenii	Present study	LR10792		99	62	78	BOLD:ADY0551	58	94	113
736	Rasbora	einthovenii	Present study	LR10794		99	62	78	BOLD:ADY0551	58	94	113
716	Rasbora	einthovenii	Present study	LR10873		99	62	78	BOLD:ADY0551	58	94	113
731	Rasbora	einthovenii	Present study	LR10874		99	62	78	BOLD:ADY0551	58	94	113
715	Rasbora	einthovenii	Present study	LR11054		99	62	78	BOLD:ADY0551	58	94	113
730	Rasbora	einthovenii	Present study	LR11058		99	62	78	BOLD:ADY0551	58	94	113
710	Rasbora	einthovenii	Present study	LR11059		99	62	78	BOLD:ADY0551	58	94	113
719	Rasbora	einthovenii	Present study	LR11066		99	62	78	BOLD:ADY0551	58	94	113
720	Rasbora	einthovenii	Present study	LR11067		99	62	78	BOLD:ADY0551	58	94	113
723	Rasbora	einthovenii	Present study	LR11074		99	62	78	BOLD:ADY0551	58	94	113
725	Rasbora	einthovenii	Present study	LR11075		99	62	78	BOLD:ADY0551	58	94	113
726	Rasbora	einthovenii	Present study	LR11077		99	62	78	BOLD:ADY0551	58	94	113
727	Rasbora	einthovenii	Present study	LR11078		99	62	78	BOLD:ADY0551	58	94	113
708	Rasbora	einthovenii	Present study	LR11079		99	62	78	BOLD:ADY0551	58	94	113
724	Rasbora	einthovenii	Present study	LR11164		99	62	78	BOLD:ADY0551	58	94	113
722	Rasbora	einthovenii	Present study	LR11172		99	62	78	BOLD:ADY0551	58	94	113
721	Rasbora	einthovenii	Present study	LR11173		99	62	78	BOLD:ADY0551	58	94	113
712	Rasbora	einthovenii	Present study	LR11176		99	62	78	BOLD:ADY0551	58	94	113
703	Rasbora	einthovenii	Present study	LR08630		100	62	78	BOLD:ADY1549	57	93	68
704	Rasbora	einthovenii	Present study	LR08736		100	62	78	BOLD:ADY1549	57	93	68
705	Rasbora	einthovenii	Present study	LR08943		100	62	78	BOLD:ADY1549	57	93	174
706	Rasbora	einthovenii	Present study	LR11178		100	62	78	BOLD:ADY1549	57	93	174
824	Rasbora	rheophila	Present study	BIF9941		101	63	79	BOLD:ADY6900	103	107	77
825	Rasbora	rheophila	Present study	BIF9942		101	63	79	BOLD:ADY6900	103	107	77
1028	Pectenocypris	balaena	Present study	BIF7845		102	64	81	BOLD:ADO4290	13	173	187
869	Pectenocypris	korthausae	Present study	LR12807		103	64	80	BOLD:AAX1702	15	174	90
859	Pectenocypris	korthausae	Present study	BIF8868		104	64	82	BOLD:AAX1702	14	108	90
862	Pectenocypris	korthausae	Present study	BIF8869		104	64	82	BOLD:AAX1702	14	108	90
863	Pectenocypris	korthausae	Present study	BIF8870		104	64	82	BOLD:AAX1702	14	108	90
860	Pectenocypris	korthausae	Present study	BIF8871		104	64	82	BOLD:AAX1702	14	108	90
861	Pectenocypris	korthausae	Present study	BIF9008		104	64	82	BOLD:AAX1702	14	108	90
865	Pectenocypris	korthausae	Present study	LR12469		104	64	82	BOLD:AAX1702	14	108	90
867	Pectenocypris	korthausae	Present study	LR12470		104	64	82	BOLD:AAX1702	14	108	90
868	Pectenocypris	korthausae	Present study	LR12471		104	64	82	BOLD:AAX1702	14	108	90
866	Pectenocypris	korthausae	Present study	LR12472		104	64	82	BOLD:AAX1702	14	108	90
864	Pectenocypris	korthausae	Present study	LR12473		104	64	82	BOLD:AAX1702	14	108	90
X	Pectenocypris	korthausae	Genbank		RCYY427-11	104	64	82	BOLD:AAX1702	14	108	90	Additional record, sequence is already in the analysis
875	Rasbora	lacrimula	Present study	BIF9086		105	65	83	BOLD:ADM9971	82	110	79
877	Rasbora	lacrimula	Present study	BIF9087		105	65	83	BOLD:ADM9971	82	110	79
876	Rasbora	lacrimula	Present study	BIF9088		105	65	83	BOLD:ADM9971	82	110	79
878	Rasbora	lacrimula	Present study	BIF9089		105	65	83	BOLD:ADM9971	82	110	79
873	Rasbora	semilineata	Present study	BIF9102		106	65	84	BOLD:ADO7210	110	175	188
874	Rasbora	semilineata	Present study	BIF9103		106	65	84	BOLD:ADO7210	110	175	188
870	Rasbora	hubbsi	Present study	BIF9823		107	65	85	BOLD:ADY9484	70	109	78
871	Rasbora	hubbsi	Present study	BIF9825		107	65	85	BOLD:ADY9484	70	109	78
872	Rasbora	hubbsi	Present study	BIF9826		107	65	85	BOLD:ADY9484	70	109	78
883	Rasbora	rutteni	Present study	BIF9036		108	66	86	BOLD:ADN4430	106	111	80
884	Rasbora	rutteni	Present study	BIF9037		108	66	86	BOLD:ADN4430	106	111	80
885	Rasbora	rutteni	Present study	BIF9038		108	66	86	BOLD:ADN4430	106	111	80
881	Rasbora	rutteni	Present study	LR11538		109	66	87	BOLD:ADY4516	107	177	190
882	Rasbora	rutteni	Present study	LR13110		109	66	87	BOLD:ADY4516	107	177	190
879	Rasbora	rutteni	Present study	BIF7571		110	66	88	BOLD:ADN7331	105	176	189
880	Rasbora	rutteni	Present study	BIF7572		110	66	88	BOLD:ADN7331	105	176	189
X	Rasbora	sarawakensis	Genbank		RCYY461-11	111	66	89	BOLD:AAU5155	109	113	82
X	Rasbora	sarawakensis	Genbank		RCYY462-11	111	66	89	BOLD:AAU5155	109	113	82
886	Rasbora	sarawakensis	Present study	BIF7683		112	66	90	BOLD:ADO3611	108	112	81
889	Rasbora	sarawakensis	Present study	BIF7684		112	66	90	BOLD:ADO3611	108	112	81
890	Rasbora	sarawakensis	Present study	BIF7685		112	66	90	BOLD:ADO3611	108	112	81
887	Rasbora	sarawakensis	Present study	BIF7710		112	66	90	BOLD:ADO3611	108	112	81
888	Rasbora	sarawakensis	Present study	BIF7711		112	66	90	BOLD:ADO3611	108	112	81
891	Rasbora	sarawakensis	Present study	BIF7712		112	66	90	BOLD:ADO3611	108	112	81
892	Rasbora	sarawakensis	Present study	BIF7713		112	66	90	BOLD:ADO3611	108	112	81
984	Rasbora	borneensis	Present study	BIF7648		113	67	91	BOLD:ADM9839	36	41	29
987	Rasbora	borneensis	Present study	BIF7754		113	67	91	BOLD:ADM9839	36	41	29
985	Rasbora	borneensis	Present study	BIF7755		113	67	91	BOLD:ADM9839	36	41	29
986	Rasbora	borneensis	Present study	BIF7756		113	67	91	BOLD:ADM9839	36	41	29
988	Rasbora	borneensis	Present study	BIF7757		113	67	91	BOLD:ADM9839	36	41	30
989	Rasbora	borneensis	Present study	BIF8992		113	67	91	BOLD:ADM9839	36	41	30
990	Rasbora	borneensis	Present study	BIF8995		113	67	91	BOLD:ADM9839	36	41	30
1033	Rasbora	paucisqualis	Genbank		JF915671	114	68	92	BOLD:AAU5120	47	134	140
X	Rasbora	sp.	Genbank		RCYY212-11	114	68	92	BOLD:AAU5120	47	134	140
X	Rasbora	sp.	Genbank		RCYY213-11	114	68	92	BOLD:AAU5120	47	134	140
971	Rasbora	tuberculata	Present study	BIF7765		115	69	93	BOLD:ADN3886	135	39	27
972	Rasbora	tuberculata	Present study	BIF7780		115	69	93	BOLD:ADN3886	135	39	27
X	Rasbora	tuberculata	Genbank		RCYY483-11	116	69	94	BOLD:AAU5121	46	129	135
X	Rasbora	tuberculata	Genbank		RCYY484-11	116	69	94	BOLD:AAU5121	46	129	135
965	Rasbora	tuberculata	Present study	BIF7642		117	69	95	BOLD:ADN3884	134	38	26
967	Rasbora	tuberculata	Present study	BIF7643		117	69	95	BOLD:ADN3884	134	38	26
970	Rasbora	tuberculata	Present study	BIF7644		117	69	95	BOLD:ADN3884	134	38	26
968	Rasbora	tuberculata	Present study	BIF7769		117	69	95	BOLD:ADN3884	134	38	26
966	Rasbora	tuberculata	Present study	BIF7770		117	69	95	BOLD:ADN3884	134	38	26
969	Rasbora	tuberculata	Present study	BIF7771		117	69	95	BOLD:ADN3884	134	38	26
961	Rasbora	paucisqualis	Present study	LR12289		118	70	96	BOLD:ADY2665	97	133	139
962	Rasbora	paucisqualis	Present study	LR12290		118	70	96	BOLD:ADY2665	97	133	139
963	Rasbora	paucisqualis	Present study	LR12292		118	70	96	BOLD:ADY2665	97	133	139
964	Rasbora	paucisqualis	Present study	LR12293		118	70	96	BOLD:ADY2665	97	133	139
958	Rasbora	paucisqualis	Present study	LR10948		119	70	97	BOLD:ADX9120	96	132	138
959	Rasbora	paucisqualis	Present study	LR10949		119	70	97	BOLD:ADX9120	96	132	138
960	Rasbora	paucisqualis	Present study	LR10952		119	70	97	BOLD:ADX9120	96	132	138
1030	Rasbora	paucisqualis	Present study	BIF5716		120	70	97	BOLD:ADY4315	93	130	136
1031	Rasbora	paucisqualis	Present study	BIF5817		121	70	97	BOLD:ADY4316	94	131	137
952	Rasbora	paucisqualis	Present study	LR10597		122	70	97	BOLD:ADY4317	95	40	28
953	Rasbora	paucisqualis	Present study	LR10598		122	70	97	BOLD:ADY4317	95	40	28
954	Rasbora	paucisqualis	Present study	LR10600		122	70	97	BOLD:ADY4317	95	40	28
955	Rasbora	paucisqualis	Present study	LR10601		122	70	97	BOLD:ADY4317	95	40	28
956	Rasbora	paucisqualis	Present study	LR10946		122	70	97	BOLD:ADY4317	95	40	28
957	Rasbora	paucisqualis	Present study	LR10947		122	70	97	BOLD:ADY4317	95	40	28
977	Rasbora	trifasciata	Present study	BIF9093		123	71	98	BOLD:ADO3613	126	37	25
978	Rasbora	trifasciata	Present study	BIF9094		123	71	98	BOLD:ADO3613	126	37	25
979	Rasbora	trifasciata	Present study	BIF9095		123	71	98	BOLD:ADO3613	126	37	25
980	Rasbora	trifasciata	Present study	BIF9096		123	71	98	BOLD:ADO3613	126	37	25
973	Rasbora	johannae	Present study	BIF9104		124	71	99	BOLD:ADO6709	73	36	24
974	Rasbora	johannae	Present study	BIF9105		124	71	99	BOLD:ADO6709	73	36	24
975	Rasbora	johannae	Present study	BIF9106		124	71	99	BOLD:ADO6709	73	36	24
976	Rasbora	johannae	Present study	BIF9107		124	71	99	BOLD:ADO6709	73	36	24
981	Rasbora	beauforti	Present study	LR11567		125	72	100	BOLD:ADY4385	32	35	23
982	Rasbora	beauforti	Present study	LR11568		125	72	100	BOLD:ADY4385	32	35	23
983	Rasbora	beauforti	Present study	LR11569		125	72	100	BOLD:ADY4385	32	35	23
1032	Rasbora	beauforti	Present study	LR11664		126	72	100	BOLD:ADY4385	33	128	134
937	Rasbora	ennealepis	Present study	BIF7715		127	73	101	BOLD:ADN3883	67	32	21
938	Rasbora	ennealepis	Present study	BIF7716		127	73	101	BOLD:ADN3883	67	32	21
939	Rasbora	ennealepis	Present study	BIF7717		127	73	101	BOLD:ADN3883	67	32	21
940	Rasbora	ennealepis	Present study	BIF7729		128	74	102	BOLD:ADN3887	68	33	97
941	Rasbora	ennealepis	Present study	BIF7730		128	74	102	BOLD:ADN3887	68	33	97
942	Rasbora	ennealepis	Present study	BIF8069		128	74	102	BOLD:ADN3887	68	33	97
943	Rasbora	ennealepis	Present study	LR11613		129	75	103	BOLD:ADY4386	69	34	22
944	Rasbora	ennealepis	Present study	LR11614		129	75	103	BOLD:ADY4386	69	34	22
948	Rasbora	ennealepis	Present study	LR11615		129	75	103	BOLD:ADY4386	69	34	22
950	Rasbora	ennealepis	Present study	LR11618		129	75	103	BOLD:ADY4386	69	34	22
945	Rasbora	ennealepis	Present study	LR11619		129	75	103	BOLD:ADY4386	69	34	22
951	Rasbora	ennealepis	Present study	LR11620		129	75	103	BOLD:ADY4386	69	34	22
946	Rasbora	ennealepis	Present study	LR11621		129	75	103	BOLD:ADY4386	69	34	22
947	Rasbora	ennealepis	Present study	LR11622		129	75	103	BOLD:ADY4386	69	34	22
949	Rasbora	ennealepis	Present study	LR12291		129	75	103	BOLD:ADY4386	69	34	22
906	Rasbora	bankanensis	Present study	LR10594		130	76	104	BOLD:ADY2504	30	127	133
907	Rasbora	bankanensis	Present study	LR10595		130	76	104	BOLD:ADY2504	30	127	133
908	Rasbora	bankanensis	Present study	LR11318		131	76	105	BOLD:ADY1545	31	126	132
909	Rasbora	bankanensis	Present study	LR11319		131	76	105	BOLD:ADY1545	31	126	132
901	Rasbora	bankanensis	Present study	LR10323		132	76	106	BOLD:ADY1544	29	125	131
903	Rasbora	bankanensis	Present study	LR11187		132	76	106	BOLD:ADY1544	29	125	131
904	Rasbora	bankanensis	Present study	LR11188		132	76	106	BOLD:ADY1544	29	125	131
902	Rasbora	bankanensis	Present study	LR11208		132	76	106	BOLD:ADY1544	29	125	131
905	Rasbora	bankanensis	Present study	LR11209		132	76	106	BOLD:ADY1544	29	125	131
897	Rasbora	bankanensis	Genbank		JF915656	133	76	107	BOLD:AAR2899	23	27	19
899	Rasbora	bankanensis	Present study	LR09709		133	76	107	BOLD:AAR2899	23	27	19
900	Rasbora	bankanensis	Present study	LR09710		133	76	107	BOLD:AAR2899	23	27	19
898	Rasbora	bankanensis	Present study	LR09997		133	76	107	BOLD:AAR2899	23	27	19
X	Rasbora	bankanensis	Genbank		RCYY237-11	133	76	107	BOLD:AAR2899	23	27	19
X	Rasbora	bankanensis	Genbank		RCYY238-11	133	76	107	BOLD:AAR2899	23	27	19
893	Rasbora	bankanensis	Genbank		HM224220	134	76	107	BOLD:ACF1059	24	28	20	Duplicated in the analysis, but not removed by RAxML
896	Rasbora	bankanensis	Genbank		HM224220	134	76	107	BOLD:ACF1059	24	28	20	Duplicated in the analysis, but not removed by RAxML
895	Rasbora	bankanensis	Genbank		JF915654	134	76	107	BOLD:ACF1059	24	28	20
894	Rasbora	bankanensis	Genbank		JF915655	134	76	107	BOLD:ACF1059	24	28	20
1029	Rasbora	bankanensis	Present study	LR10053		135	76	107	BOLD:ADY4700	27	124	130
910	Rasbora	bankanensis	Genbank		JF915653	136	77	108	BOLD:ACC0430	25	29	100
913	Rasbora	bankanensis	Present study	LR09599		136	77	108	BOLD:ACC0430	25	29	100
911	Rasbora	bankanensis	Present study	LR09600		136	77	108	BOLD:ACC0430	25	29	100
912	Rasbora	bankanensis	Present study	LR09601		136	77	108	BOLD:ACC0430	25	29	100
914	Rasbora	bankanensis	Present study	LR09603		136	77	108	BOLD:ACC0430	25	29	100
915	Rasbora	bankanensis	Present study	LR09605		136	77	108	BOLD:ACC0430	25	29	100
916	Rasbora	bankanensis	Present study	LR09957		136	77	108	BOLD:ACC0430	26	30	100
917	Rasbora	bankanensis	Present study	LR09958		136	77	108	BOLD:ACC0430	26	30	100
919	Rasbora	bankanensis	Present study	LR09961		136	77	108	BOLD:ACC0430	26	30	100
922	Rasbora	bankanensis	Present study	LR09968		136	77	108	BOLD:ACC0430	26	30	100
924	Rasbora	bankanensis	Present study	LR09974		136	77	108	BOLD:ACC0430	26	30	100
923	Rasbora	bankanensis	Present study	LR10122		136	77	108	BOLD:ACC0430	26	30	100
921	Rasbora	bankanensis	Present study	LR10124		136	77	108	BOLD:ACC0430	26	30	100
920	Rasbora	bankanensis	Present study	LR10125		136	77	108	BOLD:ACC0430	26	30	100
918	Rasbora	bankanensis	Present study	LR10127		136	77	108	BOLD:ACC0430	26	30	100
926	Rasbora	bankanensis	Present study	LR10128		136	77	108	BOLD:ACC0430	26	30	100
925	Rasbora	bankanensis	Present study	LR10129		136	77	108	BOLD:ACC0430	26	30	100
927	Rasbora	bankanensis	Present study	LR10153		137	77	108	BOLD:ADY5341	28	31	100
929	Rasbora	bankanensis	Present study	LR10154		137	77	108	BOLD:ADY5341	28	31	100
928	Rasbora	bankanensis	Present study	LR10155		137	77	108	BOLD:ADY5341	28	31	100
931	Rasbora	bankanensis	Present study	LR10156		137	77	108	BOLD:ADY5341	28	31	100
930	Rasbora	bankanensis	Present study	LR10157		137	77	108	BOLD:ADY5341	28	31	100
932	Rasbora	bankanensis	Present study	LR10243		137	77	108	BOLD:ADY5341	28	31	100
933	Rasbora	bankanensis	Present study	LR10244		137	77	108	BOLD:ADY5341	28	31	100
934	Rasbora	bankanensis	Present study	LR10246		137	77	108	BOLD:ADY5341	28	31	100
936	Rasbora	bankanensis	Present study	LR10247		137	77	108	BOLD:ADY5341	28	31	100
935	Rasbora	bankanensis	Present study	LR10248		137	77	108	BOLD:ADY5341	28	31	100
995	Kottelatia	brittani	Genbank		EF452869	138	78	109	BOLD:AAX0336	12	4	4
X	Kottelatia	brittani	Genbank		RCYY465-11	138	78	109	BOLD:AAX0336	12	4	4
X	Boraras	urophthalmoides	Genbank		RCYY190-11	139	79	110	BOLD:AAJ8043	5	116	117
X	Boraras	urophthalmoides	Genbank		RCYY191-11	139	79	110	BOLD:AAJ8043	5	116	117
7	Boraras	merah	Genbank		EF452884	140	80	111	BOLD:AAJ8042	3	3	2
8	Boraras	merah	Present study	LR09777		140	80	111	BOLD:AAJ8042	3	3	2
X	Boraras	merah	Genbank		RCYY186-11	140	80	111	BOLD:AAJ8042	3	3	2
X	Boraras	merah	Genbank		RCYY187-11	140	80	111	BOLD:AAJ8042	3	3	2
9	Boraras	merah	Present study	LR09771		140	80	111	BOLD:AAJ8042	3	3	3
10	Boraras	merah	Present study	LR09773		140	80	111	BOLD:AAJ8042	3	3	3
11	Boraras	merah	Present study	LR09775		140	80	111	BOLD:AAJ8042	3	3	3
12	Boraras	merah	Present study	LR09781		140	80	111	BOLD:AAJ8042	3	3	3
X	Boraras	sp.	Genbank		RCYY182-11	141	81	112	BOLD:AAJ8021	4	115	114
X	Boraras	brigittae	Genbank		RCYY184-11	142	82	113	BOLD:AAU4030	1	1	1
X	Boraras	brigittae	Genbank		RCYY185-11	142	82	113	BOLD:AAU4030	1	1	1
X	Boraras	brigittae	Genbank		RCYY188-11	142	82	113	BOLD:AAU4030	1	1	1
X	Boraras	brigittae	Genbank		RCYY189-11	142	82	113	BOLD:AAU4030	1	1	1
1	Boraras	maculatus	Genbank		EF452859	143	83	114	BOLD:AAI8714	2	2	115
2	Boraras	maculatus	Present study	LR02756		143	83	114	BOLD:AAI8714	169	2	116
4	Boraras	maculatus	Present study	LR02781		143	83	114	BOLD:AAI8714	169	2	116
3	Boraras	maculatus	Present study	LR02797		143	83	114	BOLD:AAI8714	169	2	116
5	Boraras	maculatus	Present study	LR02846		143	83	114	BOLD:AAI8714	169	2	116
6	Boraras	maculatus	Present study	LR02923		143	83	114	BOLD:AAI8714	169	2	116
207	Trigonopoma	gracile	Present study	BIF7668		144	84	115	BOLD:ADO0069	144	8	6
208	Trigonopoma	gracile	Present study	BIF7669		144	84	115	BOLD:ADO0069	144	8	6
209	Trigonopoma	gracile	Present study	BIF7670		144	84	115	BOLD:ADO0069	144	8	6
1001	Trigonopoma	gracile	Present study	BIF8085		145	84	116	BOLD:ADN4644	145	120	123
999	Trigonopoma	gracile	Present study	LR08172		146	84	117	BOLD:ADY2669	148	117	120
1000	Trigonopoma	gracile	Present study	LR10160		147	84	118	BOLD:ADY4282	149	118	121
210	Trigonopoma	gracile	Present study	LR10235		148	84	118	BOLD:ADY6176	150	119	122
211	Trigonopoma	gracile	Present study	LR10236		148	84	118	BOLD:ADY6176	150	119	122
212	Trigonopoma	gracile	Present study	LR10237		148	84	118	BOLD:ADY6176	150	119	122
213	Trigonopoma	gracile	Present study	LR04861		149	85	119	BOLD:ACC0899	146	9	7
214	Trigonopoma	gracile	Present study	LR04862		149	85	119	BOLD:ACC0899	146	9	7
225	Trigonopoma	gracile	Present study	LR04895		149	85	119	BOLD:ACC0899	146	9	106
216	Trigonopoma	gracile	Present study	LR04972		149	85	119	BOLD:ACC0899	146	9	106
228	Trigonopoma	gracile	Present study	LR04989		149	85	119	BOLD:ACC0899	146	9	106
229	Trigonopoma	gracile	Present study	LR04990		149	85	119	BOLD:ACC0899	146	9	106
217	Trigonopoma	gracile	Present study	LR05019		149	85	119	BOLD:ACC0899	146	9	106
215	Trigonopoma	gracile	Present study	LR05020		149	85	119	BOLD:ACC0899	146	9	106
227	Trigonopoma	gracile	Present study	LR05079		149	85	119	BOLD:ACC0899	146	9	106
223	Trigonopoma	gracile	Present study	LR09882		149	85	119	BOLD:ACC0899	146	9	106
224	Trigonopoma	gracile	Present study	LR09886		149	85	119	BOLD:ACC0899	146	9	106
218	Trigonopoma	gracile	Present study	LR10115		149	85	119	BOLD:ACC0899	146	9	106
219	Trigonopoma	gracile	Present study	LR10116		149	85	119	BOLD:ACC0899	146	9	106
221	Trigonopoma	gracile	Present study	LR10118		149	85	119	BOLD:ACC0899	146	9	106
222	Trigonopoma	gracile	Present study	LR10120		149	85	119	BOLD:ACC0899	146	9	106
220	Trigonopoma	gracile	Present study	LR10121		149	85	119	BOLD:ACC0899	146	9	106
226	Trigonopoma	gracile	Present study	LR10466		149	85	119	BOLD:ACC0899	146	9	106
237	Trigonopoma	gracile	Present study	LR09566		149	85	119	BOLD:ACC0899	146	10	96
238	Trigonopoma	gracile	Present study	LR09567		149	85	119	BOLD:ACC0899	146	10	96
239	Trigonopoma	gracile	Present study	LR09568		149	85	119	BOLD:ACC0899	146	10	96
240	Trigonopoma	gracile	Present study	LR09569		149	85	119	BOLD:ACC0899	146	10	96
241	Trigonopoma	gracile	Present study	LR09594		149	85	119	BOLD:ACC0899	146	10	96
242	Trigonopoma	gracile	Present study	LR09595		149	85	119	BOLD:ACC0899	146	10	96
243	Trigonopoma	gracile	Present study	LR09596		149	85	119	BOLD:ACC0899	146	10	96
245	Trigonopoma	gracile	Present study	LR09597		149	85	119	BOLD:ACC0899	146	10	96
244	Trigonopoma	gracile	Present study	LR09598		149	85	119	BOLD:ACC0899	146	10	96
246	Trigonopoma	gracile	Present study	LR10054		149	85	119	BOLD:ACC0899	146	10	96
249	Trigonopoma	gracile	Present study	LR10055		149	85	119	BOLD:ACC0899	146	10	96
247	Trigonopoma	gracile	Present study	LR10056		149	85	119	BOLD:ACC0899	146	10	96
248	Trigonopoma	gracile	Present study	LR10057		149	85	119	BOLD:ACC0899	146	10	96
250	Trigonopoma	gracile	Present study	LR10161		149	85	119	BOLD:ACC0899	146	10	124
230	Trigonopoma	gracile	Present study	LR04922		149	85	119	BOLD:ACC0899	146	11	8
231	Trigonopoma	gracile	Present study	LR04923		149	85	119	BOLD:ACC0899	146	11	8
232	Trigonopoma	gracile	Present study	LR04939		149	85	119	BOLD:ACC0899	146	11	8
233	Trigonopoma	gracile	Present study	LR04940		149	85	119	BOLD:ACC0899	146	11	8
234	Trigonopoma	gracile	Present study	LR04975		149	85	119	BOLD:ACC0899	146	11	8
236	Trigonopoma	gracile	Present study	LR05124		149	85	119	BOLD:ACC0899	146	11	8
235	Trigonopoma	gracile	Present study	LR10647		149	85	119	BOLD:ACC0899	146	11	8
251	Trigonopoma	gracile	Present study	LR05021		150	85	119	BOLD:ACC0899	147	12	9
252	Trigonopoma	gracile	Present study	LR05022		150	85	119	BOLD:ACC0899	147	12	9
253	Trigonopoma	gracile	Present study	LR05134		150	85	119	BOLD:ACC0899	147	12	9
994	Rasbora	kalbarensis	Genbank		FJ753502	151	86	120	BOLD:AAY0409	75	135	141
13	Rasbora	kalbarensis	Present study	BIF5647		152	87	121	BOLD:ADN1457	74	42	31
17	Rasbora	kalbarensis	Present study	BIF5650		152	87	121	BOLD:ADN1457	74	42	31
16	Rasbora	kalbarensis	Present study	BIF5651		152	87	121	BOLD:ADN1457	74	42	31
14	Rasbora	kalbarensis	Present study	BIF5652		152	87	121	BOLD:ADN1457	74	42	31
15	Rasbora	kalbarensis	Present study	BIF5653		152	87	121	BOLD:ADN1457	74	42	31
156	Trigonopoma	sp.	Present study	BIF8638		153	88	122	BOLD:ADO1055	143	5	103
165	Trigonopoma	sp.	Present study	BIF8639		153	88	122	BOLD:ADO1055	143	5	103
157	Trigonopoma	sp.	Present study	BIF8640		153	88	122	BOLD:ADO1055	143	5	103
162	Trigonopoma	sp.	Present study	BIF8873		153	88	122	BOLD:ADO1055	143	5	103
167	Trigonopoma	sp.	Present study	BIF8874		153	88	122	BOLD:ADO1055	143	5	103
168	Trigonopoma	sp.	Present study	BIF8875		153	88	122	BOLD:ADO1055	143	5	103
178	Trigonopoma	sp.	Present study	BIF9005		153	88	122	BOLD:ADO1055	143	5	103
183	Trigonopoma	sp.	Present study	LR11555		153	88	122	BOLD:ADO1055	143	5	103
180	Trigonopoma	sp.	Present study	LR11557		153	88	122	BOLD:ADO1055	143	5	103
174	Trigonopoma	sp.	Present study	LR11558		153	88	122	BOLD:ADO1055	143	5	103
181	Trigonopoma	sp.	Present study	LR11559		153	88	122	BOLD:ADO1055	143	5	103
169	Trigonopoma	sp.	Present study	LR11656		153	88	122	BOLD:ADO1055	143	5	103
161	Trigonopoma	sp.	Present study	LR11702		153	88	122	BOLD:ADO1055	143	5	103
159	Trigonopoma	sp.	Present study	LR11703		153	88	122	BOLD:ADO1055	143	5	103
166	Trigonopoma	sp.	Present study	LR11704		153	88	122	BOLD:ADO1055	143	5	103
170	Trigonopoma	sp.	Present study	LR11705		153	88	122	BOLD:ADO1055	143	5	103
160	Trigonopoma	sp.	Present study	LR11706		153	88	122	BOLD:ADO1055	143	5	103
186	Trigonopoma	sp.	Present study	LR11764		153	88	122	BOLD:ADO1055	143	5	103
189	Trigonopoma	sp.	Present study	LR12365		153	88	122	BOLD:ADO1055	143	5	103
158	Trigonopoma	sp.	Present study	LR12386		153	88	122	BOLD:ADO1055	143	5	103
163	Trigonopoma	sp.	Present study	LR12454		153	88	122	BOLD:ADO1055	143	5	103
164	Trigonopoma	sp.	Present study	LR12455		153	88	122	BOLD:ADO1055	143	5	103
171	Trigonopoma	sp.	Present study	LR12709		153	88	122	BOLD:ADO1055	143	5	103
187	Trigonopoma	sp.	Present study	LR12730		153	88	122	BOLD:ADO1055	143	5	103
188	Trigonopoma	sp.	Present study	LR12731		153	88	122	BOLD:ADO1055	143	5	103
190	Trigonopoma	sp.	Present study	LR12732		153	88	122	BOLD:ADO1055	143	5	103
192	Trigonopoma	sp.	Present study	LR12733		153	88	122	BOLD:ADO1055	143	5	103
184	Trigonopoma	sp.	Present study	LR12734		153	88	122	BOLD:ADO1055	143	5	103
182	Trigonopoma	sp.	Present study	LR12840		153	88	122	BOLD:ADO1055	143	5	103
175	Trigonopoma	sp.	Present study	LR12841		153	88	122	BOLD:ADO1055	143	5	103
177	Trigonopoma	sp.	Present study	LR12842		153	88	122	BOLD:ADO1055	143	5	103
176	Trigonopoma	sp.	Present study	LR12843		153	88	122	BOLD:ADO1055	143	5	103
179	Trigonopoma	sp.	Present study	LR12861		153	88	122	BOLD:ADO1055	143	5	103
185	Trigonopoma	sp.	Present study	LR12862		153	88	122	BOLD:ADO1055	143	5	103
193	Trigonopoma	sp.	Present study	LR12863		153	88	122	BOLD:ADO1055	143	5	103
194	Trigonopoma	sp.	Present study	LR12864		153	88	122	BOLD:ADO1055	143	5	103
191	Trigonopoma	sp.	Present study	LR12865		153	88	122	BOLD:ADO1055	143	5	103
172	Trigonopoma	sp.	Present study	LR12890		153	88	122	BOLD:ADO1055	143	5	103
173	Trigonopoma	sp.	Present study	LR12891		153	88	122	BOLD:ADO1055	143	5	103
195	Trigonopoma	sp.	Present study	LR12500		153	88	122	BOLD:ADO1055	143	6	118
196	Trigonopoma	sp.	Present study	LR12937		153	88	122	BOLD:ADO1055	143	6	119
197	Trigonopoma	sp.	Present study	BIF9003		153	88	122	BOLD:ADO1055	143	7	5
198	Trigonopoma	sp.	Present study	BIF9004		153	88	122	BOLD:ADO1055	143	7	5
201	Trigonopoma	sp.	Present study	LR12762		153	88	122	BOLD:ADO1055	143	7	5
203	Trigonopoma	sp.	Present study	LR12763		153	88	122	BOLD:ADO1055	143	7	5
206	Trigonopoma	sp.	Present study	LR12764		153	88	122	BOLD:ADO1055	143	7	5
204	Trigonopoma	sp.	Present study	LR12765		153	88	122	BOLD:ADO1055	143	7	5
202	Trigonopoma	sp.	Present study	LR12766		153	88	122	BOLD:ADO1055	143	7	5
200	Trigonopoma	sp.	Present study	LR12911		153	88	122	BOLD:ADO1055	143	7	5
199	Trigonopoma	sp.	Present study	LR12912		153	88	122	BOLD:ADO1055	143	7	5
205	Trigonopoma	sp.	Present study	LR12913		153	88	122	BOLD:ADO1055	143	7	5
140	Trigonopoma	pauciperforatum	Present study	LR08117		154	89	123	BOLD:ADY1425	158	25	84
143	Trigonopoma	pauciperforatum	Present study	LR08118		154	89	123	BOLD:ADY1425	158	25	84
142	Trigonopoma	pauciperforatum	Present study	LR08173		154	89	123	BOLD:ADY1425	158	25	84
141	Trigonopoma	pauciperforatum	Present study	LR08174		154	89	123	BOLD:ADY1425	158	25	84
144	Trigonopoma	pauciperforatum	Present study	LR08246		154	89	123	BOLD:ADY1425	158	25	84
145	Trigonopoma	pauciperforatum	Present study	LR08247		154	89	123	BOLD:ADY1425	158	25	84
133	Trigonopoma	pauciperforatum	Present study	LR08012		155	89	123	BOLD:ADY1547	156	24	18
134	Trigonopoma	pauciperforatum	Present study	LR08013		155	89	123	BOLD:ADY1547	156	24	18
135	Trigonopoma	pauciperforatum	Present study	LR08100		155	89	123	BOLD:ADY1547	156	24	18
137	Trigonopoma	pauciperforatum	Present study	LR08101		155	89	123	BOLD:ADY1547	156	24	18
136	Trigonopoma	pauciperforatum	Present study	LR08103		155	89	123	BOLD:ADY1547	156	24	18
138	Trigonopoma	pauciperforatum	Present study	LR08105		155	89	123	BOLD:ADY1547	156	24	18
139	Trigonopoma	pauciperforatum	Present study	LR08106		155	89	123	BOLD:ADY1547	156	24	18
998	Trigonopoma	pauciperforatum	Present study	LR08104		156	89	123	BOLD:ADY1547	157	123	129
146	Trigonopoma	pauciperforatum	Present study	LR08176		157	89	123	BOLD:ADY5548	159	26	84
153	Trigonopoma	pauciperforatum	Present study	LR08177		157	89	123	BOLD:ADY5548	159	26	84
147	Trigonopoma	pauciperforatum	Present study	LR08208		157	89	123	BOLD:ADY5548	159	26	84
148	Trigonopoma	pauciperforatum	Present study	LR08209		157	89	123	BOLD:ADY5548	159	26	84
152	Trigonopoma	pauciperforatum	Present study	LR08233		157	89	123	BOLD:ADY5548	159	26	84
149	Trigonopoma	pauciperforatum	Present study	LR08234		157	89	123	BOLD:ADY5548	159	26	84
150	Trigonopoma	pauciperforatum	Present study	LR08309		157	89	123	BOLD:ADY5548	159	26	84
151	Trigonopoma	pauciperforatum	Present study	LR08310		157	89	123	BOLD:ADY5548	159	26	84
155	Trigonopoma	pauciperforatum	Present study	LR08322		157	89	123	BOLD:ADY5548	159	26	84
154	Trigonopoma	pauciperforatum	Present study	LR08323		157	89	123	BOLD:ADY5548	159	26	84
997	Trigonopoma	pauciperforatum	Present study	LR09862		158	90	124	BOLD:AAV7972	153	20	15
X	Trigonopoma	pauciperforatum	Genbank		RCYY198-11	158	90	124	BOLD:AAV7972	153	20	15
X	Trigonopoma	pauciperforatum	Genbank		RCYY199-11	158	90	124	BOLD:AAV7972	153	20	15
108	Trigonopoma	pauciperforatum	Present study	LR04893		159	91	125	BOLD:ACC0580	154	21	87
109	Trigonopoma	pauciperforatum	Present study	LR04966		159	91	125	BOLD:ACC0580	154	21	87
110	Trigonopoma	pauciperforatum	Present study	LR04967		159	91	125	BOLD:ACC0580	154	21	87
111	Trigonopoma	pauciperforatum	Present study	LR04942		159	91	125	BOLD:ACC0580	154	22	87
112	Trigonopoma	pauciperforatum	Present study	LR04943		159	91	125	BOLD:ACC0580	154	22	87
114	Trigonopoma	pauciperforatum	Present study	LR05135		159	91	125	BOLD:ACC0580	154	22	87
115	Trigonopoma	pauciperforatum	Present study	LR05154		159	91	125	BOLD:ACC0580	154	22	87
117	Trigonopoma	pauciperforatum	Present study	LR05155		159	91	125	BOLD:ACC0580	154	22	87
116	Trigonopoma	pauciperforatum	Present study	LR09065		159	91	125	BOLD:ACC0580	154	22	87
118	Trigonopoma	pauciperforatum	Present study	LR10468		159	91	125	BOLD:ACC0580	154	22	87
113	Trigonopoma	pauciperforatum	Present study	LR11083		159	91	125	BOLD:ACC0580	154	22	87
119	Trigonopoma	pauciperforatum	Present study	LR05132		160	92	126	BOLD:ADY2666	155	122	128
120	Trigonopoma	pauciperforatum	Present study	LR05133		160	92	126	BOLD:ADY2666	155	122	128
121	Trigonopoma	pauciperforatum	Present study	LR08253		161	92	126	BOLD:ADY2666	160	23	16
124	Trigonopoma	pauciperforatum	Present study	LR08254		161	92	126	BOLD:ADY2666	160	23	16
125	Trigonopoma	pauciperforatum	Present study	LR09294		161	92	126	BOLD:ADY2666	160	23	16
126	Trigonopoma	pauciperforatum	Present study	LR09295		161	92	126	BOLD:ADY2666	160	23	16
123	Trigonopoma	pauciperforatum	Present study	LR11236		161	92	126	BOLD:ADY2666	160	23	16
122	Trigonopoma	pauciperforatum	Present study	LR11237		161	92	126	BOLD:ADY2666	160	23	16
127	Trigonopoma	pauciperforatum	Present study	LR08257		161	92	126	BOLD:ADY2666	160	23	17
128	Trigonopoma	pauciperforatum	Present study	LR08258		161	92	126	BOLD:ADY2666	160	23	17
132	Trigonopoma	pauciperforatum	Present study	LR08262		161	92	126	BOLD:ADY2666	160	23	17
129	Trigonopoma	pauciperforatum	Present study	LR08265		161	92	126	BOLD:ADY2666	160	23	17
131	Trigonopoma	pauciperforatum	Present study	LR08266		161	92	126	BOLD:ADY2666	160	23	17
130	Trigonopoma	pauciperforatum	Present study	LR08278		161	92	126	BOLD:ADY2666	160	23	17
996	Trigonopoma	pauciperforatum	Present study	BIF7923		162	93	127	BOLD:ADN4643	152	121	125
18	Trigonopoma	pauciperforatum	Present study	BIF5635		163	94	128	BOLD:ACC0669	151	13	10
25	Trigonopoma	pauciperforatum	Present study	BIF5636		163	94	128	BOLD:ACC0669	151	13	10
20	Trigonopoma	pauciperforatum	Present study	BIF5637		163	94	128	BOLD:ACC0669	151	13	10
21	Trigonopoma	pauciperforatum	Present study	BIF5638		163	94	128	BOLD:ACC0669	151	13	10
26	Trigonopoma	pauciperforatum	Present study	BIF5640		163	94	128	BOLD:ACC0669	151	13	10
23	Trigonopoma	pauciperforatum	Present study	BIF5641		163	94	128	BOLD:ACC0669	151	13	10
22	Trigonopoma	pauciperforatum	Present study	BIF5642		163	94	128	BOLD:ACC0669	151	13	10
24	Trigonopoma	pauciperforatum	Present study	BIF5645		163	94	128	BOLD:ACC0669	151	13	10
28	Trigonopoma	pauciperforatum	Present study	BIF5646		163	94	128	BOLD:ACC0669	151	13	10
19	Trigonopoma	pauciperforatum	Genbank		HM224236	163	94	128	BOLD:ACC0669	151	13	10
27	Trigonopoma	pauciperforatum	Present study	LR09861		163	94	128	BOLD:ACC0669	151	13	10
29	Trigonopoma	pauciperforatum	Present study	LR09571		164	95	129	BOLD:AAY0427	161	14	11
38	Trigonopoma	pauciperforatum	Present study	LR09572		164	95	129	BOLD:AAY0427	161	14	11
34	Trigonopoma	pauciperforatum	Present study	LR09573		164	95	129	BOLD:AAY0427	161	14	11
31	Trigonopoma	pauciperforatum	Present study	LR09574		164	95	129	BOLD:AAY0427	161	14	11
30	Trigonopoma	pauciperforatum	Present study	LR09575		164	95	129	BOLD:AAY0427	161	14	11
32	Trigonopoma	pauciperforatum	Present study	LR09576		164	95	129	BOLD:AAY0427	161	14	11
35	Trigonopoma	pauciperforatum	Present study	LR10061		164	95	129	BOLD:AAY0427	161	14	11
36	Trigonopoma	pauciperforatum	Present study	LR10063		164	95	129	BOLD:AAY0427	161	14	11
37	Trigonopoma	pauciperforatum	Present study	LR10064		164	95	129	BOLD:AAY0427	161	14	11
33	Trigonopoma	pauciperforatum	Present study	LR10065		164	95	129	BOLD:AAY0427	161	14	11
39	Trigonopoma	pauciperforatum	Present study	LR09870		165	95	129	BOLD:AAY0427	163	15	101
43	Trigonopoma	pauciperforatum	Present study	LR09874		165	95	129	BOLD:AAY0427	163	15	101
54	Trigonopoma	pauciperforatum	Present study	LR09875		165	95	129	BOLD:AAY0427	163	15	101
47	Trigonopoma	pauciperforatum	Present study	LR09998		165	95	129	BOLD:AAY0427	163	15	101
44	Trigonopoma	pauciperforatum	Present study	LR09999		165	95	129	BOLD:AAY0427	163	15	101
48	Trigonopoma	pauciperforatum	Present study	LR10003		165	95	129	BOLD:AAY0427	163	15	101
40	Trigonopoma	pauciperforatum	Present study	LR10006		165	95	129	BOLD:AAY0427	163	15	101
52	Trigonopoma	pauciperforatum	Present study	LR10012		165	95	129	BOLD:AAY0427	163	15	101
50	Trigonopoma	pauciperforatum	Present study	LR10016		165	95	129	BOLD:AAY0427	163	15	101
41	Trigonopoma	pauciperforatum	Present study	LR10017		165	95	129	BOLD:AAY0427	163	15	101
49	Trigonopoma	pauciperforatum	Present study	LR10019		165	95	129	BOLD:AAY0427	163	15	101
53	Trigonopoma	pauciperforatum	Present study	LR10024		165	95	129	BOLD:AAY0427	163	15	101
51	Trigonopoma	pauciperforatum	Present study	LR10030		165	95	129	BOLD:AAY0427	163	15	101
45	Trigonopoma	pauciperforatum	Present study	LR10058		165	95	129	BOLD:AAY0427	163	15	101
46	Trigonopoma	pauciperforatum	Present study	LR10060		165	95	129	BOLD:AAY0427	163	15	101
42	Trigonopoma	pauciperforatum	Present study	LR10163		165	95	129	BOLD:AAY0427	163	15	101
55	Trigonopoma	pauciperforatum	Present study	LR10233		165	95	129	BOLD:AAY0427	163	15	101
56	Trigonopoma	pauciperforatum	Present study	LR10234		165	95	129	BOLD:AAY0427	163	15	101
57	Trigonopoma	pauciperforatum	Present study	LR10293		165	95	129	BOLD:AAY0427	163	15	101
59	Trigonopoma	pauciperforatum	Present study	LR10294		165	95	129	BOLD:AAY0427	163	15	101
60	Trigonopoma	pauciperforatum	Present study	LR10295		165	95	129	BOLD:AAY0427	163	15	101
61	Trigonopoma	pauciperforatum	Present study	LR10296		165	95	129	BOLD:AAY0427	163	15	101
58	Trigonopoma	pauciperforatum	Present study	LR10297		165	95	129	BOLD:AAY0427	163	15	101
62	Trigonopoma	pauciperforatum	Present study	LR10298		165	95	129	BOLD:AAY0427	163	15	101
63	Trigonopoma	pauciperforatum	Present study	LR11608		165	95	129	BOLD:AAY0427	163	16	12
64	Trigonopoma	pauciperforatum	Present study	LR11609		165	95	129	BOLD:AAY0427	163	16	12
68	Trigonopoma	pauciperforatum	Present study	LR11610		165	95	129	BOLD:AAY0427	163	16	12
73	Trigonopoma	pauciperforatum	Present study	LR11611		165	95	129	BOLD:AAY0427	163	16	12
70	Trigonopoma	pauciperforatum	Present study	LR11612		165	95	129	BOLD:AAY0427	163	16	12
69	Trigonopoma	pauciperforatum	Present study	LR12294		165	95	129	BOLD:AAY0427	163	16	12
74	Trigonopoma	pauciperforatum	Present study	LR12295		165	95	129	BOLD:AAY0427	163	16	12
72	Trigonopoma	pauciperforatum	Present study	LR12296		165	95	129	BOLD:AAY0427	163	16	12
75	Trigonopoma	pauciperforatum	Present study	LR12297		165	95	129	BOLD:AAY0427	163	16	12
71	Trigonopoma	pauciperforatum	Present study	LR12298		165	95	129	BOLD:AAY0427	163	16	12
65	Trigonopoma	pauciperforatum	Present study	LR12799		165	95	129	BOLD:AAY0427	163	16	12
66	Trigonopoma	pauciperforatum	Present study	LR12800		165	95	129	BOLD:AAY0427	163	16	12
67	Trigonopoma	pauciperforatum	Present study	LR12801		165	95	129	BOLD:AAY0427	163	16	12
76	Trigonopoma	pauciperforatum	Present study	LR09671		166	95	129	BOLD:ADV1540	162	17	13
81	Trigonopoma	pauciperforatum	Present study	LR09672		166	95	129	BOLD:ADV1540	162	17	13
77	Trigonopoma	pauciperforatum	Present study	LR09673		166	95	129	BOLD:ADV1540	162	17	13
83	Trigonopoma	pauciperforatum	Present study	LR09674		166	95	129	BOLD:ADV1540	162	17	13
82	Trigonopoma	pauciperforatum	Present study	LR09675		166	95	129	BOLD:ADV1540	162	17	13
78	Trigonopoma	pauciperforatum	Present study	LR09871		166	95	129	BOLD:ADV1540	162	17	13
79	Trigonopoma	pauciperforatum	Present study	LR09876		166	95	129	BOLD:ADV1540	162	17	13
80	Trigonopoma	pauciperforatum	Present study	LR09880		166	95	129	BOLD:ADV1540	162	17	13
85	Trigonopoma	pauciperforatum	Present study	LR10178		166	95	129	BOLD:ADV1540	162	17	13
86	Trigonopoma	pauciperforatum	Present study	LR10179		166	95	129	BOLD:ADV1540	162	17	13
87	Trigonopoma	pauciperforatum	Present study	LR10180		166	95	129	BOLD:ADV1540	162	17	13
88	Trigonopoma	pauciperforatum	Present study	LR10182		166	95	129	BOLD:ADV1540	162	17	13
84	Trigonopoma	pauciperforatum	Present study	LR10184		166	95	129	BOLD:ADV1540	162	17	13
89	Trigonopoma	pauciperforatum	Present study	LR10185		166	95	129	BOLD:ADV1540	162	17	13
99	Trigonopoma	pauciperforatum	Present study	LR12387		166	95	129	BOLD:ADV1540	162	18	14
101	Trigonopoma	pauciperforatum	Present study	LR12388		166	95	129	BOLD:ADV1540	162	18	14
103	Trigonopoma	pauciperforatum	Present study	LR12456		166	95	129	BOLD:ADV1540	162	18	14
102	Trigonopoma	pauciperforatum	Present study	LR12457		166	95	129	BOLD:ADV1540	162	18	14
105	Trigonopoma	pauciperforatum	Present study	LR12458		166	95	129	BOLD:ADV1540	162	18	14
104	Trigonopoma	pauciperforatum	Present study	LR12459		166	95	129	BOLD:ADV1540	162	18	14
100	Trigonopoma	pauciperforatum	Present study	LR12460		166	95	129	BOLD:ADV1540	162	18	14
107	Trigonopoma	pauciperforatum	Present study	LR12915		166	95	129	BOLD:ADV1540	162	18	127
90	Trigonopoma	pauciperforatum	Present study	LR10181		166	95	129	BOLD:ADV1540	162	19	104
91	Trigonopoma	pauciperforatum	Present study	LR11732		166	95	129	BOLD:ADV1540	162	19	104
94	Trigonopoma	pauciperforatum	Present study	LR11733		166	95	129	BOLD:ADV1540	162	19	104
93	Trigonopoma	pauciperforatum	Present study	LR11734		166	95	129	BOLD:ADV1540	162	19	104
95	Trigonopoma	pauciperforatum	Present study	LR11735		166	95	129	BOLD:ADV1540	162	19	104
98	Trigonopoma	pauciperforatum	Present study	LR11736		166	95	129	BOLD:ADV1540	162	19	104
96	Trigonopoma	pauciperforatum	Present study	LR12948		166	95	129	BOLD:ADV1540	162	19	104
97	Trigonopoma	pauciperforatum	Present study	LR12949		166	95	129	BOLD:ADV1540	162	19	104
92	Trigonopoma	pauciperforatum	Present study	LR12951		166	95	129	BOLD:ADV1540	162	19	104
106	Trigonopoma	pauciperforatum	Present study	LR12914		166	95	129	BOLD:ADV1540	164	18	126
