# Supplementary material for: Disentangling the taxonomy of the subfamily Rasborinae (Cypriniformes, Danionidae) in Sundaland using DNA barcodes
Source: Sci Rep. 2020 Feb 18;10:2818. doi: 10.1038/s41598-020-59544-9 (PMC7028728; doi:10.1038/s41598-020-59544-9)
Supplement: Supplementary file 7 — Supplementary Information 7. [file 41598_2020_59544_MOESM7_ESM.xlsx]

## Sheet: Barcoe Gap Analysis
Order	Family	Species	Mean Intra-Sp	Max Intra-Sp	Nearest Species	Nearest Neighbour	Distance to NN
Cypriniformes	Cyprinidae	Boraras maculatus	0	0	Boraras merah	BIFGD090-17	9.52
Cypriniformes	Cyprinidae	Boraras merah	0.4	0.93	Boraras maculatus	BIFGJ300-19	9.52
Cypriniformes	Cyprinidae	Brevibora cheeya	1.54	3.33	Brevibora exilis	BIFL1277-18	5.28
Cypriniformes	Cyprinidae	Brevibora dorsiocellata	1.07	2.03	Rasbora caudimaculata	BIFD4846-16	6.87
Cypriniformes	Cyprinidae	Brevibora exilis	0.16	0.16	Brevibora cheeya	BIFGD204-17	5.28
Cypriniformes	Cyprinidae	Pectenocypris balaena	N/A	0	Pectenocypris korthausae	BIFL1111-18	4.15
Cypriniformes	Cyprinidae	Pectenocypris korthausae	0.24	1.09	Pectenocypris balaena	BIFL1477-18	4.15
Cypriniformes	Cyprinidae	Rasbora aprotaenia	0.51	1.73	Rasbora spilotaenia	BIFD3383-16	0.93
Cypriniformes	Cyprinidae	Rasbora argyrotaenia	2.5	5.52	Rasbora sumatrana	BIFGJ330-19	5.82
Cypriniformes	Cyprinidae	Rasbora arundinata	1.7	3.17	Rasbora paviana	BIFGJ334-19	2.19
Cypriniformes	Cyprinidae	Rasbora baliensis	0.15	0.77	Rasbora lateristriata	BIFD1459-14	3.04
Cypriniformes	Cyprinidae	Rasbora bankanensis	3.16	6.18	Rasbora ennealepis	BIFL1206-18	7.41
Cypriniformes	Cyprinidae	Rasbora beauforti	0.86	1.72	Rasbora paucisqualis	BIFD4936-16	9.3
Cypriniformes	Cyprinidae	Rasbora borapetensis	2.32	7.92	Rasbora sumatrana	BIFD5611-16	6.33
Cypriniformes	Cyprinidae	Rasbora borneensis	0.4	0.83	Rasbora subtilis	BIFGJ159-19	12.89
Cypriniformes	Cyprinidae	Rasbora caudimaculata	1.07	1.66	Brevibora dorsiocellata	BIFD4845-16	6.87
Cypriniformes	Cyprinidae	Rasbora cephalotaenia	3.34	6.78	Rasbora kottelati	BIFGJ062-19	8.92
Cypriniformes	Cyprinidae	Rasbora chrysotaenia	0.42	1.05	Rasbora paviana	BIFGJ334-19	2.24
Cypriniformes	Cyprinidae	Rasbora daniconius	0.15	0.15	Rasbora argyrotaenia	BIFGG028-19	11.34
Cypriniformes	Cyprinidae	Rasbora dusonensis	0.48	1.79	Rasbora laticlavia	BIFGJ208-19	10.83
Cypriniformes	Cyprinidae	Rasbora einthovenii	3.19	10.09	Rasbora patrickyapi	BIFGJ211-19	7.44
Cypriniformes	Cyprinidae	Rasbora elegans	0.87	1.9	Rasbora aprotaenia	BIFD361-13	0.93
Cypriniformes	Cyprinidae	Rasbora ennealepis	4.32	10.31	Rasbora bankanensis	BIFGD210-17	7.41
Cypriniformes	Cyprinidae	Rasbora hubbsi	0	0	Rasbora lacrimula	BIFL1390-18	7.46
Cypriniformes	Cyprinidae	Rasbora jacobsoni	0	0	Rasbora sp. 1	BIFD176-13	8.6
Cypriniformes	Cyprinidae	Rasbora johannae	0	0	Rasbora trifasciata	BIFL1273-18	9.06
Cypriniformes	Cyprinidae	Rasbora kalbarensis	0.12	0.31	Rasbora einthovenii	BIFL1322-18	14.25
Cypriniformes	Cyprinidae	Rasbora kalochroma	1.03	2.68	Rasbora kottelati	BIFL1379-18	5.31
Cypriniformes	Cyprinidae	Rasbora kottelati	0.95	1.88	Rasbora kalochroma	BIFGJ151-19	5.31
Cypriniformes	Cyprinidae	Rasbora lacrimula	0	0	Rasbora hubbsi	BIFGG049-19	7.46
Cypriniformes	Cyprinidae	Rasbora lateristriata	0.96	2.08	Rasbora baliensis	BIFD2296-14	3.04
Cypriniformes	Cyprinidae	Rasbora laticlavia	1.05	3.81	Rasbora vaillantii	BIFGG063-19	4.53
Cypriniformes	Cyprinidae	Rasbora maninjau	0.58	1.12	Rasbora vulcanus	BIFD3993-16	5.74
Cypriniformes	Cyprinidae	Rasbora myersi	0.16	0.65	Rasbora sumatrana	BIFGJ364-19	8.11
Cypriniformes	Cyprinidae	Rasbora patrickyapi	0.9	1.95	Rasbora einthovenii	BIFD4864-16	7.44
Cypriniformes	Cyprinidae	Rasbora paucisqualis	2.77	4.97	Rasbora ennealepis	BIFGJ174-19	8.33
Cypriniformes	Cyprinidae	Rasbora paviana	0.98	2.2	Rasbora vulgaris	BIFGJ407-19	2.03
Cypriniformes	Cyprinidae	Rasbora rheophila	0.16	0.16	Rasbora trilineata	BIFD4831-16	12.35
Cypriniformes	Cyprinidae	Rasbora rutteni	3.74	5.97	Rasbora sarawakensis	BIFL1265-18	7.55
Cypriniformes	Cyprinidae	Rasbora sarawakensis	0	0	Rasbora rutteni	BIFL1407-18	7.55
Cypriniformes	Cyprinidae	Rasbora semilineata	0	0	Rasbora hubbsi	BIFGG049-19	7.47
Cypriniformes	Cyprinidae	Rasbora sp. 1	1.34	2.51	Rasbora aprotaenia	BIFD1064-14	3.33
Cypriniformes	Cyprinidae	Rasbora sp. 2	N/A	0	Rasbora spilotaenia	BIFD3383-16	2.36
Cypriniformes	Cyprinidae	Rasbora spilotaenia	0.72	1.55	Rasbora aprotaenia	BIFD040-13	0.93
Cypriniformes	Cyprinidae	Rasbora subtilis	3.04	3.84	Rasbora laticlavia	BIFGJ210-19	6.87
Cypriniformes	Cyprinidae	Rasbora sumatrana	1.69	8.56	Rasbora trilineata	BIFGJ073-19	0
Cypriniformes	Cyprinidae	Rasbora tornieri	0.85	1.27	Rasbora sumatrana	BIFL1241-18	10.07
Cypriniformes	Cyprinidae	Rasbora trifasciata	0	0	Rasbora johannae	BIFL1353-18	9.06
Cypriniformes	Cyprinidae	Rasbora trilineata	4.4	10.12	Rasbora sumatrana	BIFGJ072-19	0
Cypriniformes	Cyprinidae	Rasbora tuberculata	4.24	10.08	Rasbora ennealepis	BIFGJ174-19	9.61
Cypriniformes	Cyprinidae	Rasbora vaillantii	0.83	1.57	Rasbora laticlavia	BIFGG004-19	4.53
Cypriniformes	Cyprinidae	Rasbora volzii	0.45	1.09	Rasbora vulgaris	BIFGJ354-19	4.47
Cypriniformes	Cyprinidae	Rasbora vulcanus	0	0	Rasbora maninjau	BIFL1458-18	5.74
Cypriniformes	Cyprinidae	Rasbora vulgaris	0.07	0.15	Rasbora paviana	BIFGJ334-19	2.03
Cypriniformes	Cyprinidae	Trigonopoma gracile	3.59	12.02	Trigonopoma pauciperforatum	BIFGJ037-19	8.6
Cypriniformes	Cyprinidae	Trigonopoma pauciperforatum	4.47	9.1	Trigonopoma gracile	BIFL1356-18	8.6
Cypriniformes	Cyprinidae	Trigonostigma espei	0	0	Trigonostigma heteromorpha	BIFGJ384-19	2.84
Cypriniformes	Cyprinidae	Trigonostigma heteromorpha	0.81	2.19	Trigonostigma espei	BIFGJ307-19	2.84
